# Supplementary material for: Mechanism and Protective Effect of Smilax glabra Roxb on the Treatment of Heart Failure via Network Pharmacology Analysis and Vitro Verification
Source: Front Pharmacol. 2022 May 23;13:868680. doi: 10.3389/fphar.2022.868680 (PMC9169610; doi:10.3389/fphar.2022.868680)
Supplement: Supplementary file 1 [file DataSheet3.ZIP]

Archive with 15 entries (12 files):
- Weatern blot raw data1/
- Weatern blot raw data1/bax/
- Weatern blot raw data1/bax/actin 2.jpg
- Weatern blot raw data1/bax/actin3.jpg
- Weatern blot raw data1/bax/actin_1.jpg
- Weatern blot raw data1/bax/bax2.jpg
- Weatern blot raw data1/bax/bax3.jpg
- Weatern blot raw data1/bax/bax_1.jpg
- Weatern blot raw data1/caspase3/
- Weatern blot raw data1/caspase3/actin  2.jpg
- Weatern blot raw data1/caspase3/actin 1.jpg
- Weatern blot raw data1/caspase3/actin 3.jpg
- Weatern blot raw data1/caspase3/cas3 1.jpg
- Weatern blot raw data1/caspase3/cas3 3.jpg
- Weatern blot raw data1/caspase3/cas3_2.jpg
