# Supplementary material for: Mechanism and Protective Effect of Smilax glabra Roxb on the Treatment of Heart Failure via Network Pharmacology Analysis and Vitro Verification
Source: Front Pharmacol. 2022 May 23;13:868680. doi: 10.3389/fphar.2022.868680 (PMC9169610; doi:10.3389/fphar.2022.868680)
Supplement: Supplementary file 6 [file DataSheet4.ZIP]

Archive with 1 entries (1 files):
- lysosome1.ncf
