# Supplementary material for: Mechanism and Protective Effect of Smilax glabra Roxb on the Treatment of Heart Failure via Network Pharmacology Analysis and Vitro Verification
Source: Front Pharmacol. 2022 May 23;13:868680. doi: 10.3389/fphar.2022.868680 (PMC9169610; doi:10.3389/fphar.2022.868680)
Supplement: Supplementary file 11 [file DataSheet2.ZIP]

Archive with 29 entries (24 files):
- Weatern blot raw data 2/
- Weatern blot raw data 2/erk1/
- Weatern blot raw data 2/erk1/actin 3(Chemiluminescence).jpg
- Weatern blot raw data 2/erk1/actin1.jpg
- Weatern blot raw data 2/erk1/actin2.jpg
- Weatern blot raw data 2/erk1/erk 3.jpg
- Weatern blot raw data 2/erk1/erk1.jpg
- Weatern blot raw data 2/erk1/erk2.jpg
- Weatern blot raw data 2/erk2/
- Weatern blot raw data 2/erk2/actin1.jpg
- Weatern blot raw data 2/erk2/actin2.jpg
- Weatern blot raw data 2/erk2/actin3+a.jpg
- Weatern blot raw data 2/erk2/erk 3.jpg
- Weatern blot raw data 2/erk2/erk1.jpg
- Weatern blot raw data 2/erk2/erk2.jpg
- Weatern blot raw data 2/jnk/
- Weatern blot raw data 2/jnk/jnk 1.jpg
- Weatern blot raw data 2/jnk/jnk 2.jpg
- Weatern blot raw data 2/jnk/jnk3.jpg
- Weatern blot raw data 2/jnk/tubulin 3.jpg
- Weatern blot raw data 2/jnk/tubulin1.jpg
- Weatern blot raw data 2/jnk/tubulin2.jpg
- Weatern blot raw data 2/p38/
- Weatern blot raw data 2/p38/p38 1.jpg
- Weatern blot raw data 2/p38/p38 2.jpg
- Weatern blot raw data 2/p38/p38 3.jpg
- Weatern blot raw data 2/p38/tubulin 2.jpg
- Weatern blot raw data 2/p38/tubulin1.jpg
- Weatern blot raw data 2/p38/tubulin3.jpg
