# Supplementary material for: Mechanism and Protective Effect of Smilax glabra Roxb on the Treatment of Heart Failure via Network Pharmacology Analysis and Vitro Verification
Source: Front Pharmacol. 2022 May 23;13:868680. doi: 10.3389/fphar.2022.868680 (PMC9169610; doi:10.3389/fphar.2022.868680)
Supplement: Supplementary file 14 [file DataSheet13.xls]

## Sheet: TableS1
32 active compounds of SGR
()-Terpinen-4-Ol
(L)-Alpha-Terpineol
3'-O-methylastilbin
4,7-Dihydroxy-5-Methoxyl-6-Methyl-8-Formyl-Flavan
Astilbin
caffeic acid
dihydrokaempferol
Dihydroresveratrol
Enhydrin
epicatechin
glycoprotein
isoeruboside b
Istidina
Neoastilbin
neoengeletin
Oleic Acid
piceatannol
procyanidin B
protocatechuic acid
Quercetin
scirpusin A
shikimic acid
smiglabrone A
smilaside E
Smitilbin
Stearic Acid
Stigmasterol
syringic acid acetate
Trans-2,4-Decadienal
trans-resveratrol
Tulipane
Β-Terpineol

## Sheet: TableS2
Compounds	Predicted targets				Target after duplication
Stearic Acid	ABAT
Oleic Acid	ABCA1				ABAT
Oleic Acid	ABCC2				ABCA1
Oleic Acid	ABCF1				ABCC2
Oleic Acid	ABCG1				ABCF1
Oleic Acid	ABHD5				ABCG1
Stearic Acid	ACADM				ABHD5
Stearic Acid	ACADSB				ACADM
Stearic Acid	ACAT1				ACADSB
Dihydroresveratrol	ACHE				ACAT1
Trans-2,4-Decadienal	ACHE				ACHE
Stearic Acid	ACO2				ACO2
Stearic Acid	ACOT4				ACOT4
Oleic Acid	ACSL3				ACSL3
Oleic Acid	ACSL4				ACSL4
Stearic Acid	ACSS1				ACSS1
Stearic Acid	ACSS2				ACSS2
trans-resveratrol	ADAM17				ADAM17
Stearic Acid	ADH1C				ADH1C
Oleic Acid	ADIPOQ				ADIPOQ
Dihydroresveratrol	ADIRF				ADIRF
Stearic Acid	ADCY1				ADCY1
trans-resveratrol	ADCY1				ADORA2B
Dihydroresveratrol	ADCY1				ADRA1B
Dihydroresveratrol	ADORA2B				ADRA1D
trans-resveratrol	ADORA2B				ADRA1A
trans-resveratrol	ADRA1B				ADRA2B
trans-resveratrol	ADRA1D				ADRA2C
Oleic Acid	ADRA1A				ADRB1
trans-resveratrol	ADRA1A				ADRB2
trans-resveratrol	ADRA2B				ADRB3
trans-resveratrol	ADRA2C				ADRBK1
trans-resveratrol	ADRB1				AGRN
trans-resveratrol	ADRB2				AGTR2
trans-resveratrol	ADRB3				AHCY
trans-resveratrol	ADRBK1				AKR1C1
Dihydroresveratrol	AGRN				AKR1C2
Trans-2,4-Decadienal	AGRN				AKR1C3
Oleic Acid	AGTR2				AKR1D1
Dihydroresveratrol	AHCY				ALDH1A1
protocatechuic acid	AKR1C1				ALDH1A2
protocatechuic acid	AKR1C2				ALDH3A1
Stearic Acid	AKR1C2				ALDH5A1
Stearic Acid	AKR1C3				ALDH7A1
Stigmasterol	AKR1C3				ALDH8A1
Oleic Acid	AKR1D1				ALDH9A1
Stearic Acid	AKR1D1				ALOX15
Oleic Acid	ALDH1A1				ALOX15B
Trans-2,4-Decadienal	ALDH1A1				ALOX5
Oleic Acid	ALDH1A2				ALOX5AP
Trans-2,4-Decadienal	ALDH1A2				AMDHD1
Oleic Acid	ALDH3A1				ANAPC2
Stearic Acid	ALDH5A1				ANGPT1
Dihydroresveratrol	ALDH7A1				ANK2
Trans-2,4-Decadienal	ALDH7A1				ANXA1
Oleic Acid	ALDH8A1				ANXA13
Stearic Acid	ALDH9A1				AP3D1
Oleic Acid	ALOX15				APLP1
Oleic Acid	ALOX15B				APOA1
Dihydroresveratrol	ALOX5				APOA2
epicatechin	ALOX5				AR
protocatechuic acid	ALOX5				AREG
Oleic Acid	ALOX5AP				ARFGEF2
Istidina	AMDHD1				ARID1A
Oleic Acid	ANAPC2				ARRB1
Dihydroresveratrol	ANGPT1				ARRB2
Stearic Acid	ANK2				ARRDC3
(L)-Alpha-Terpineol	ANXA1				ARV1
Oleic Acid	ANXA1				ASCL1
shikimic acid	ANXA1				ASPH
Β-Terpineol	ANXA1				ATP2B4
Oleic Acid	ANXA13				ATP5A1
Stearic Acid	AP3D1				ATP5B
trans-resveratrol	APLP1				ATP5C1
Dihydroresveratrol	APOA1				AURKA
Dihydroresveratrol	APOA2				AVP
Oleic Acid	APOA2				AVPR1A
()-Terpinen-4-Ol	AR				BAX
(L)-Alpha-Terpineol	AR				BCHE
Oleic Acid	AR				BCKDHA
shikimic acid	AR				BCKDHB
Stearic Acid	AR				BCKDK
Stigmasterol	AR				BCO2
Β-Terpineol	AR				BDH1
()-Terpinen-4-Ol	AREG				BDKRB2
(L)-Alpha-Terpineol	AREG				BMP4
trans-resveratrol	AREG				C2orf83
Β-Terpineol	AREG				C3
Tulipane	ARFGEF2				CACNA1A
Dihydroresveratrol	ARFGEF2				CACNA1B
Stearic Acid	ARFGEF2				CACNA1D
Stearic Acid	ARID1A				CACNA2D1
trans-resveratrol	ARRB1				CACNA2D2
trans-resveratrol	ARRB2				CALM
trans-resveratrol	ARRDC3				CAMK2D
Stearic Acid	ARV1				CAMK2G
Dihydroresveratrol	ASCL1				CAPN3
Trans-2,4-Decadienal	ASCL1				CASQ2
Stearic Acid	ASPH				CAV3
trans-resveratrol	ATP2B4				CCL2
piceatannol	ATP5A1				CCL5
Quercetin	ATP5A1				CCM2L
piceatannol	ATP5B				CD34
Quercetin	ATP5B				CD74
piceatannol	ATP5C1				CDC20
Quercetin	ATP5C1				CDC42
Dihydroresveratrol	AURKA				CDH11
Oleic Acid	AVP				CDH8
Oleic Acid	AVPR1A				CES1
Stigmasterol	AVPR1A				CETN1
Stigmasterol	BAX				CETN2
Stearic Acid	AVPR1A				CHDH
Dihydroresveratrol	BCHE				CHKA
Trans-2,4-Decadienal	BCHE				CHRM1
Stearic Acid	BCKDHA				CHRM2
Stearic Acid	BCKDHB				CHRM3
Stearic Acid	BCKDK				CHRM4
Istidina	BCO2				CHRM5
Stearic Acid	BDH1				CHRNA7
Dihydroresveratrol	BDKRB2				CHUK
Oleic Acid	BDKRB2				CKB
Stearic Acid	BDKRB2				CKM
Dihydroresveratrol	BMP4				CKMT1A
Istidina	C2orf83				CKMT1B
Istidina	C3				CKMT2
Oleic Acid	CACNA1A				CLN3
Stearic Acid	CACNA1A				CNR1
Stearic Acid	CACNA1B				CNR2
Stearic Acid	CACNA1D				CNST
Stearic Acid	CACNA2D1				COL1A1
Stearic Acid	CACNA2D2				COL27A1
Stigmasterol	CALM				COLGALT1
trans-resveratrol	CALM				COLGALT2
Dihydroresveratrol	CALM				COLQ
Stearic Acid	CAMK2D				COX1
Dihydroresveratrol	CAMK2G				COX2
Oleic Acid	CAPN3				COX3
Stearic Acid	CASQ2				COX4I1
Stearic Acid	CAV3				COX5A
Stearic Acid	CCL2				COX5B
Stearic Acid	CCL5				COX6A2
Oleic Acid	CCM2L				COX6B1
()-Terpinen-4-Ol	CD34				COX6C
(L)-Alpha-Terpineol	CD34				COX7A1
Β-Terpineol	CD34				COX7B
Dihydroresveratrol	CD74				COX7C
Oleic Acid	CDC20				COX8A
Stearic Acid	CDC42				CPLX2
Stearic Acid	CDH11				CRACR2A
Dihydroresveratrol	CDH8				CRP
Trans-2,4-Decadienal	CDH8				CRTAP
Stearic Acid	CES1				CSNK2A1
trans-resveratrol	CETN1				CTNNB1
trans-resveratrol	CETN2				CXCR4
Dihydroresveratrol	CHDH				CYP11A1
Trans-2,4-Decadienal	CHDH				CYP1A1
Dihydroresveratrol	CHKA				CYP1A2
Trans-2,4-Decadienal	CHKA				CYP24A1
Tulipane	CHRM1				CYP27A1
Tulipane	CHRM2				CYP27B1
Tulipane	CHRM3				CYP2R1
Tulipane	CHRM4				CYP39A1
Tulipane	CHRM5				CYPD
trans-resveratrol	CHRNA7				CYR61
protocatechuic acid	CHUK				DBH
Oleic Acid	CKB				DBT
Oleic Acid	CKM				DCT
Oleic Acid	CKMT1A				DDC
Oleic Acid	CKMT1B				DGKA
Oleic Acid	CKMT2				DHODH
Stearic Acid	CLN3				DHRS9
dihydrokaempferol	CNR1				DHTKD1
epicatechin	CNR1				DLD
scirpusin A	CNR1				DLST
smiglabrone A	CNR1				DMGDH
dihydrokaempferol	CNR2				DNAJA3
epicatechin	CNR2				DNM3
scirpusin A	CNR2				DNMT1
smiglabrone A	CNR2				DOCK4
Oleic Acid	CNST				DOCK5
Oleic Acid	COL1A1				DRD1
Oleic Acid	COL27A1				DRD2
Stearic Acid	COLGALT1				DRD3
Stearic Acid	COLGALT2				DRD4
Dihydroresveratrol	COLQ				DRD5
Trans-2,4-Decadienal	COLQ				EDA
Stearic Acid	COX1				EDN2
Stearic Acid	COX2				EGLN1
Stearic Acid	COX3				EGLN2
Stearic Acid	COX4I1				EGLN3
Stearic Acid	COX5A				EIF2AK1
Stearic Acid	COX5B				ELOVL1
Stearic Acid	COX6A2				ELOVL3
Stearic Acid	COX6B1				ELOVL4
Stearic Acid	COX6C				ELOVL6
Stearic Acid	COX7A1				ELOVL7
Stearic Acid	COX7B				ENPP6
Stearic Acid	COX7C				EPHA4
Stearic Acid	COX8A				EPO
Oleic Acid	CPLX2				ESR1
Stearic Acid	CRACR2A				ESR2
Dihydroresveratrol	CRP				ESRRG
Trans-2,4-Decadienal	CRP				ETFDH
Stearic Acid	CRTAP				ETHE1
trans-resveratrol	CSNK2A1				F12
Dihydroresveratrol	CTNNB1				FABP3
Stearic Acid	CTNNB1				FABP6
isoeruboside b	CXCR4				FADD
Stearic Acid	CYP11A1				FADS1
Oleic Acid	CYP1A1				FADS2
Stearic Acid	CYP1A1				FARS2
Stearic Acid	CYP1A2				FARSA
Stigmasterol	CYP24A1				FARSB
Stigmasterol	CYP27A1				FAS
Stigmasterol	CYP27B1				FASLG
Stigmasterol	CYP2R1				FBXO45
Stearic Acid	CYP39A1				FCER1A
Stigmasterol	CYPD				FCER1G
Stearic Acid	CYPD				FCER2
Oleic Acid	CYPD				FECH
Oleic Acid	CYR61				FFAR1
Dihydroresveratrol	DBH				FGF10
Stearic Acid	DBT				FGF2
Stearic Acid	DCT				FGF23
Istidina	DDC				FGF4
protocatechuic acid	DDC				FGFR2
Stearic Acid	DDC				FMR1
epicatechin	DGKA				FNDC5
Stearic Acid	DHODH				FNTA
Oleic Acid	DHRS9				FOXA1
Stearic Acid	DHRS9				FTCD
Stearic Acid	DHTKD1				GABRA1
Stearic Acid	DLD				GABRA2
Stearic Acid	DLST				GABRA3
Dihydroresveratrol	DMGDH				GABRA4
Trans-2,4-Decadienal	DMGDH				GABRA5
Oleic Acid	DNAJA3				GABRA6
Dihydroresveratrol	DNM3				GABRB1
Trans-2,4-Decadienal	DNM3				GABRB2
glycoprotein	DNMT1				GABRB3
Tulipane	DOCK4				GABRD
Tulipane	DOCK5				GABRE
Dihydroresveratrol	DRD1				GABRG1
Dihydroresveratrol	DRD2				GABRG2
scirpusin A	DRD2				GABRG3
Dihydroresveratrol	DRD3				GABRP
Dihydroresveratrol	DRD4				GABRQ
Dihydroresveratrol	DRD5				GAL3ST1
trans-resveratrol	DRD5				GALC
Stearic Acid	EDA				GAMT
trans-resveratrol	EDN2				GATA3
Stearic Acid	EGLN1				GATM
Stearic Acid	EGLN2				GC
Stearic Acid	EGLN3				GDF5
Dihydroresveratrol	EIF2AK1				GFI1
Oleic Acid	EIF2AK1				GJA5
Oleic Acid	ELOVL1				GJD4
Oleic Acid	ELOVL3				GNA15
Oleic Acid	ELOVL4				GNAS
Oleic Acid	ELOVL6				GNAT2
Oleic Acid	ELOVL7				GNB2L1
Dihydroresveratrol	ENPP6				GPBAR1
Trans-2,4-Decadienal	ENPP6				GPD1L
Stearic Acid	EPHA4				GPER1
Dihydroresveratrol	EPO				GPR143
Stearic Acid	EPO				GPRC5A
()-Terpinen-4-Ol	ESR1				GRIN1
(L)-Alpha-Terpineol	ESR1				GRIN2A
Oleic Acid	ESR1				GRIN2B
Stigmasterol	ESR1				GRIN2C
trans-resveratrol	ESR1				GRIN2D
Β-Terpineol	ESR1				GRIN3A
()-Terpinen-4-Ol	ESR2				GRIN3B
(L)-Alpha-Terpineol	ESR2				GSK3A
trans-resveratrol	ESR2				HACL1
Β-Terpineol	ESR2				HAL
Oleic Acid	ESRRG				HAP1
Stearic Acid	ESRRG				HARS
trans-resveratrol	ESRRG				HARS2
Stearic Acid	ETFDH				HCK
Stearic Acid	ETHE1				HCN2
Oleic Acid	F12				HCN4
Oleic Acid	FABP3				HDAC1
Stearic Acid	FABP6				HDAC2
Dihydroresveratrol	FADD				HDAC9
Oleic Acid	FADS1				HDC
Oleic Acid	FADS2				HEG1
Istidina	FARS2				HIBCH
Istidina	FARSA				HIF1AN
Istidina	FARSB				HMGA2
Dihydroresveratrol	FAS				HNMT
Dihydroresveratrol	FASLG				HOPX
Oleic Acid	FASLG				HPN
Stearic Acid	FBXO45				HPX
Istidina	FCER1A				HRC
Istidina	FCER1G				HSD17B1
Dihydroresveratrol	FCER2				HSD17B11
Stearic Acid	FECH				HSD17B2
Oleic Acid	FFAR1				HSD17B6
Dihydroresveratrol	FGF10				HSD17B8
Oleic Acid	FGF10				HTR1A
Oleic Acid	FGF2				HTR3A
Stigmasterol	FGF23				HTR7
Oleic Acid	FGF4				HTT
()-Terpinen-4-Ol	FGFR2				IDO1
(L)-Alpha-Terpineol	FGFR2				IFNG
Dihydroresveratrol	FGFR2				IGF1
trans-resveratrol	FGFR2				IHH
Β-Terpineol	FGFR2				IKBKB
Oleic Acid	FMR1				IL10
Oleic Acid	FNDC5				IL13
Dihydroresveratrol	FNTA				IL1B
Trans-2,4-Decadienal	FNTA				IL1RN
Oleic Acid	FOXA1				IL4
Istidina	FTCD				IL6
Dihydroresveratrol	GABRA1				ITBKA
Dihydroresveratrol	GABRA2				ITBKC
Dihydroresveratrol	GABRA3				INS
Dihydroresveratrol	GABRA4				IRX5
Dihydroresveratrol	GABRA5				ITGAV
Dihydroresveratrol	GABRA6				ITGB3
Dihydroresveratrol	GABRB1				JAK3
Dihydroresveratrol	GABRB2				JMJD6
Dihydroresveratrol	GABRB3				JUN
Dihydroresveratrol	GABRD				JUNB
Dihydroresveratrol	GABRE				KANK2
Dihydroresveratrol	GABRG1				KARS
Dihydroresveratrol	GABRG2				KCNA5
Dihydroresveratrol	GABRG3				KCNE5
Dihydroresveratrol	GABRP				KCNQ1
Dihydroresveratrol	GABRQ				KL
Stearic Acid	GAL3ST1				KLF4
Stearic Acid	GALC				KMT2A
Oleic Acid	GAMT				LANCL2
Oleic Acid	GATA3				LARP4B
Oleic Acid	GATM				LEF1
Stigmasterol	GC				LEP
Oleic Acid	GDF5				LGALS3
Stigmasterol	GFI1				MAPK1
Stearic Acid	GJA5				MAP3K5
Oleic Acid	GJD4				MAP2K1
Tulipane	GNA15				MAPK9
Stearic Acid	GNAS				MAP3K6
Oleic Acid	GNAT2				MAPK11
Oleic Acid	GNB2L1				MAPK12
Stigmasterol	GPBAR1				METRNL
Stearic Acid	GPD1L				MEX3C
()-Terpinen-4-Ol	GPER1				MIF
(L)-Alpha-Terpineol	GPER1				MPO
trans-resveratrol	GPER1				MRPS36
Β-Terpineol	GPER1				MS4A2
Stearic Acid	GPR143				MTHFD1L
Oleic Acid	GPRC5A				MTHFS
Trans-2,4-Decadienal	GPRC5A				MTTP
Dihydroresveratrol	GRIN1				MYL2
Stearic Acid	GRIN1				MYO5A
Trans-2,4-Decadienal	GRIN1				MYOD1
Stearic Acid	GRIN2A				NAMPT
Stearic Acid	GRIN2B				NAPRT
Stearic Acid	GRIN2C				NAV2
Stearic Acid	GRIN2D				NCKAP1L
Stearic Acid	GRIN3A				NCOA1
Stearic Acid	GRIN3B				NCOA3
trans-resveratrol	GSK3A				NDRG2
Stearic Acid	HACL1				NEDD4L
Istidina	HAL				NFKB1
Stearic Acid	HAP1				NFX1
Istidina	HARS				NKX3-1
Istidina	HARS2				NOD2
Quercetin	HCK				NODAL
Dihydroresveratrol	HCN2				NOS1
Dihydroresveratrol	HCN4				NOTCH1
Stearic Acid	HDAC1				NPR1
Stearic Acid	HDAC2				NQO2
Stearic Acid	HDAC9				NR0B1
Istidina	HDC				NR1D1
Oleic Acid	HEG1				NR1H2
Quercetin	HIBCH				NR1H3
Stearic Acid	HIF1AN				NR1H4
Dihydroresveratrol	HMGA2				NR1I2
Istidina	HNMT				NR3C1
Oleic Acid	HOPX				NPPA
Dihydroresveratrol	HPN				OCA2
Dihydroresveratrol	HPX				OGDH
Dihydroresveratrol	HRC				OGDHL
Stearic Acid	HSD17B1				OGFOD1
Stearic Acid	HSD17B11				OPN3
Stearic Acid	HSD17B2				OPN4
Stearic Acid	HSD17B6				OPRD1
Stearic Acid	HSD17B8				OPRK1
Dihydroresveratrol	HTR1A				OPRM1
Dihydroresveratrol	HTR3A				OSBPL8
Dihydroresveratrol	HTR7				OXCT1
Stearic Acid	HTT				OXCT2
Dihydroresveratrol	IDO1				OXER1
caffeic acid	IFNG				P2RX1
Dihydroresveratrol	IFNG				P3H1
Oleic Acid	IGF1				P3H2
Oleic Acid	IHH				P3H3
Dihydroresveratrol	IKBKB				P4HA1
protocatechuic acid	IKBKB				P4HA2
Dihydroresveratrol	IL10				P4HA3
Stearic Acid	IL10				P4HB
Oleic Acid	IL13				PAH
Dihydroresveratrol	IL1B				PAWR
Oleic Acid	IL1B				PAX2
Dihydroresveratrol	IL1RN				PAX7
Dihydroresveratrol	IL4				PAXBP1
Dihydroresveratrol	IL6				PCK1
Stearic Acid	ITBKA				PCSK9
Oleic Acid	ITBKC				PDE2A
trans-resveratrol	INS				PDE3A
Stigmasterol	IRX5				PDE3B
Oleic Acid	ITGAV				PDE4B
Oleic Acid	ITGB3				PDE4D
Oleic Acid	JAK3				PDE5A
Stearic Acid	JMJD6				PDGFB
Istidina	JUN				PF4
Oleic Acid	JUNB				PGR
Stigmasterol	KANK2				PHB
Stearic Acid	KARS				PHGDH
Oleic Acid	KCNA5				PHKG2
Stearic Acid	KCNA5				PIK3CG
Stearic Acid	KCNE5				PIM1
Stearic Acid	KCNQ1				PKD2
Stigmasterol	KL				PLA2G1B
Dihydroresveratrol	KLF4				PLA2G2D
Dihydroresveratrol	KMT2A				PLA2G2E
Stigmasterol	LANCL2				PLA2R1
Oleic Acid	LARP4B				PLAT
()-Terpinen-4-Ol	LEF1				PLCB1
(L)-Alpha-Terpineol	LEF1				PLCG2
trans-resveratrol	LEF1				PLG
Β-Terpineol	LEF1				PLN
Istidina	LEP				PLOD1
Dihydroresveratrol	LGALS3				PLOD2
Dihydroresveratrol	MAPK1				PLOD3
Oleic Acid	MAP3K5				PML
Dihydroresveratrol	MAP2K1				PNLIPRP2
Dihydroresveratrol	MAPK9				PNMT
Tulipane	MAP2K1				PNPLA2
Dihydroresveratrol	MAP3K5				POLB
Oleic Acid	MAP3K6				PPARA
Oleic Acid	MAPK1				PPARD
Oleic Acid	MAPK11				PPARG
Oleic Acid	MAPK12				PPARGC1B
()-Terpinen-4-Ol	MAPK9				PPP3CA
(L)-Alpha-Terpineol	MAPK9				PPP2CB
Oleic Acid	MAPK9				PRDM16
Stigmasterol	MAPK9				PRDM8
trans-resveratrol	MAPK1				PRG3
Β-Terpineol	MAPK1				PRKCA
Oleic Acid	METRNL				PRKCB
Oleic Acid	MEX3C				PRKCD
caffeic acid	MIF				PRPH
Dihydroresveratrol	MIF				PRSS12
protocatechuic acid	MPO				PTGER1
Stearic Acid	MRPS36				PTGER2
Istidina	MS4A2				PTGER3
Istidina	MTHFD1L				PTGER4
Istidina	MTHFS				PTGFR
3'-O-methylastilbin	MTTP				PTGIR
4,7-Dihydroxy-5-Methoxyl-6-Methyl-8-Formyl-Flavan	MTTP				PTGIS
Astilbin	MTTP				PTGS1
dihydrokaempferol	MTTP				PTGS2
epicatechin	MTTP				PTPN2
Neoastilbin	MTTP				RAPGEF2
neoengeletin	MTTP				RRAS
procyanidin B	MTTP				RARB
smiglabrone A	MTTP				RARG
Smitilbin	MTTP				RARRES1
Oleic Acid	MYL2				RET
Stearic Acid	MYO5A				RGCC
Oleic Acid	MYOD1				RGS2
Oleic Acid	NAMPT				RIPK1
Oleic Acid	NAPRT				ROCK1
trans-resveratrol	NAV2				ROCK2
Dihydroresveratrol	NCKAP1L				RPL7A
Dihydroresveratrol	NCOA1				RXRA
trans-resveratrol	NCOA3				RXRB
Oleic Acid	NDRG2				RXRG
()-Terpinen-4-Ol	NEDD4L				RYR2
(L)-Alpha-Terpineol	NEDD4L				S100A8
Stearic Acid	NEDD4L				S100A9
Β-Terpineol	NEDD4L				S100G
Stearic Acid	NFKB1				SALL1
Oleic Acid	NFKB1				SC5D
Stigmasterol	NFKB1				SCD
Stearic Acid	NFX1				SCD5
()-Terpinen-4-Ol	NKX3-1				SCN10A
(L)-Alpha-Terpineol	NKX3-1				SCN11A
Dihydroresveratrol	NKX3-1				SCN1A
trans-resveratrol	NKX3-1				SCN1B
Β-Terpineol	NKX3-1				SCN2A
Dihydroresveratrol	NOD2				SCN2B
Oleic Acid	NODAL				SCN3A
Oleic Acid	NOS1				SCN3B
trans-resveratrol	NOS1				SCN4A
Oleic Acid	NOTCH1				SCN4B
Stearic Acid	NPR1				SCN5A
Oleic Acid	NPR1				SCN7A
trans-resveratrol	NQO2				SCN8A
Oleic Acid	NR0B1				SCN9A
Trans-2,4-Decadienal	NR0B1				SDHA
trans-resveratrol	NR0B1				SDHAF2
Oleic Acid	NR1D1				SDHB
Oleic Acid	NR1H2				SDHC
Oleic Acid	NR1H3				SDHD
Stearic Acid	NR1H4				SDS
Stigmasterol	NR1H4				SDSL
epicatechin	NR1I2				SEC14L2
()-Terpinen-4-Ol	NR3C1				SEC14L3
(L)-Alpha-Terpineol	NR3C1				SEC14L4
Oleic Acid	NR3C1				SEMA4D
shikimic acid	NR3C1				SERPINB3
Stigmasterol	NR3C1				SERPINB7
Β-Terpineol	NR3C1				SERPINH1
Dihydroresveratrol	NPPA				SFXN5
Trans-2,4-Decadienal	NPPA				SHBG
Tulipane	NPPA				SHH
Oleic Acid	NPPA				SHMT1
Stearic Acid	OCA2				SIRT1
Stearic Acid	OGDH				SIRT2
Stearic Acid	OGDHL				SIX1
Stearic Acid	OGFOD1				SIX3
Oleic Acid	OPN3				SIX4
Oleic Acid	OPN4				SLC13A1
Dihydroresveratrol	OPRD1				SLC13A2
Dihydroresveratrol	OPRK1				SLC13A3
Dihydroresveratrol	OPRM1				SLC13A4
Oleic Acid	OSBPL8				SLC13A5
Stearic Acid	OSBPL8				SLC16A12
Stearic Acid	OXCT1				SLC19A2
Stearic Acid	OXCT2				SLC19A3
Oleic Acid	OXER1				SLC1A3
Tulipane	P2RX1				SLC1A4
Stearic Acid	P3H1				SLC1A5
Stearic Acid	P3H2				SLC1A6
Stearic Acid	P3H3				SLC25A1
Stearic Acid	P4HA1				SLC25A10
Stearic Acid	P4HA2				SLC25A12
Stearic Acid	P4HA3				SLC25A13
Stearic Acid	P4HB				SLC35G1
Istidina	PAH				SLC38A3
Oleic Acid	PAWR				SLC38A7
Oleic Acid	PAX2				SLC3A2
Oleic Acid	PAX7				SLC44A4
Oleic Acid	PAXBP1				SLC5A7
Istidina	PCK1				SLC6A2
Stearic Acid	PCSK9				SLC6A3
Dihydroresveratrol	PDE2A				SLC6A4
Dihydroresveratrol	PDE3A				SLC6A8
Dihydroresveratrol	PDE3B				SLC7A1
Dihydroresveratrol	PDE4B				SLC7A2
Dihydroresveratrol	PDE4D				SLC7A3
trans-resveratrol	PDE4D				SLC7A4
Dihydroresveratrol	PDE5A				SLC7A8
()-Terpinen-4-Ol	PDGFB				SLC8A1
(L)-Alpha-Terpineol	PDGFB				SLC8A2
Β-Terpineol	PDGFB				SLC8A3
Stearic Acid	PF4				SLC8B1
()-Terpinen-4-Ol	PGR				SLC9A1
(L)-Alpha-Terpineol	PGR				SLIT2
Oleic Acid	PGR				SMPD4
Stigmasterol	PGR				SMAD7
Trans-2,4-Decadienal	PGR				SNAI1
trans-resveratrol	PGR				SOAT1
Β-Terpineol	PGR				SOAT2
()-Terpinen-4-Ol	PHB				SOX15
(L)-Alpha-Terpineol	PHB				SOX9
Β-Terpineol	PHB				SP1
Stearic Acid	PHGDH				SP3
trans-resveratrol	PHKG2				SPI1
Quercetin	PIK3CG				SQRDL
Quercetin	PIM1				SRC
Stearic Acid	PKD2				SRD5A1
Stearic Acid	PLA2G1B				SRD5A2
Stearic Acid	PLA2G2D				SRD5A3
protocatechuic acid	PLA2G2E				SRR
Oleic Acid	PLA2R1				STAR
Stearic Acid	PLAT				STIM1
Oleic Acid	PLCB1				STIM2
Stearic Acid	PLCG2				STK17B
Stearic Acid	PLG				STX3
Dihydroresveratrol	PLN				SUCLA2
Stearic Acid	PLOD1				SUCLG1
Stearic Acid	PLOD2				SUCLG2
Stearic Acid	PLOD3				SUCNR1
Stigmasterol	PML				SUGCT
Stearic Acid	PNLIPRP2				SULT2A1
Istidina	PNMT				SUOX
Oleic Acid	PNPLA2				SYK
glycoprotein	POLB				TAT
Oleic Acid	PPARA				TBC1D32
syringic acid acetate	PPARA				TCF3
Oleic Acid	PPARD				TFAP2C
Oleic Acid	PPARG				TGFB1
protocatechuic acid	PPARG				TGFB2
Oleic Acid	PPARGC1B				TH
trans-resveratrol	PPARGC1B				TIRAP
epicatechin	PPP3CA				TLR3
epicatechin	PPP2CB				TMEM110
Oleic Acid	PRDM16				TMLHE
Stearic Acid	PRDM8				TNF
Istidina	PRG3				TNFSF11
Enhydrin	PRKCA				TOP1
epicatechin	PRKCA				TOP2A
epicatechin	PRKCB				TOP2B
Enhydrin	PRKCD				TOX3
Stearic Acid	PRPH				TPM1
Dihydroresveratrol	PRSS12				TPMT
Trans-2,4-Decadienal	PRSS12				TRH
Oleic Acid	PTGER1				TRIM24
shikimic acid	PTGER1				TRPA1
Oleic Acid	PTGER2				TRPM8
Oleic Acid	PTGER3				TRPV1
Oleic Acid	PTGER4				TSPO
shikimic acid	PTGFR				TST
shikimic acid	PTGIR				TYR
Oleic Acid	PTGIS				TYRP1
Oleic Acid	PTGS1				UBE2B
protocatechuic acid	PTGS1				UBR5
syringic acid acetate	PTGS1				UCHL1
trans-resveratrol	PTGS1				UGT1A1
Oleic Acid	PTGS2				UGT3A1
protocatechuic acid	PTGS2				UGT8
syringic acid acetate	PTGS2				UROC1
trans-resveratrol	PTGS2				UROD
Oleic Acid	PTPN2				UROS
Dihydroresveratrol	RAPGEF2				VDR
Oleic Acid	RRAS				WARS
syringic acid acetate	RRAS				WARS2
Trans-2,4-Decadienal	RRAS				WDR77
Oleic Acid	RARB				WNT10B
syringic acid acetate	RARB				WNT11
Trans-2,4-Decadienal	RARB				WNT2
Oleic Acid	RARG				WNT2B
syringic acid acetate	RARG				WNT4
Trans-2,4-Decadienal	RARG				WNT5A
Oleic Acid	RARRES1				YBX3
Trans-2,4-Decadienal	RARRES1				ZNF536
Oleic Acid	RET
Oleic Acid	RGCC
trans-resveratrol	RGS2
Dihydroresveratrol	RIPK1
Dihydroresveratrol	ROCK1
Dihydroresveratrol	ROCK2
Oleic Acid	RPL7A
Dihydroresveratrol	RXRA
Oleic Acid	RXRA
Stigmasterol	RXRA
syringic acid acetate	RXRA
Trans-2,4-Decadienal	RXRA
Oleic Acid	RXRB
syringic acid acetate	RXRB
Trans-2,4-Decadienal	RXRB
Oleic Acid	RXRG
syringic acid acetate	RXRG
Trans-2,4-Decadienal	RXRG
Oleic Acid	RYR2
Stearic Acid	RYR2
Oleic Acid	S100A8
Oleic Acid	S100A9
Stigmasterol	S100G
Stearic Acid	SALL1
Oleic Acid	SC5D
Oleic Acid	SCD
Oleic Acid	SCD5
Stearic Acid	SCN10A
Stearic Acid	SCN11A
Dihydroresveratrol	SCN1A
Stearic Acid	SCN1A
Stearic Acid	SCN1B
Dihydroresveratrol	SCN2A
Stearic Acid	SCN2A
Stearic Acid	SCN2B
Dihydroresveratrol	SCN3A
Stearic Acid	SCN3A
Stearic Acid	SCN3B
Dihydroresveratrol	SCN4A
Stearic Acid	SCN4A
Stearic Acid	SCN4B
Stearic Acid	SCN5A
Stearic Acid	SCN7A
Stearic Acid	SCN8A
Stearic Acid	SCN9A
Stearic Acid	SDHA
Stearic Acid	SDHAF2
Stearic Acid	SDHB
Stearic Acid	SDHC
Stearic Acid	SDHD
Istidina	SDS
Istidina	SDSL
epicatechin	SEC14L2
epicatechin	SEC14L3
epicatechin	SEC14L4
Dihydroresveratrol	SEMA4D
()-Terpinen-4-Ol	SERPINB3
(L)-Alpha-Terpineol	SERPINB3
Β-Terpineol	SERPINB3
Oleic Acid	SERPINB7
Oleic Acid	SERPINH1
Stearic Acid	SFXN5
Oleic Acid	SHBG
()-Terpinen-4-Ol	SHH
(L)-Alpha-Terpineol	SHH
Dihydroresveratrol	SHH
trans-resveratrol	SHH
Β-Terpineol	SHH
Stearic Acid	SHMT1
Stearic Acid	SIRT1
trans-resveratrol	SIRT1
Dihydroresveratrol	SIRT2
Stearic Acid	SIX1
Dihydroresveratrol	SIX3
Trans-2,4-Decadienal	SIX3
Stearic Acid	SIX4
Stearic Acid	SLC13A1
Stearic Acid	SLC13A2
Stearic Acid	SLC13A3
Stearic Acid	SLC13A4
Stearic Acid	SLC13A5
Oleic Acid	SLC16A12
Istidina	SLC19A2
Istidina	SLC19A3
Stearic Acid	SLC1A3
Istidina	SLC1A4
Istidina	SLC1A5
Stearic Acid	SLC1A6
Stearic Acid	SLC25A1
Stearic Acid	SLC25A10
Stearic Acid	SLC25A12
Stearic Acid	SLC25A13
Oleic Acid	SLC35G1
Istidina	SLC38A3
Istidina	SLC38A7
Stearic Acid	SLC38A7
Oleic Acid	SLC3A2
Dihydroresveratrol	SLC44A4
Trans-2,4-Decadienal	SLC44A4
Dihydroresveratrol	SLC5A7
Trans-2,4-Decadienal	SLC5A7
Dihydroresveratrol	SLC6A2
Dihydroresveratrol	SLC6A3
Dihydroresveratrol	SLC6A4
Oleic Acid	SLC6A4
Oleic Acid	SLC6A8
Stearic Acid	SLC7A1
Stearic Acid	SLC7A2
Stearic Acid	SLC7A3
Stearic Acid	SLC7A4
Istidina	SLC7A8
Oleic Acid	SLC8A1
Oleic Acid	SLC8A2
Oleic Acid	SLC8A3
Oleic Acid	SLC8B1
Oleic Acid	SLC9A1
Stearic Acid	SLIT2
Stearic Acid	SMPD4
Stigmasterol	SMPD4
Stigmasterol	SMAD7
Oleic Acid	SMAD7
Stigmasterol	SNAI1
3'-O-methylastilbin	SOAT1
4,7-Dihydroxy-5-Methoxyl-6-Methyl-8-Formyl-Flavan	SOAT1
Astilbin	SOAT1
dihydrokaempferol	SOAT1
epicatechin	SOAT1
Neoastilbin	SOAT1
neoengeletin	SOAT1
procyanidin B	SOAT1
smiglabrone A	SOAT1
Smitilbin	SOAT1
3'-O-methylastilbin	SOAT2
4,7-Dihydroxy-5-Methoxyl-6-Methyl-8-Formyl-Flavan	SOAT2
Astilbin	SOAT2
dihydrokaempferol	SOAT2
epicatechin	SOAT2
Neoastilbin	SOAT2
neoengeletin	SOAT2
procyanidin B	SOAT2
smiglabrone A	SOAT2
Smitilbin	SOAT2
Oleic Acid	SOX15
()-Terpinen-4-Ol	SOX9
(L)-Alpha-Terpineol	SOX9
Dihydroresveratrol	SOX9
Oleic Acid	SOX9
trans-resveratrol	SOX9
Β-Terpineol	SOX9
Oleic Acid	SP1
Oleic Acid	SP3
Stearic Acid	SPI1
Stearic Acid	SQRDL
()-Terpinen-4-Ol	SRC
(L)-Alpha-Terpineol	SRC
Β-Terpineol	SRC
Oleic Acid	SRD5A1
Stearic Acid	SRD5A1
Oleic Acid	SRD5A2
Stearic Acid	SRD5A2
Stearic Acid	SRD5A3
Istidina	SRR
Stearic Acid	STAR
Stearic Acid	STIM1
Stearic Acid	STIM2
Quercetin	STK17B
Oleic Acid	STX3
Stearic Acid	SUCLA2
Stearic Acid	SUCLG1
Stearic Acid	SUCLG2
Stearic Acid	SUCNR1
Stearic Acid	SUGCT
Stearic Acid	SULT2A1
Stearic Acid	SUOX
Istidina	SYK
Istidina	TAT
Oleic Acid	TBC1D32
Oleic Acid	TCF3
Stigmasterol	TCF3
()-Terpinen-4-Ol	TFAP2C
(L)-Alpha-Terpineol	TFAP2C
trans-resveratrol	TFAP2C
Β-Terpineol	TFAP2C
()-Terpinen-4-Ol	TGFB1
(L)-Alpha-Terpineol	TGFB1
trans-resveratrol	TGFB1
Β-Terpineol	TGFB1
Dihydroresveratrol	TGFB2
Istidina	TH
Stearic Acid	TH
Dihydroresveratrol	TIRAP
Dihydroresveratrol	TLR3
Stearic Acid	TMEM110
Stearic Acid	TMLHE
Dihydroresveratrol	TNF
Oleic Acid	TNF
()-Terpinen-4-Ol	TNFSF11
(L)-Alpha-Terpineol	TNFSF11
Β-Terpineol	TNFSF11
Stearic Acid	TOP1
smilaside E	TOP2A
smilaside E	TOP2B
()-Terpinen-4-Ol	TOX3
(L)-Alpha-Terpineol	TOX3
trans-resveratrol	TOX3
Β-Terpineol	TOX3
trans-resveratrol	TPM1
caffeic acid	TPMT
Istidina	TRH
()-Terpinen-4-Ol	TRIM24
(L)-Alpha-Terpineol	TRIM24
Stigmasterol	TRIM24
trans-resveratrol	TRIM24
Β-Terpineol	TRIM24
Oleic Acid	TRPA1
trans-resveratrol	TRPA1
Oleic Acid	TRPM8
trans-resveratrol	TRPM8
Oleic Acid	TRPV1
trans-resveratrol	TRPV1
Oleic Acid	TSPO
Stearic Acid	TST
Oleic Acid	TYR
Stearic Acid	TYR
Stearic Acid	TYRP1
Stearic Acid	UBE2B
()-Terpinen-4-Ol	UBR5
(L)-Alpha-Terpineol	UBR5
Β-Terpineol	UBR5
trans-resveratrol	UCHL1
Stearic Acid	UGT1A1
Quercetin	UGT3A1
Stearic Acid	UGT8
Istidina	UROC1
Stearic Acid	UROD
Stearic Acid	UROS
()-Terpinen-4-Ol	VDR
(L)-Alpha-Terpineol	VDR
Oleic Acid	VDR
Stigmasterol	VDR
trans-resveratrol	VDR
Β-Terpineol	VDR
Istidina	WARS
Istidina	WARS2
Oleic Acid	WDR77
Stearic Acid	WNT10B
Oleic Acid	WNT11
Dihydroresveratrol	WNT2
Dihydroresveratrol	WNT2B
()-Terpinen-4-Ol	WNT4
(L)-Alpha-Terpineol	WNT4
Stigmasterol	WNT4
trans-resveratrol	WNT4
Β-Terpineol	WNT4
()-Terpinen-4-Ol	WNT5A
(L)-Alpha-Terpineol	WNT5A
trans-resveratrol	WNT5A
Β-Terpineol	WNT5A
Dihydroresveratrol	YBX3
Stearic Acid	YBX3
Oleic Acid	ZNF536

## Sheet: TableS3
AverageShortestPathLength	BetweennessCentrality	ClosenessCentrality	ClusteringCoefficient	Degree	Eccentricity	IsSingleNode	name	NeighborhoodConnectivity	NumberOfDirectedEdges	NumberOfUndirectedEdges	PartnerOfMultiEdgedNodePairs	Radiality	selected	SelfLoops	shared name	Stress	TopologicalCoefficient
2.39787	0.593006	0.417038	0	226	7	FALSE	Stearic Acid	1.19469	0	226	0	0.993815	FALSE	0	Stearic Acid	3260292	0.0176991
3.39634	0	0.294434	0	1	8	FALSE	GPD1L	226	0	1	0	0.989397	FALSE	0	GPD1L	0	0
3.39634	0	0.294434	0	1	8	FALSE	ABAT	226	0	1	0	0.989397	FALSE	0	ABAT	0	0
2.64787	0.423836	0.377663	0	183	7	FALSE	Oleic Acid	1.53552	0	183	0	0.992709	FALSE	0	Oleic Acid	2900334	0.0486836
3.64634	0	0.274247	0	1	8	FALSE	ABCA1	183	0	1	0	0.988291	FALSE	0	ABCA1	0	0
3.64634	0	0.274247	0	1	8	FALSE	ABCC2	183	0	1	0	0.988291	FALSE	0	ABCC2	0	0
3.64634	0	0.274247	0	1	8	FALSE	ABCF1	183	0	1	0	0.988291	FALSE	0	ABCF1	0	0
3.64634	0	0.274247	0	1	8	FALSE	ABCG1	183	0	1	0	0.988291	FALSE	0	ABCG1	0	0
3.64634	0	0.274247	0	1	8	FALSE	ABHD5	183	0	1	0	0.988291	FALSE	0	ABHD5	0	0
3.39634	0	0.294434	0	1	8	FALSE	ACADM	226	0	1	0	0.989397	FALSE	0	ACADM	0	0
3.39634	0	0.294434	0	1	8	FALSE	ACADSB	226	0	1	0	0.989397	FALSE	0	ACADSB	0	0
3.39634	0	0.294434	0	1	8	FALSE	ACAT1	226	0	1	0	0.989397	FALSE	0	ACAT1	0	0
3.13262	0.0188867	0.319221	0	32	7	FALSE	Trans-2,4-Decadienal	2.46875	0	32	0	0.990564	FALSE	0	Trans-2,4-Decadienal	196942	0.163194
3.69817	0.000212641	0.270404	0	2	6	FALSE	ACHE	80	0	2	0	0.988061	FALSE	0	ACHE	3806	0.572464
2.73628	0.345281	0.36546	0	128	5	FALSE	Dihydroresveratrol	1.54688	0	128	0	0.992317	FALSE	0	Dihydroresveratrol	2330696	0.0420673
3.39634	0	0.294434	0	1	8	FALSE	ACO2	226	0	1	0	0.989397	FALSE	0	ACO2	0	0
3.39634	0	0.294434	0	1	8	FALSE	ACOT4	226	0	1	0	0.989397	FALSE	0	ACOT4	0	0
3.64634	0	0.274247	0	1	8	FALSE	ACSL3	183	0	1	0	0.988291	FALSE	0	ACSL3	0	0
3.64634	0	0.274247	0	1	8	FALSE	ACSL4	183	0	1	0	0.988291	FALSE	0	ACSL4	0	0
3.39634	0	0.294434	0	1	8	FALSE	ACSS1	226	0	1	0	0.989397	FALSE	0	ACSS1	0	0
3.39634	0	0.294434	0	1	8	FALSE	ACSS2	226	0	1	0	0.989397	FALSE	0	ACSS2	0	0
3.02591	0.107181	0.330479	0	62	7	FALSE	trans-resveratrol	2.48387	0	62	0	0.991036	FALSE	0	trans-resveratrol	657274	0.148387
4.02439	0	0.248485	0	1	8	FALSE	ADAM17	62	0	1	0	0.986618	FALSE	0	ADAM17	0	0
3.39634	0	0.294434	0	1	8	FALSE	ADH1C	226	0	1	0	0.989397	FALSE	0	ADH1C	0	0
3.64634	0	0.274247	0	1	8	FALSE	ADIPOQ	183	0	1	0	0.988291	FALSE	0	ADIPOQ	0	0
3.73476	0	0.267755	0	1	6	FALSE	ADIRF	128	0	1	0	0.987899	FALSE	0	ADIRF	0	0
3.21037	0.0130505	0.311491	0	2	8	FALSE	ADORA1	144	0	2	0	0.99022	FALSE	0	ADORA1	41156	0.503521
3.73476	0	0.267755	0	1	6	FALSE	ADORA2B	128	0	1	0	0.987899	FALSE	0	ADORA2B	0	0
3.56402	0.0032971	0.280582	0	2	6	FALSE	ADRA1A	95	0	2	0	0.988655	FALSE	0	ADRA1A	19624	0.516484
4.02439	0	0.248485	0	1	8	FALSE	ADRA1B	62	0	1	0	0.986618	FALSE	0	ADRA1B	0	0
4.02439	0	0.248485	0	1	8	FALSE	ADRA1D	62	0	1	0	0.986618	FALSE	0	ADRA1D	0	0
3.50305	0.00170277	0.285466	0	2	8	FALSE	ADRA2A	122.5	0	2	0	0.988925	FALSE	0	ADRA2A	16318	0.532895
4.02439	0	0.248485	0	1	8	FALSE	ADRA2B	62	0	1	0	0.986618	FALSE	0	ADRA2B	0	0
4.02439	0	0.248485	0	1	8	FALSE	ADRA2C	62	0	1	0	0.986618	FALSE	0	ADRA2C	0	0
4.02439	0	0.248485	0	1	8	FALSE	ADRB1	62	0	1	0	0.986618	FALSE	0	ADRB1	0	0
4.02439	0	0.248485	0	1	8	FALSE	ADRB2	62	0	1	0	0.986618	FALSE	0	ADRB2	0	0
4.02439	0	0.248485	0	1	8	FALSE	ADRB3	62	0	1	0	0.986618	FALSE	0	ADRB3	0	0
4.02439	0	0.248485	0	1	8	FALSE	ADRBK1	62	0	1	0	0.986618	FALSE	0	ADRBK1	0	0
3.69817	0.000212641	0.270404	0	2	6	FALSE	AGRN	80	0	2	0	0.988061	FALSE	0	AGRN	3806	0.572464
3.64634	0	0.274247	0	1	8	FALSE	AGTR2	183	0	1	0	0.988291	FALSE	0	AGTR2	0	0
3.73476	0	0.267755	0	1	6	FALSE	AHCY	128	0	1	0	0.987899	FALSE	0	AHCY	0	0
3.08384	0.0337319	0.324271	0	11	5	FALSE	protocatechuic acid	2.18182	0	11	0	0.990779	FALSE	0	protocatechuic acid	230098	0.168831
4.08232	0	0.244959	0	1	6	FALSE	AKR1C1	11	0	1	0	0.986361	FALSE	0	AKR1C1	0	0
3.28354	0.00448662	0.30455	0	2	6	FALSE	AKR1C2	118.5	0	2	0	0.989896	FALSE	0	AKR1C2	27112	0.502137
3.29573	0.00947024	0.303423	0	2	8	FALSE	AKR1C3	130	0	2	0	0.989842	FALSE	0	AKR1C3	22636	0.503906
3.11738	0.0696117	0.320782	0	34	7	FALSE	Stigmasterol	2.38235	0	34	0	0.990631	FALSE	0	Stigmasterol	214886	0.138235
2.87195	0.0139865	0.348195	0	2	8	FALSE	AKR1D1	204.5	0	2	0	0.991717	FALSE	0	AKR1D1	116720	0.51519
3.58232	0.000703385	0.279149	0	2	8	FALSE	ALDH1A1	107.5	0	2	0	0.988574	FALSE	0	ALDH1A1	7350	0.527228
3.58232	0.000703385	0.279149	0	2	8	FALSE	ALDH1A2	107.5	0	2	0	0.988574	FALSE	0	ALDH1A2	7350	0.527228
3.64634	0	0.274247	0	1	8	FALSE	ALDH3A1	183	0	1	0	0.988291	FALSE	0	ALDH3A1	0	0
3.39634	0	0.294434	0	1	8	FALSE	ALDH5A1	226	0	1	0	0.989397	FALSE	0	ALDH5A1	0	0
3.69817	0.000212641	0.270404	0	2	6	FALSE	ALDH7A1	80	0	2	0	0.988061	FALSE	0	ALDH7A1	3806	0.572464
3.64634	0	0.274247	0	1	8	FALSE	ALDH8A1	183	0	1	0	0.988291	FALSE	0	ALDH8A1	0	0
3.39634	0	0.294434	0	1	8	FALSE	ALDH9A1	226	0	1	0	0.989397	FALSE	0	ALDH9A1	0	0
3.64634	0	0.274247	0	1	8	FALSE	ALOX15	183	0	1	0	0.988291	FALSE	0	ALOX15	0	0
3.64634	0	0.274247	0	1	8	FALSE	ALOX15B	183	0	1	0	0.988291	FALSE	0	ALOX15B	0	0
3.50305	0.0742254	0.285466	0	3	6	FALSE	ALOX5	51.3333	0	3	0	0.988925	FALSE	0	ALOX5	665620	0.335556
4.42226	0.0704678	0.226129	0	15	7	FALSE	epicatechin	3.4	0	15	0	0.984857	FALSE	0	epicatechin	639908	0.184615
3.64634	0	0.274247	0	1	8	FALSE	ALOX5AP	183	0	1	0	0.988291	FALSE	0	ALOX5AP	0	0
4.03506	0.115494	0.247828	0	42	7	FALSE	Istidina	1.09524	0	42	0	0.986571	FALSE	0	Istidina	1086396	0.047619
5.03354	0	0.198667	0	1	8	FALSE	AMDHD1	42	0	1	0	0.982152	FALSE	0	AMDHD1	0	0
3.64634	0	0.274247	0	1	8	FALSE	ANAPC2	183	0	1	0	0.988291	FALSE	0	ANAPC2	0	0
3.73476	0	0.267755	0	1	6	FALSE	ANGPT1	128	0	1	0	0.987899	FALSE	0	ANGPT1	0	0
3.39634	0	0.294434	0	1	8	FALSE	ANK2	226	0	1	0	0.989397	FALSE	0	ANK2	0	0
3.56707	0.00235354	0.280342	0	4	8	FALSE	ANXA1	61.75	0	4	0	0.988641	FALSE	0	ANXA1	47462	0.296341
3.13567	0.0158198	0.318911	0	29	7	FALSE	(L)-Alpha-Terpineol	4.48276	0	29	0	0.99055	FALSE	0	(L)-Alpha-Terpineol	186112	0.386973
3.13567	0.0158198	0.318911	0	29	7	FALSE	螔-Terpineol	4.48276	0	29	0	0.99055	FALSE	0	螔-Terpineol	186112	0.386973
3.70579	0.00634933	0.269848	0	6	9	FALSE	shikimic acid	3.5	0	6	0	0.988027	FALSE	0	shikimic acid	101054	0.416667
3.64634	0	0.274247	0	1	8	FALSE	ANXA13	183	0	1	0	0.988291	FALSE	0	ANXA13	0	0
3.39634	0	0.294434	0	1	8	FALSE	AP3D1	226	0	1	0	0.989397	FALSE	0	AP3D1	0	0
4.02439	0	0.248485	0	1	8	FALSE	APLP1	62	0	1	0	0.986618	FALSE	0	APLP1	0	0
3.73476	0	0.267755	0	1	6	FALSE	APOA1	128	0	1	0	0.987899	FALSE	0	APOA1	0	0
3.19512	0.00862858	0.312977	0	2	6	FALSE	APOA2	155.5	0	2	0	0.990287	FALSE	0	APOA2	64642	0.515
2.72256	0.0440449	0.367301	0	7	8	FALSE	AR	76.4286	0	7	0	0.992378	FALSE	0	AR	292454	0.171819
3.13872	0.0147799	0.318601	0	28	7	FALSE	()-Terpinen-4-Ol	4.5	0	28	0	0.990537	FALSE	0	()-Terpinen-4-Ol	166518	0.388889
3.97256	0.000155855	0.251727	0	4	8	FALSE	AREG	37	0	4	0	0.986847	FALSE	0	AREG	5078	0.5
1	1	1	0	12	1	FALSE	Tulipane	1	0	12	0	1	FALSE	0	Tulipane	132	0
1.91667	0	0.521739	0	1	2	FALSE	ARFGEF2	12	0	1	0	0.923611	FALSE	0	ARFGEF2	0	0
2.94817	0.0123681	0.339193	0	2	6	FALSE	ARHGEF2	177	0	2	0	0.99138	FALSE	0	ARHGEF2	105360	0.516129
3.39634	0	0.294434	0	1	8	FALSE	ARID1A	226	0	1	0	0.989397	FALSE	0	ARID1A	0	0
4.02439	0	0.248485	0	1	8	FALSE	ARRB1	62	0	1	0	0.986618	FALSE	0	ARRB1	0	0
4.02439	0	0.248485	0	1	8	FALSE	ARRB2	62	0	1	0	0.986618	FALSE	0	ARRB2	0	0
4.02439	0	0.248485	0	1	8	FALSE	ARRDC3	62	0	1	0	0.986618	FALSE	0	ARRDC3	0	0
3.39634	0	0.294434	0	1	8	FALSE	ARV1	226	0	1	0	0.989397	FALSE	0	ARV1	0	0
3.69817	0.000212641	0.270404	0	2	6	FALSE	ASCL1	80	0	2	0	0.988061	FALSE	0	ASCL1	3806	0.572464
3.39634	0	0.294434	0	1	8	FALSE	ASPH	226	0	1	0	0.989397	FALSE	0	ASPH	0	0
4.02439	0	0.248485	0	1	8	FALSE	ATP2B4	62	0	1	0	0.986618	FALSE	0	ATP2B4	0	0
1.1	0.9	0.909091	0	9	2	FALSE	Quercetin	1.33333	0	9	0	0.988889	FALSE	0	Quercetin	108	0.333333
1.8	0.0518519	0.555556	0	2	2	FALSE	ATP5A1	6	0	2	0	0.911111	FALSE	0	ATP5A1	14	0.625
2.3	0.0333333	0.434783	0	3	3	FALSE	piceatannol	2	0	3	0	0.855556	FALSE	0	piceatannol	6	1
1.8	0.0518519	0.555556	0	2	2	FALSE	ATP5B	6	0	2	0	0.911111	FALSE	0	ATP5B	14	0.625
1.8	0.0518519	0.555556	0	2	2	FALSE	ATP5C1	6	0	2	0	0.911111	FALSE	0	ATP5C1	14	0.625
3.73476	0	0.267755	0	1	6	FALSE	AURKA	128	0	1	0	0.987899	FALSE	0	AURKA	0	0
3.64634	0	0.274247	0	1	8	FALSE	AVP	183	0	1	0	0.988291	FALSE	0	AVP	0	0
3.64634	0	0.274247	0	1	8	FALSE	AVPR1A	183	0	1	0	0.988291	FALSE	0	AVPR1A	0	0
4.11585	0	0.242963	0	1	8	FALSE	B4GALT1	34	0	1	0	0.986213	FALSE	0	B4GALT1	0	0
4.11585	0	0.242963	0	1	8	FALSE	BAX	34	0	1	0	0.986213	FALSE	0	BAX	0	0
3.39634	0	0.294434	0	1	8	FALSE	BBOX1	226	0	1	0	0.989397	FALSE	0	BBOX1	0	0
3.69817	0.000212641	0.270404	0	2	6	FALSE	BCHE	80	0	2	0	0.988061	FALSE	0	BCHE	3806	0.572464
3.39634	0	0.294434	0	1	8	FALSE	BCKDHA	226	0	1	0	0.989397	FALSE	0	BCKDHA	0	0
3.39634	0	0.294434	0	1	8	FALSE	BCKDHB	226	0	1	0	0.989397	FALSE	0	BCKDHB	0	0
3.39634	0	0.294434	0	1	8	FALSE	BCKDK	226	0	1	0	0.989397	FALSE	0	BCKDK	0	0
5.03354	0	0.198667	0	1	8	FALSE	BCO2	42	0	1	0	0.982152	FALSE	0	BCO2	0	0
3.39634	0	0.294434	0	1	8	FALSE	BDH1	226	0	1	0	0.989397	FALSE	0	BDH1	0	0
2.45427	0.0349832	0.407453	0	3	6	FALSE	BDKRB2	179	0	3	0	0.993565	FALSE	0	BDKRB2	286722	0.354582
3.73476	0	0.267755	0	1	6	FALSE	BMP4	128	0	1	0	0.987899	FALSE	0	BMP4	0	0
5.03354	0	0.198667	0	1	8	FALSE	C2orf83	42	0	1	0	0.982152	FALSE	0	C2orf83	0	0
5.03354	0	0.198667	0	1	8	FALSE	C3	42	0	1	0	0.982152	FALSE	0	C3	0	0
2.87195	0.0139865	0.348195	0	2	8	FALSE	CACNA1A	204.5	0	2	0	0.991717	FALSE	0	CACNA1A	116720	0.51519
3.39634	0	0.294434	0	1	8	FALSE	CACNA1B	226	0	1	0	0.989397	FALSE	0	CACNA1B	0	0
3.39634	0	0.294434	0	1	8	FALSE	CACNA1D	226	0	1	0	0.989397	FALSE	0	CACNA1D	0	0
3.39634	0	0.294434	0	1	8	FALSE	CACNA2D1	226	0	1	0	0.989397	FALSE	0	CACNA2D1	0	0
3.39634	0	0.294434	0	1	8	FALSE	CACNA2D2	226	0	1	0	0.989397	FALSE	0	CACNA2D2	0	0
4.11585	0	0.242963	0	1	8	FALSE	CALB1	34	0	1	0	0.986213	FALSE	0	CALB1	0	0
4.02439	0	0.248485	0	1	8	FALSE	CALCA	62	0	1	0	0.986618	FALSE	0	CALCA	0	0
2.94817	0.0123681	0.339193	0	2	6	FALSE	CAMK2D	177	0	2	0	0.99138	FALSE	0	CAMK2D	105360	0.516129
3.73476	0	0.267755	0	1	6	FALSE	CAMK2G	128	0	1	0	0.987899	FALSE	0	CAMK2G	0	0
3.64634	0	0.274247	0	1	8	FALSE	CAPN3	183	0	1	0	0.988291	FALSE	0	CAPN3	0	0
3.39634	0	0.294434	0	1	8	FALSE	CASQ2	226	0	1	0	0.989397	FALSE	0	CASQ2	0	0
3.39634	0	0.294434	0	1	8	FALSE	CAV3	226	0	1	0	0.989397	FALSE	0	CAV3	0	0
3.39634	0	0.294434	0	1	8	FALSE	CCL2	226	0	1	0	0.989397	FALSE	0	CCL2	0	0
3.39634	0	0.294434	0	1	8	FALSE	CCL5	226	0	1	0	0.989397	FALSE	0	CCL5	0	0
3.64634	0	0.274247	0	1	8	FALSE	CCM2L	183	0	1	0	0.988291	FALSE	0	CCM2L	0	0
4.12805	6.36197e-07	0.242245	0	3	8	FALSE	CD34	28.6667	0	3	0	0.986159	FALSE	0	CD34	10	0.988095
3.73476	0	0.267755	0	1	6	FALSE	CD74	128	0	1	0	0.987899	FALSE	0	CD74	0	0
3.64634	0	0.274247	0	1	8	FALSE	CDC20	183	0	1	0	0.988291	FALSE	0	CDC20	0	0
3.39634	0	0.294434	0	1	8	FALSE	CDC42	226	0	1	0	0.989397	FALSE	0	CDC42	0	0
3.39634	0	0.294434	0	1	8	FALSE	CDH11	226	0	1	0	0.989397	FALSE	0	CDH11	0	0
3.69817	0.000212641	0.270404	0	2	6	FALSE	CDH8	80	0	2	0	0.988061	FALSE	0	CDH8	3806	0.572464
3.39634	0	0.294434	0	1	8	FALSE	CES1	226	0	1	0	0.989397	FALSE	0	CES1	0	0
4.02439	0	0.248485	0	1	8	FALSE	CETN1	62	0	1	0	0.986618	FALSE	0	CETN1	0	0
4.02439	0	0.248485	0	1	8	FALSE	CETN2	62	0	1	0	0.986618	FALSE	0	CETN2	0	0
3.69817	0.000212641	0.270404	0	2	6	FALSE	CHDH	80	0	2	0	0.988061	FALSE	0	CHDH	3806	0.572464
3.69817	0.000212641	0.270404	0	2	6	FALSE	CHKA	80	0	2	0	0.988061	FALSE	0	CHKA	3806	0.572464
1.91667	0	0.521739	0	1	2	FALSE	CHRM1	12	0	1	0	0.923611	FALSE	0	CHRM1	0	0
1.91667	0	0.521739	0	1	2	FALSE	CHRM2	12	0	1	0	0.923611	FALSE	0	CHRM2	0	0
1.91667	0	0.521739	0	1	2	FALSE	CHRM3	12	0	1	0	0.923611	FALSE	0	CHRM3	0	0
1.91667	0	0.521739	0	1	2	FALSE	CHRM4	12	0	1	0	0.923611	FALSE	0	CHRM4	0	0
1.91667	0	0.521739	0	1	2	FALSE	CHRM5	12	0	1	0	0.923611	FALSE	0	CHRM5	0	0
4.02439	0	0.248485	0	1	8	FALSE	CHRNA7	62	0	1	0	0.986618	FALSE	0	CHRNA7	0	0
4.08232	0	0.244959	0	1	6	FALSE	CHUK	11	0	1	0	0.986361	FALSE	0	CHUK	0	0
3.64634	0	0.274247	0	1	8	FALSE	CKB	183	0	1	0	0.988291	FALSE	0	CKB	0	0
3.64634	0	0.274247	0	1	8	FALSE	CKM	183	0	1	0	0.988291	FALSE	0	CKM	0	0
3.64634	0	0.274247	0	1	8	FALSE	CKMT1A	183	0	1	0	0.988291	FALSE	0	CKMT1A	0	0
3.64634	0	0.274247	0	1	8	FALSE	CKMT1B	183	0	1	0	0.988291	FALSE	0	CKMT1B	0	0
3.64634	0	0.274247	0	1	8	FALSE	CKMT2	183	0	1	0	0.988291	FALSE	0	CKMT2	0	0
3.39634	0	0.294434	0	1	8	FALSE	CLN3	226	0	1	0	0.989397	FALSE	0	CLN3	0	0
5.40854	0.00172277	0.184893	0	4	8	FALSE	CNR1	7	0	4	0	0.980493	FALSE	0	CNR1	50196	0.4
6.37348	6.24052e-05	0.1569	0	5	9	FALSE	smiglabrone A	7.6	0	5	0	0.976224	FALSE	0	smiglabrone A	296	0.66
6.37348	6.24052e-05	0.1569	0	5	9	FALSE	dihydrokaempferol	7.6	0	5	0	0.976224	FALSE	0	dihydrokaempferol	296	0.66
4.63872	0.00398018	0.215577	0	3	7	FALSE	scirpusin A	3.33333	0	3	0	0.983899	FALSE	0	scirpusin A	67958	0.583333
5.40854	0.00172277	0.184893	0	4	8	FALSE	CNR2	7	0	4	0	0.980493	FALSE	0	CNR2	50196	0.4
3.64634	0	0.274247	0	1	8	FALSE	CNST	183	0	1	0	0.988291	FALSE	0	CNST	0	0
3.64634	0	0.274247	0	1	8	FALSE	COL1A1	183	0	1	0	0.988291	FALSE	0	COL1A1	0	0
3.64634	0	0.274247	0	1	8	FALSE	COL27A1	183	0	1	0	0.988291	FALSE	0	COL27A1	0	0
3.39634	0	0.294434	0	1	8	FALSE	COLGALT1	226	0	1	0	0.989397	FALSE	0	COLGALT1	0	0
3.39634	0	0.294434	0	1	8	FALSE	COLGALT2	226	0	1	0	0.989397	FALSE	0	COLGALT2	0	0
3.69817	0.000212641	0.270404	0	2	6	FALSE	COLQ	80	0	2	0	0.988061	FALSE	0	COLQ	3806	0.572464
3.39634	0	0.294434	0	1	8	FALSE	COX1	226	0	1	0	0.989397	FALSE	0	COX1	0	0
3.39634	0	0.294434	0	1	8	FALSE	COX2	226	0	1	0	0.989397	FALSE	0	COX2	0	0
3.39634	0	0.294434	0	1	8	FALSE	COX3	226	0	1	0	0.989397	FALSE	0	COX3	0	0
3.39634	0	0.294434	0	1	8	FALSE	COX4I1	226	0	1	0	0.989397	FALSE	0	COX4I1	0	0
3.39634	0	0.294434	0	1	8	FALSE	COX5A	226	0	1	0	0.989397	FALSE	0	COX5A	0	0
3.39634	0	0.294434	0	1	8	FALSE	COX5B	226	0	1	0	0.989397	FALSE	0	COX5B	0	0
3.39634	0	0.294434	0	1	8	FALSE	COX6A2	226	0	1	0	0.989397	FALSE	0	COX6A2	0	0
3.39634	0	0.294434	0	1	8	FALSE	COX6B1	226	0	1	0	0.989397	FALSE	0	COX6B1	0	0
3.39634	0	0.294434	0	1	8	FALSE	COX6C	226	0	1	0	0.989397	FALSE	0	COX6C	0	0
3.39634	0	0.294434	0	1	8	FALSE	COX7A1	226	0	1	0	0.989397	FALSE	0	COX7A1	0	0
3.39634	0	0.294434	0	1	8	FALSE	COX7B	226	0	1	0	0.989397	FALSE	0	COX7B	0	0
3.39634	0	0.294434	0	1	8	FALSE	COX7C	226	0	1	0	0.989397	FALSE	0	COX7C	0	0
3.39634	0	0.294434	0	1	8	FALSE	COX8A	226	0	1	0	0.989397	FALSE	0	COX8A	0	0
3.64634	0	0.274247	0	1	8	FALSE	CPLX2	183	0	1	0	0.988291	FALSE	0	CPLX2	0	0
3.39634	0	0.294434	0	1	8	FALSE	CRACR2A	226	0	1	0	0.989397	FALSE	0	CRACR2A	0	0
3.69817	0.000212641	0.270404	0	2	6	FALSE	CRP	80	0	2	0	0.988061	FALSE	0	CRP	3806	0.572464
3.39634	0	0.294434	0	1	8	FALSE	CRTAP	226	0	1	0	0.989397	FALSE	0	CRTAP	0	0
4.02439	0	0.248485	0	1	8	FALSE	CSNK2A1	62	0	1	0	0.986618	FALSE	0	CSNK2A1	0	0
2.94817	0.0123681	0.339193	0	2	6	FALSE	CTNNB1	177	0	2	0	0.99138	FALSE	0	CTNNB1	105360	0.516129
1	0	1	0	1	1	FALSE	isoeruboside b	1	0	1	0	1	FALSE	0	isoeruboside b	0	0
1	0	1	0	1	1	FALSE	CXCR4	1	0	1	0	1	FALSE	0	CXCR4	0	0
3.39634	0	0.294434	0	1	8	FALSE	CYP11A1	226	0	1	0	0.989397	FALSE	0	CYP11A1	0	0
2.87195	0.0139865	0.348195	0	2	8	FALSE	CYP1A1	204.5	0	2	0	0.991717	FALSE	0	CYP1A1	116720	0.51519
3.39634	0	0.294434	0	1	8	FALSE	CYP1A2	226	0	1	0	0.989397	FALSE	0	CYP1A2	0	0
4.11585	0	0.242963	0	1	8	FALSE	CYP24A1	34	0	1	0	0.986213	FALSE	0	CYP24A1	0	0
4.11585	0	0.242963	0	1	8	FALSE	CYP27A1	34	0	1	0	0.986213	FALSE	0	CYP27A1	0	0
4.11585	0	0.242963	0	1	8	FALSE	CYP27B1	34	0	1	0	0.986213	FALSE	0	CYP27B1	0	0
4.11585	0	0.242963	0	1	8	FALSE	CYP2R1	34	0	1	0	0.986213	FALSE	0	CYP2R1	0	0
3.39634	0	0.294434	0	1	8	FALSE	CYP39A1	226	0	1	0	0.989397	FALSE	0	CYP39A1	0	0
4.11585	0	0.242963	0	1	8	FALSE	CYP3A4	34	0	1	0	0.986213	FALSE	0	CYP3A4	0	0
3.39634	0	0.294434	0	1	8	FALSE	CYP4B1	226	0	1	0	0.989397	FALSE	0	CYP4B1	0	0
3.64634	0	0.274247	0	1	8	FALSE	CYP4F2	183	0	1	0	0.988291	FALSE	0	CYP4F2	0	0
3.64634	0	0.274247	0	1	8	FALSE	CYR61	183	0	1	0	0.988291	FALSE	0	CYR61	0	0
3.73476	0	0.267755	0	1	6	FALSE	DBH	128	0	1	0	0.987899	FALSE	0	DBH	0	0
3.39634	0	0.294434	0	1	8	FALSE	DBT	226	0	1	0	0.989397	FALSE	0	DBT	0	0
3.39634	0	0.294434	0	1	8	FALSE	DCT	226	0	1	0	0.989397	FALSE	0	DCT	0	0
3.16159	0.0502231	0.316297	0	3	6	FALSE	DDC	93	0	3	0	0.990435	FALSE	0	DDC	448072	0.336996
5.42073	0	0.184477	0	1	8	FALSE	DGKA	15	0	1	0	0.980439	FALSE	0	DGKA	0	0
3.39634	0	0.294434	0	1	8	FALSE	DHODH	226	0	1	0	0.989397	FALSE	0	DHODH	0	0
2.87195	0.0139865	0.348195	0	2	8	FALSE	DHRS9	204.5	0	2	0	0.991717	FALSE	0	DHRS9	116720	0.51519
3.39634	0	0.294434	0	1	8	FALSE	DHTKD1	226	0	1	0	0.989397	FALSE	0	DHTKD1	0	0
3.39634	0	0.294434	0	1	8	FALSE	DLD	226	0	1	0	0.989397	FALSE	0	DLD	0	0
3.39634	0	0.294434	0	1	8	FALSE	DLST	226	0	1	0	0.989397	FALSE	0	DLST	0	0
3.69817	0.000212641	0.270404	0	2	6	FALSE	DMGDH	80	0	2	0	0.988061	FALSE	0	DMGDH	3806	0.572464
3.64634	0	0.274247	0	1	8	FALSE	DNAJA3	183	0	1	0	0.988291	FALSE	0	DNAJA3	0	0
3.69817	0.000212641	0.270404	0	2	6	FALSE	DNM3	80	0	2	0	0.988061	FALSE	0	DNM3	3806	0.572464
1	1	1	0	2	1	FALSE	glycoprotein	1	0	2	0	1	FALSE	0	glycoprotein	2	0
1.5	0	0.666667	0	1	2	FALSE	DNMT1	2	0	1	0	0.75	FALSE	0	DNMT1	0	0
1.91667	0	0.521739	0	1	2	FALSE	DOCK4	12	0	1	0	0.923611	FALSE	0	DOCK4	0	0
1.91667	0	0.521739	0	1	2	FALSE	DOCK5	12	0	1	0	0.923611	FALSE	0	DOCK5	0	0
3.73476	0	0.267755	0	1	6	FALSE	DRD1	128	0	1	0	0.987899	FALSE	0	DRD1	0	0
3.71951	0.0067843	0.268852	0	2	6	FALSE	DRD2	65.5	0	2	0	0.987967	FALSE	0	DRD2	82098	0.5
3.73476	0	0.267755	0	1	6	FALSE	DRD3	128	0	1	0	0.987899	FALSE	0	DRD3	0	0
3.73476	0	0.267755	0	1	6	FALSE	DRD4	128	0	1	0	0.987899	FALSE	0	DRD4	0	0
3.56402	0.0032971	0.280582	0	2	6	FALSE	DRD5	95	0	2	0	0.988655	FALSE	0	DRD5	19624	0.516484
3.39634	0	0.294434	0	1	8	FALSE	EDA	226	0	1	0	0.989397	FALSE	0	EDA	0	0
4.02439	0	0.248485	0	1	8	FALSE	EDN2	62	0	1	0	0.986618	FALSE	0	EDN2	0	0
3.39634	0	0.294434	0	1	8	FALSE	EGLN1	226	0	1	0	0.989397	FALSE	0	EGLN1	0	0
3.39634	0	0.294434	0	1	8	FALSE	EGLN2	226	0	1	0	0.989397	FALSE	0	EGLN2	0	0
3.39634	0	0.294434	0	1	8	FALSE	EGLN3	226	0	1	0	0.989397	FALSE	0	EGLN3	0	0
3.19512	0.00862858	0.312977	0	2	6	FALSE	EIF2AK1	155.5	0	2	0	0.990287	FALSE	0	EIF2AK1	64642	0.515
3.64634	0	0.274247	0	1	8	FALSE	ELOVL1	183	0	1	0	0.988291	FALSE	0	ELOVL1	0	0
3.64634	0	0.274247	0	1	8	FALSE	ELOVL3	183	0	1	0	0.988291	FALSE	0	ELOVL3	0	0
3.64634	0	0.274247	0	1	8	FALSE	ELOVL4	183	0	1	0	0.988291	FALSE	0	ELOVL4	0	0
3.64634	0	0.274247	0	1	8	FALSE	ELOVL6	183	0	1	0	0.988291	FALSE	0	ELOVL6	0	0
3.64634	0	0.274247	0	1	8	FALSE	ELOVL7	183	0	1	0	0.988291	FALSE	0	ELOVL7	0	0
3.69817	0.000212641	0.270404	0	2	6	FALSE	ENPP6	80	0	2	0	0.988061	FALSE	0	ENPP6	3806	0.572464
3.39634	0	0.294434	0	1	8	FALSE	EPHA4	226	0	1	0	0.989397	FALSE	0	EPHA4	0	0
2.94817	0.0123681	0.339193	0	2	6	FALSE	EPO	177	0	2	0	0.99138	FALSE	0	EPO	105360	0.516129
3.39329	0.00699696	0.294699	0	6	8	FALSE	ESR1	60.8333	0	6	0	0.98941	FALSE	0	ESR1	62310	0.230128
3.97256	0.000155855	0.251727	0	4	8	FALSE	ESR2	37	0	4	0	0.986847	FALSE	0	ESR2	5078	0.5
2.73476	0.0287398	0.365663	0	3	8	FALSE	ESRRG	157	0	3	0	0.992324	FALSE	0	ESRRG	174194	0.355353
3.39634	0	0.294434	0	1	8	FALSE	ETFDH	226	0	1	0	0.989397	FALSE	0	ETFDH	0	0
3.39634	0	0.294434	0	1	8	FALSE	ETHE1	226	0	1	0	0.989397	FALSE	0	ETHE1	0	0
3.64634	0	0.274247	0	1	8	FALSE	F12	183	0	1	0	0.988291	FALSE	0	F12	0	0
3.64634	0	0.274247	0	1	8	FALSE	FABP3	183	0	1	0	0.988291	FALSE	0	FABP3	0	0
3.39634	0	0.294434	0	1	8	FALSE	FABP6	226	0	1	0	0.989397	FALSE	0	FABP6	0	0
3.73476	0	0.267755	0	1	6	FALSE	FADD	128	0	1	0	0.987899	FALSE	0	FADD	0	0
3.64634	0	0.274247	0	1	8	FALSE	FADS1	183	0	1	0	0.988291	FALSE	0	FADS1	0	0
3.64634	0	0.274247	0	1	8	FALSE	FADS2	183	0	1	0	0.988291	FALSE	0	FADS2	0	0
5.03354	0	0.198667	0	1	8	FALSE	FARS2	42	0	1	0	0.982152	FALSE	0	FARS2	0	0
5.03354	0	0.198667	0	1	8	FALSE	FARSA	42	0	1	0	0.982152	FALSE	0	FARSA	0	0
5.03354	0	0.198667	0	1	8	FALSE	FARSB	42	0	1	0	0.982152	FALSE	0	FARSB	0	0
3.73476	0	0.267755	0	1	6	FALSE	FAS	128	0	1	0	0.987899	FALSE	0	FAS	0	0
3.19512	0.00862858	0.312977	0	2	6	FALSE	FASLG	155.5	0	2	0	0.990287	FALSE	0	FASLG	64642	0.515
3.39634	0	0.294434	0	1	8	FALSE	FBXO45	226	0	1	0	0.989397	FALSE	0	FBXO45	0	0
5.03354	0	0.198667	0	1	8	FALSE	FCER1A	42	0	1	0	0.982152	FALSE	0	FCER1A	0	0
5.03354	0	0.198667	0	1	8	FALSE	FCER1G	42	0	1	0	0.982152	FALSE	0	FCER1G	0	0
3.73476	0	0.267755	0	1	6	FALSE	FCER2	128	0	1	0	0.987899	FALSE	0	FCER2	0	0
3.39634	0	0.294434	0	1	8	FALSE	FECH	226	0	1	0	0.989397	FALSE	0	FECH	0	0
3.64634	0	0.274247	0	1	8	FALSE	FFAR1	183	0	1	0	0.988291	FALSE	0	FFAR1	0	0
3.19512	0.00862858	0.312977	0	2	6	FALSE	FGF10	155.5	0	2	0	0.990287	FALSE	0	FGF10	64642	0.515
3.64634	0	0.274247	0	1	8	FALSE	FGF2	183	0	1	0	0.988291	FALSE	0	FGF2	0	0
4.11585	0	0.242963	0	1	8	FALSE	FGF23	34	0	1	0	0.986213	FALSE	0	FGF23	0	0
3.64634	0	0.274247	0	1	8	FALSE	FGF4	183	0	1	0	0.988291	FALSE	0	FGF4	0	0
3.5122	0.00667049	0.284722	0	5	6	FALSE	FGFR2	55.2	0	5	0	0.988884	FALSE	0	FGFR2	60562	0.280829
3.64634	0	0.274247	0	1	8	FALSE	FMR1	183	0	1	0	0.988291	FALSE	0	FMR1	0	0
3.64634	0	0.274247	0	1	8	FALSE	FNDC5	183	0	1	0	0.988291	FALSE	0	FNDC5	0	0
3.69817	0.000212641	0.270404	0	2	6	FALSE	FNTA	80	0	2	0	0.988061	FALSE	0	FNTA	3806	0.572464
3.64634	0	0.274247	0	1	8	FALSE	FOXA1	183	0	1	0	0.988291	FALSE	0	FOXA1	0	0
5.03354	0	0.198667	0	1	8	FALSE	FTCD	42	0	1	0	0.982152	FALSE	0	FTCD	0	0
3.73476	0	0.267755	0	1	6	FALSE	GABRA1	128	0	1	0	0.987899	FALSE	0	GABRA1	0	0
3.73476	0	0.267755	0	1	6	FALSE	GABRA2	128	0	1	0	0.987899	FALSE	0	GABRA2	0	0
3.73476	0	0.267755	0	1	6	FALSE	GABRA3	128	0	1	0	0.987899	FALSE	0	GABRA3	0	0
3.73476	0	0.267755	0	1	6	FALSE	GABRA4	128	0	1	0	0.987899	FALSE	0	GABRA4	0	0
3.73476	0	0.267755	0	1	6	FALSE	GABRA5	128	0	1	0	0.987899	FALSE	0	GABRA5	0	0
3.73476	0	0.267755	0	1	6	FALSE	GABRA6	128	0	1	0	0.987899	FALSE	0	GABRA6	0	0
3.73476	0	0.267755	0	1	6	FALSE	GABRB1	128	0	1	0	0.987899	FALSE	0	GABRB1	0	0
3.73476	0	0.267755	0	1	6	FALSE	GABRB2	128	0	1	0	0.987899	FALSE	0	GABRB2	0	0
3.73476	0	0.267755	0	1	6	FALSE	GABRB3	128	0	1	0	0.987899	FALSE	0	GABRB3	0	0
3.73476	0	0.267755	0	1	6	FALSE	GABRD	128	0	1	0	0.987899	FALSE	0	GABRD	0	0
3.73476	0	0.267755	0	1	6	FALSE	GABRE	128	0	1	0	0.987899	FALSE	0	GABRE	0	0
3.73476	0	0.267755	0	1	6	FALSE	GABRG1	128	0	1	0	0.987899	FALSE	0	GABRG1	0	0
3.73476	0	0.267755	0	1	6	FALSE	GABRG2	128	0	1	0	0.987899	FALSE	0	GABRG2	0	0
3.73476	0	0.267755	0	1	6	FALSE	GABRG3	128	0	1	0	0.987899	FALSE	0	GABRG3	0	0
3.73476	0	0.267755	0	1	6	FALSE	GABRP	128	0	1	0	0.987899	FALSE	0	GABRP	0	0
3.73476	0	0.267755	0	1	6	FALSE	GABRQ	128	0	1	0	0.987899	FALSE	0	GABRQ	0	0
3.39634	0	0.294434	0	1	8	FALSE	GAL3ST1	226	0	1	0	0.989397	FALSE	0	GAL3ST1	0	0
3.39634	0	0.294434	0	1	8	FALSE	GALC	226	0	1	0	0.989397	FALSE	0	GALC	0	0
3.64634	0	0.274247	0	1	8	FALSE	GAMT	183	0	1	0	0.988291	FALSE	0	GAMT	0	0
3.64634	0	0.274247	0	1	8	FALSE	GATA3	183	0	1	0	0.988291	FALSE	0	GATA3	0	0
3.64634	0	0.274247	0	1	8	FALSE	GATM	183	0	1	0	0.988291	FALSE	0	GATM	0	0
4.11585	0	0.242963	0	1	8	FALSE	GC	34	0	1	0	0.986213	FALSE	0	GC	0	0
3.64634	0	0.274247	0	1	8	FALSE	GDF5	183	0	1	0	0.988291	FALSE	0	GDF5	0	0
4.11585	0	0.242963	0	1	8	FALSE	GFI1	34	0	1	0	0.986213	FALSE	0	GFI1	0	0
3.39634	0	0.294434	0	1	8	FALSE	GJA5	226	0	1	0	0.989397	FALSE	0	GJA5	0	0
3.64634	0	0.274247	0	1	8	FALSE	GJD4	183	0	1	0	0.988291	FALSE	0	GJD4	0	0
1.91667	0	0.521739	0	1	2	FALSE	GNA15	12	0	1	0	0.923611	FALSE	0	GNA15	0	0
3.39634	0	0.294434	0	1	8	FALSE	GNAS	226	0	1	0	0.989397	FALSE	0	GNAS	0	0
3.64634	0	0.274247	0	1	8	FALSE	GNAT2	183	0	1	0	0.988291	FALSE	0	GNAT2	0	0
3.64634	0	0.274247	0	1	8	FALSE	GNB2L1	183	0	1	0	0.988291	FALSE	0	GNB2L1	0	0
4.11585	0	0.242963	0	1	8	FALSE	GPBAR1	34	0	1	0	0.986213	FALSE	0	GPBAR1	0	0
3.97256	0.000155855	0.251727	0	4	8	FALSE	GPER1	37	0	4	0	0.986847	FALSE	0	GPER1	5078	0.5
3.39634	0	0.294434	0	1	8	FALSE	GPR143	226	0	1	0	0.989397	FALSE	0	GPR143	0	0
3.58232	0.000703385	0.279149	0	2	8	FALSE	GPRC5A	107.5	0	2	0	0.988574	FALSE	0	GPRC5A	7350	0.527228
2.91159	0.0162593	0.343455	0	3	6	FALSE	GRIN1	128.667	0	3	0	0.991542	FALSE	0	GRIN1	133046	0.362689
3.39634	0	0.294434	0	1	8	FALSE	GRIN2A	226	0	1	0	0.989397	FALSE	0	GRIN2A	0	0
3.39634	0	0.294434	0	1	8	FALSE	GRIN2B	226	0	1	0	0.989397	FALSE	0	GRIN2B	0	0
3.39634	0	0.294434	0	1	8	FALSE	GRIN2C	226	0	1	0	0.989397	FALSE	0	GRIN2C	0	0
3.39634	0	0.294434	0	1	8	FALSE	GRIN2D	226	0	1	0	0.989397	FALSE	0	GRIN2D	0	0
3.39634	0	0.294434	0	1	8	FALSE	GRIN3A	226	0	1	0	0.989397	FALSE	0	GRIN3A	0	0
3.39634	0	0.294434	0	1	8	FALSE	GRIN3B	226	0	1	0	0.989397	FALSE	0	GRIN3B	0	0
4.02439	0	0.248485	0	1	8	FALSE	GSK3A	62	0	1	0	0.986618	FALSE	0	GSK3A	0	0
3.39634	0	0.294434	0	1	8	FALSE	HACL1	226	0	1	0	0.989397	FALSE	0	HACL1	0	0
5.03354	0	0.198667	0	1	8	FALSE	HAL	42	0	1	0	0.982152	FALSE	0	HAL	0	0
3.39634	0	0.294434	0	1	8	FALSE	HAP1	226	0	1	0	0.989397	FALSE	0	HAP1	0	0
5.03354	0	0.198667	0	1	8	FALSE	HARS	42	0	1	0	0.982152	FALSE	0	HARS	0	0
5.03354	0	0.198667	0	1	8	FALSE	HARS2	42	0	1	0	0.982152	FALSE	0	HARS2	0	0
2	0	0.5	0	1	3	FALSE	HCK	9	0	1	0	0.888889	FALSE	0	HCK	0	0
3.73476	0	0.267755	0	1	6	FALSE	HCN2	128	0	1	0	0.987899	FALSE	0	HCN2	0	0
3.73476	0	0.267755	0	1	6	FALSE	HCN4	128	0	1	0	0.987899	FALSE	0	HCN4	0	0
3.39634	0	0.294434	0	1	8	FALSE	HDAC1	226	0	1	0	0.989397	FALSE	0	HDAC1	0	0
3.39634	0	0.294434	0	1	8	FALSE	HDAC2	226	0	1	0	0.989397	FALSE	0	HDAC2	0	0
3.39634	0	0.294434	0	1	8	FALSE	HDAC9	226	0	1	0	0.989397	FALSE	0	HDAC9	0	0
5.03354	0	0.198667	0	1	8	FALSE	HDC	42	0	1	0	0.982152	FALSE	0	HDC	0	0
3.64634	0	0.274247	0	1	8	FALSE	HEG1	183	0	1	0	0.988291	FALSE	0	HEG1	0	0
2	0	0.5	0	1	3	FALSE	HIBCH	9	0	1	0	0.888889	FALSE	0	HIBCH	0	0
3.39634	0	0.294434	0	1	8	FALSE	HIF1AN	226	0	1	0	0.989397	FALSE	0	HIF1AN	0	0
3.73476	0	0.267755	0	1	6	FALSE	HMGA2	128	0	1	0	0.987899	FALSE	0	HMGA2	0	0
5.03354	0	0.198667	0	1	8	FALSE	HNMT	42	0	1	0	0.982152	FALSE	0	HNMT	0	0
3.64634	0	0.274247	0	1	8	FALSE	HOPX	183	0	1	0	0.988291	FALSE	0	HOPX	0	0
3.73476	0	0.267755	0	1	6	FALSE	HPN	128	0	1	0	0.987899	FALSE	0	HPN	0	0
3.73476	0	0.267755	0	1	6	FALSE	HPX	128	0	1	0	0.987899	FALSE	0	HPX	0	0
3.73476	0	0.267755	0	1	6	FALSE	HRC	128	0	1	0	0.987899	FALSE	0	HRC	0	0
3.39634	0	0.294434	0	1	8	FALSE	HSD17B1	226	0	1	0	0.989397	FALSE	0	HSD17B1	0	0
3.39634	0	0.294434	0	1	8	FALSE	HSD17B11	226	0	1	0	0.989397	FALSE	0	HSD17B11	0	0
3.39634	0	0.294434	0	1	8	FALSE	HSD17B2	226	0	1	0	0.989397	FALSE	0	HSD17B2	0	0
3.39634	0	0.294434	0	1	8	FALSE	HSD17B6	226	0	1	0	0.989397	FALSE	0	HSD17B6	0	0
3.39634	0	0.294434	0	1	8	FALSE	HSD17B8	226	0	1	0	0.989397	FALSE	0	HSD17B8	0	0
3.73476	0	0.267755	0	1	6	FALSE	HTR1A	128	0	1	0	0.987899	FALSE	0	HTR1A	0	0
3.73476	0	0.267755	0	1	6	FALSE	HTR3A	128	0	1	0	0.987899	FALSE	0	HTR3A	0	0
3.73476	0	0.267755	0	1	6	FALSE	HTR7	128	0	1	0	0.987899	FALSE	0	HTR7	0	0
3.39634	0	0.294434	0	1	8	FALSE	HTT	226	0	1	0	0.989397	FALSE	0	HTT	0	0
3.73476	0	0.267755	0	1	6	FALSE	IDO1	128	0	1	0	0.987899	FALSE	0	IDO1	0	0
3.72866	0.00303947	0.268193	0	2	6	FALSE	IFNG	65.5	0	2	0	0.987926	FALSE	0	IFNG	29180	0.503906
4.72104	0.00305111	0.211818	0	3	7	FALSE	caffeic acid	1.66667	0	3	0	0.983535	FALSE	0	caffeic acid	29186	0.666667
3.64634	0	0.274247	0	1	8	FALSE	IGF1	183	0	1	0	0.988291	FALSE	0	IGF1	0	0
3.64634	0	0.274247	0	1	8	FALSE	IHH	183	0	1	0	0.988291	FALSE	0	IHH	0	0
3.58232	0.00205906	0.279149	0	2	6	FALSE	IKBKB	69.5	0	2	0	0.988574	FALSE	0	IKBKB	13508	0.503676
2.94817	0.0123681	0.339193	0	2	6	FALSE	IL10	177	0	2	0	0.99138	FALSE	0	IL10	105360	0.516129
3.64634	0	0.274247	0	1	8	FALSE	IL13	183	0	1	0	0.988291	FALSE	0	IL13	0	0
3.19512	0.00862858	0.312977	0	2	6	FALSE	IL1B	155.5	0	2	0	0.990287	FALSE	0	IL1B	64642	0.515
3.73476	0	0.267755	0	1	6	FALSE	IL1RN	128	0	1	0	0.987899	FALSE	0	IL1RN	0	0
3.73476	0	0.267755	0	1	6	FALSE	IL4	128	0	1	0	0.987899	FALSE	0	IL4	0	0
3.73476	0	0.267755	0	1	6	FALSE	IL6	128	0	1	0	0.987899	FALSE	0	IL6	0	0
3.39634	0	0.294434	0	1	8	FALSE	ILVBL	226	0	1	0	0.989397	FALSE	0	ILVBL	0	0
3.50305	0.00170277	0.285466	0	2	8	FALSE	INS	122.5	0	2	0	0.988925	FALSE	0	INS	16318	0.532895
4.11585	0	0.242963	0	1	8	FALSE	IRX5	34	0	1	0	0.986213	FALSE	0	IRX5	0	0
3.64634	0	0.274247	0	1	8	FALSE	ITGAV	183	0	1	0	0.988291	FALSE	0	ITGAV	0	0
3.64634	0	0.274247	0	1	8	FALSE	ITGB3	183	0	1	0	0.988291	FALSE	0	ITGB3	0	0
3.64634	0	0.274247	0	1	8	FALSE	JAK3	183	0	1	0	0.988291	FALSE	0	JAK3	0	0
3.39634	0	0.294434	0	1	8	FALSE	JMJD6	226	0	1	0	0.989397	FALSE	0	JMJD6	0	0
5.03354	0	0.198667	0	1	8	FALSE	JUN	42	0	1	0	0.982152	FALSE	0	JUN	0	0
3.64634	0	0.274247	0	1	8	FALSE	JUNB	183	0	1	0	0.988291	FALSE	0	JUNB	0	0
4.11585	0	0.242963	0	1	8	FALSE	KANK2	34	0	1	0	0.986213	FALSE	0	KANK2	0	0
3.39634	0	0.294434	0	1	8	FALSE	KARS	226	0	1	0	0.989397	FALSE	0	KARS	0	0
2.87195	0.0139865	0.348195	0	2	8	FALSE	KCNA5	204.5	0	2	0	0.991717	FALSE	0	KCNA5	116720	0.51519
3.39634	0	0.294434	0	1	8	FALSE	KCNE5	226	0	1	0	0.989397	FALSE	0	KCNE5	0	0
3.39634	0	0.294434	0	1	8	FALSE	KCNQ1	226	0	1	0	0.989397	FALSE	0	KCNQ1	0	0
4.11585	0	0.242963	0	1	8	FALSE	KL	34	0	1	0	0.986213	FALSE	0	KL	0	0
3.73476	0	0.267755	0	1	6	FALSE	KLF4	128	0	1	0	0.987899	FALSE	0	KLF4	0	0
3.73476	0	0.267755	0	1	6	FALSE	KMT2A	128	0	1	0	0.987899	FALSE	0	KMT2A	0	0
4.11585	0	0.242963	0	1	8	FALSE	LANCL2	34	0	1	0	0.986213	FALSE	0	LANCL2	0	0
3.64634	0	0.274247	0	1	8	FALSE	LARP4B	183	0	1	0	0.988291	FALSE	0	LARP4B	0	0
3.97256	0.000155855	0.251727	0	4	8	FALSE	LEF1	37	0	4	0	0.986847	FALSE	0	LEF1	5078	0.5
5.03354	0	0.198667	0	1	8	FALSE	LEP	42	0	1	0	0.982152	FALSE	0	LEP	0	0
3.73476	0	0.267755	0	1	6	FALSE	LGALS3	128	0	1	0	0.987899	FALSE	0	LGALS3	0	0
3.73476	0	0.267755	0	1	6	FALSE	LILRB1	128	0	1	0	0.987899	FALSE	0	LILRB1	0	0
3.64634	0	0.274247	0	1	8	FALSE	LPCAT1	183	0	1	0	0.988291	FALSE	0	LPCAT1	0	0
3.73476	0	0.267755	0	1	6	FALSE	LTA	128	0	1	0	0.987899	FALSE	0	LTA	0	0
3.73476	0	0.267755	0	1	6	FALSE	LTA4H	128	0	1	0	0.987899	FALSE	0	LTA4H	0	0
1.91667	0	0.521739	0	1	2	FALSE	MAP2K1	12	0	1	0	0.923611	FALSE	0	MAP2K1	0	0
3.73476	0	0.267755	0	1	6	FALSE	MAP2K5	128	0	1	0	0.987899	FALSE	0	MAP2K5	0	0
3.64634	0	0.274247	0	1	8	FALSE	MAP4K4	183	0	1	0	0.988291	FALSE	0	MAP4K4	0	0
3.64634	0	0.274247	0	1	8	FALSE	MAPK9	183	0	1	0	0.988291	FALSE	0	MAPK9	0	0
3.64634	0	0.274247	0	1	8	FALSE	MATN1	183	0	1	0	0.988291	FALSE	0	MATN1	0	0
3.64634	0	0.274247	0	1	8	FALSE	MECOM	183	0	1	0	0.988291	FALSE	0	MECOM	0	0
3.39329	0.00699696	0.294699	0	6	8	FALSE	MED1	60.8333	0	6	0	0.98941	FALSE	0	MED1	62310	0.230128
3.64634	0	0.274247	0	1	8	FALSE	METRNL	183	0	1	0	0.988291	FALSE	0	METRNL	0	0
3.64634	0	0.274247	0	1	8	FALSE	MEX3C	183	0	1	0	0.988291	FALSE	0	MEX3C	0	0
3.72866	0.00303947	0.268193	0	2	6	FALSE	MIF	65.5	0	2	0	0.987926	FALSE	0	MIF	29180	0.503906
4.08232	0	0.244959	0	1	6	FALSE	MPO	11	0	1	0	0.986361	FALSE	0	MPO	0	0
3.39634	0	0.294434	0	1	8	FALSE	MRPS36	226	0	1	0	0.989397	FALSE	0	MRPS36	0	0
5.03354	0	0.198667	0	1	8	FALSE	MS4A2	42	0	1	0	0.982152	FALSE	0	MS4A2	0	0
5.03354	0	0.198667	0	1	8	FALSE	MTHFD1L	42	0	1	0	0.982152	FALSE	0	MTHFD1L	0	0
5.03354	0	0.198667	0	1	8	FALSE	MTHFS	42	0	1	0	0.982152	FALSE	0	MTHFS	0	0
6.38567	1.39639e-06	0.156601	0	3	9	FALSE	Astilbin	10	0	3	0	0.97617	FALSE	0	Astilbin	6	1
5.39329	0.00797659	0.185415	0	10	8	FALSE	MTTP	4.6	0	10	0	0.980561	FALSE	0	MTTP	122792	0.257143
6.38567	1.39639e-06	0.156601	0	3	9	FALSE	Smitilbin	10	0	3	0	0.97617	FALSE	0	Smitilbin	6	1
6.38567	1.39639e-06	0.156601	0	3	9	FALSE	4,7-Dihydroxy-5-Methoxyl-6-Methyl-8-Formyl-Flavan	10	0	3	0	0.97617	FALSE	0	4,7-Dihydroxy-5-Methoxyl-6-Methyl-8-Formyl-Flavan	6	1
6.38567	1.39639e-06	0.156601	0	3	9	FALSE	Neoastilbin	10	0	3	0	0.97617	FALSE	0	Neoastilbin	6	1
6.38567	1.39639e-06	0.156601	0	3	9	FALSE	procyanidin B	10	0	3	0	0.97617	FALSE	0	procyanidin B	6	1
6.38567	1.39639e-06	0.156601	0	3	9	FALSE	neoengeletin	10	0	3	0	0.97617	FALSE	0	neoengeletin	6	1
6.38567	1.39639e-06	0.156601	0	3	9	FALSE	3'-O-methylastilbin	10	0	3	0	0.97617	FALSE	0	3'-O-methylastilbin	6	1
3.64634	0	0.274247	0	1	8	FALSE	MYL2	183	0	1	0	0.988291	FALSE	0	MYL2	0	0
3.39634	0	0.294434	0	1	8	FALSE	MYO5A	226	0	1	0	0.989397	FALSE	0	MYO5A	0	0
3.64634	0	0.274247	0	1	8	FALSE	MYOD1	183	0	1	0	0.988291	FALSE	0	MYOD1	0	0
3.64634	0	0.274247	0	1	8	FALSE	NAMPT	183	0	1	0	0.988291	FALSE	0	NAMPT	0	0
3.64634	0	0.274247	0	1	8	FALSE	NAPRT	183	0	1	0	0.988291	FALSE	0	NAPRT	0	0
4.02439	0	0.248485	0	1	8	FALSE	NAV2	62	0	1	0	0.986618	FALSE	0	NAV2	0	0
3.73476	0	0.267755	0	1	6	FALSE	NCKAP1L	128	0	1	0	0.987899	FALSE	0	NCKAP1L	0	0
3.73476	0	0.267755	0	1	6	FALSE	NCOA1	128	0	1	0	0.987899	FALSE	0	NCOA1	0	0
4.02439	0	0.248485	0	1	8	FALSE	NCOA3	62	0	1	0	0.986618	FALSE	0	NCOA3	0	0
3.64634	0	0.274247	0	1	8	FALSE	NDRG2	183	0	1	0	0.988291	FALSE	0	NDRG2	0	0
3.30488	0.0106264	0.302583	0	4	8	FALSE	NEDD4	78	0	4	0	0.989801	FALSE	0	NEDD4	56614	0.305556
3.39634	0	0.294434	0	1	8	FALSE	NEDD4L	226	0	1	0	0.989397	FALSE	0	NEDD4L	0	0
3.64634	0	0.274247	0	1	8	FALSE	NEUROD2	183	0	1	0	0.988291	FALSE	0	NEUROD2	0	0
4.11585	0	0.242963	0	1	8	FALSE	NFKB1	34	0	1	0	0.986213	FALSE	0	NFKB1	0	0
3.39634	0	0.294434	0	1	8	FALSE	NFX1	226	0	1	0	0.989397	FALSE	0	NFX1	0	0
3.5122	0.00667049	0.284722	0	5	6	FALSE	NKX3-1	55.2	0	5	0	0.988884	FALSE	0	NKX3-1	60562	0.280829
3.73476	0	0.267755	0	1	6	FALSE	NOD2	128	0	1	0	0.987899	FALSE	0	NOD2	0	0
3.64634	0	0.274247	0	1	8	FALSE	NODAL	183	0	1	0	0.988291	FALSE	0	NODAL	0	0
3.50305	0.00170277	0.285466	0	2	8	FALSE	NOS1	122.5	0	2	0	0.988925	FALSE	0	NOS1	16318	0.532895
3.64634	0	0.274247	0	1	8	FALSE	NOTCH1	183	0	1	0	0.988291	FALSE	0	NOTCH1	0	0
3.39634	0	0.294434	0	1	8	FALSE	NPPA	226	0	1	0	0.989397	FALSE	0	NPPA	0	0
3.64634	0	0.274247	0	1	8	FALSE	NPPC	183	0	1	0	0.988291	FALSE	0	NPPC	0	0
4.02439	0	0.248485	0	1	8	FALSE	NQO2	62	0	1	0	0.986618	FALSE	0	NQO2	0	0
3.43902	0.00294959	0.29078	0	3	8	FALSE	NR0B1	92.3333	0	3	0	0.989208	FALSE	0	NR0B1	26888	0.36828
3.64634	0	0.274247	0	1	8	FALSE	NR1D1	183	0	1	0	0.988291	FALSE	0	NR1D1	0	0
3.64634	0	0.274247	0	1	8	FALSE	NR1H2	183	0	1	0	0.988291	FALSE	0	NR1H2	0	0
3.64634	0	0.274247	0	1	8	FALSE	NR1H3	183	0	1	0	0.988291	FALSE	0	NR1H3	0	0
3.29573	0.00947024	0.303423	0	2	8	FALSE	NR1H4	130	0	2	0	0.989842	FALSE	0	NR1H4	22636	0.503906
5.42073	0	0.184477	0	1	8	FALSE	NR1I2	15	0	1	0	0.980439	FALSE	0	NR1I2	0	0
3.4878	0.00596088	0.286713	0	6	8	FALSE	NR3C1	51.5	0	6	0	0.988992	FALSE	0	NR3C1	79258	0.220524
3.69817	0.000212641	0.270404	0	2	6	FALSE	NRG1	80	0	2	0	0.988061	FALSE	0	NRG1	3806	0.572464
1.91667	0	0.521739	0	1	2	FALSE	NTSR1	12	0	1	0	0.923611	FALSE	0	NTSR1	0	0
3.64634	0	0.274247	0	1	8	FALSE	NUFIP2	183	0	1	0	0.988291	FALSE	0	NUFIP2	0	0
3.39634	0	0.294434	0	1	8	FALSE	OCA2	226	0	1	0	0.989397	FALSE	0	OCA2	0	0
3.39634	0	0.294434	0	1	8	FALSE	OGDH	226	0	1	0	0.989397	FALSE	0	OGDH	0	0
3.39634	0	0.294434	0	1	8	FALSE	OGDHL	226	0	1	0	0.989397	FALSE	0	OGDHL	0	0
3.39634	0	0.294434	0	1	8	FALSE	OGFOD1	226	0	1	0	0.989397	FALSE	0	OGFOD1	0	0
3.64634	0	0.274247	0	1	8	FALSE	OPN3	183	0	1	0	0.988291	FALSE	0	OPN3	0	0
3.64634	0	0.274247	0	1	8	FALSE	OPN4	183	0	1	0	0.988291	FALSE	0	OPN4	0	0
3.73476	0	0.267755	0	1	6	FALSE	OPRD1	128	0	1	0	0.987899	FALSE	0	OPRD1	0	0
3.73476	0	0.267755	0	1	6	FALSE	OPRK1	128	0	1	0	0.987899	FALSE	0	OPRK1	0	0
3.73476	0	0.267755	0	1	6	FALSE	OPRM1	128	0	1	0	0.987899	FALSE	0	OPRM1	0	0
2.87195	0.0139865	0.348195	0	2	8	FALSE	OSBPL8	204.5	0	2	0	0.991717	FALSE	0	OSBPL8	116720	0.51519
3.39634	0	0.294434	0	1	8	FALSE	OXCT1	226	0	1	0	0.989397	FALSE	0	OXCT1	0	0
3.39634	0	0.294434	0	1	8	FALSE	OXCT2	226	0	1	0	0.989397	FALSE	0	OXCT2	0	0
3.64634	0	0.274247	0	1	8	FALSE	OXER1	183	0	1	0	0.988291	FALSE	0	OXER1	0	0
1.91667	0	0.521739	0	1	2	FALSE	P2RX1	12	0	1	0	0.923611	FALSE	0	P2RX1	0	0
3.39634	0	0.294434	0	1	8	FALSE	P3H1	226	0	1	0	0.989397	FALSE	0	P3H1	0	0
3.39634	0	0.294434	0	1	8	FALSE	P3H2	226	0	1	0	0.989397	FALSE	0	P3H2	0	0
3.39634	0	0.294434	0	1	8	FALSE	P3H3	226	0	1	0	0.989397	FALSE	0	P3H3	0	0
3.39634	0	0.294434	0	1	8	FALSE	P4HA1	226	0	1	0	0.989397	FALSE	0	P4HA1	0	0
3.39634	0	0.294434	0	1	8	FALSE	P4HA2	226	0	1	0	0.989397	FALSE	0	P4HA2	0	0
3.39634	0	0.294434	0	1	8	FALSE	P4HA3	226	0	1	0	0.989397	FALSE	0	P4HA3	0	0
3.39634	0	0.294434	0	1	8	FALSE	P4HB	226	0	1	0	0.989397	FALSE	0	P4HB	0	0
5.03354	0	0.198667	0	1	8	FALSE	PAH	42	0	1	0	0.982152	FALSE	0	PAH	0	0
3.64634	0	0.274247	0	1	8	FALSE	PAWR	183	0	1	0	0.988291	FALSE	0	PAWR	0	0
3.64634	0	0.274247	0	1	8	FALSE	PAX2	183	0	1	0	0.988291	FALSE	0	PAX2	0	0
3.64634	0	0.274247	0	1	8	FALSE	PAX7	183	0	1	0	0.988291	FALSE	0	PAX7	0	0
3.64634	0	0.274247	0	1	8	FALSE	PAXBP1	183	0	1	0	0.988291	FALSE	0	PAXBP1	0	0
5.03354	0	0.198667	0	1	8	FALSE	PCK1	42	0	1	0	0.982152	FALSE	0	PCK1	0	0
3.39634	0	0.294434	0	1	8	FALSE	PCSK9	226	0	1	0	0.989397	FALSE	0	PCSK9	0	0
3.73476	0	0.267755	0	1	6	FALSE	PDE2A	128	0	1	0	0.987899	FALSE	0	PDE2A	0	0
3.73476	0	0.267755	0	1	6	FALSE	PDE3A	128	0	1	0	0.987899	FALSE	0	PDE3A	0	0
3.73476	0	0.267755	0	1	6	FALSE	PDE3B	128	0	1	0	0.987899	FALSE	0	PDE3B	0	0
3.73476	0	0.267755	0	1	6	FALSE	PDE4B	128	0	1	0	0.987899	FALSE	0	PDE4B	0	0
3.56402	0.0032971	0.280582	0	2	6	FALSE	PDE4D	95	0	2	0	0.988655	FALSE	0	PDE4D	19624	0.516484
3.73476	0	0.267755	0	1	6	FALSE	PDE5A	128	0	1	0	0.987899	FALSE	0	PDE5A	0	0
4.12805	6.36197e-07	0.242245	0	3	8	FALSE	PDGFB	28.6667	0	3	0	0.986159	FALSE	0	PDGFB	10	0.988095
3.39634	0	0.294434	0	1	8	FALSE	PF4	226	0	1	0	0.989397	FALSE	0	PF4	0	0
3.32927	0.00966754	0.300366	0	7	8	FALSE	PGR	56.7143	0	7	0	0.989694	FALSE	0	PGR	80784	0.19898
4.12805	6.36197e-07	0.242245	0	3	8	FALSE	PHB	28.6667	0	3	0	0.986159	FALSE	0	PHB	10	0.988095
3.39634	0	0.294434	0	1	8	FALSE	PHGDH	226	0	1	0	0.989397	FALSE	0	PHGDH	0	0
4.02439	0	0.248485	0	1	8	FALSE	PHKG2	62	0	1	0	0.986618	FALSE	0	PHKG2	0	0
2	0	0.5	0	1	3	FALSE	PIK3CG	9	0	1	0	0.888889	FALSE	0	PIK3CG	0	0
2	0	0.5	0	1	3	FALSE	PIM1	9	0	1	0	0.888889	FALSE	0	PIM1	0	0
3.39634	0	0.294434	0	1	8	FALSE	PKD2	226	0	1	0	0.989397	FALSE	0	PKD2	0	0
3.39634	0	0.294434	0	1	8	FALSE	PLA2G1B	226	0	1	0	0.989397	FALSE	0	PLA2G1B	0	0
3.39634	0	0.294434	0	1	8	FALSE	PLA2G2D	226	0	1	0	0.989397	FALSE	0	PLA2G2D	0	0
4.08232	0	0.244959	0	1	6	FALSE	PLA2G2E	11	0	1	0	0.986361	FALSE	0	PLA2G2E	0	0
3.64634	0	0.274247	0	1	8	FALSE	PLA2R1	183	0	1	0	0.988291	FALSE	0	PLA2R1	0	0
3.39634	0	0.294434	0	1	8	FALSE	PLAT	226	0	1	0	0.989397	FALSE	0	PLAT	0	0
3.64634	0	0.274247	0	1	8	FALSE	PLCB1	183	0	1	0	0.988291	FALSE	0	PLCB1	0	0
3.39634	0	0.294434	0	1	8	FALSE	PLCG2	226	0	1	0	0.989397	FALSE	0	PLCG2	0	0
3.39634	0	0.294434	0	1	8	FALSE	PLG	226	0	1	0	0.989397	FALSE	0	PLG	0	0
3.73476	0	0.267755	0	1	6	FALSE	PLN	128	0	1	0	0.987899	FALSE	0	PLN	0	0
3.39634	0	0.294434	0	1	8	FALSE	PLOD1	226	0	1	0	0.989397	FALSE	0	PLOD1	0	0
3.39634	0	0.294434	0	1	8	FALSE	PLOD2	226	0	1	0	0.989397	FALSE	0	PLOD2	0	0
3.39634	0	0.294434	0	1	8	FALSE	PLOD3	226	0	1	0	0.989397	FALSE	0	PLOD3	0	0
4.11585	0	0.242963	0	1	8	FALSE	PML	34	0	1	0	0.986213	FALSE	0	PML	0	0
3.39634	0	0.294434	0	1	8	FALSE	PNLIPRP2	226	0	1	0	0.989397	FALSE	0	PNLIPRP2	0	0
5.03354	0	0.198667	0	1	8	FALSE	PNMT	42	0	1	0	0.982152	FALSE	0	PNMT	0	0
3.64634	0	0.274247	0	1	8	FALSE	PNPLA2	183	0	1	0	0.988291	FALSE	0	PNPLA2	0	0
1.5	0	0.666667	0	1	2	FALSE	POLB	2	0	1	0	0.75	FALSE	0	POLB	0	0
3.64329	0.000172063	0.274477	0	2	8	FALSE	PPARA	96	0	2	0	0.988304	FALSE	0	PPARA	5910	0.521978
3.8186	0.000691544	0.261876	0	9	7	FALSE	syringic acid acetate	3.33333	0	9	0	0.987528	FALSE	0	syringic acid acetate	8032	0.388889
3.64634	0	0.274247	0	1	8	FALSE	PPARD	183	0	1	0	0.988291	FALSE	0	PPARD	0	0
3.41768	0.00366851	0.292596	0	2	6	FALSE	PPARG	97	0	2	0	0.989302	FALSE	0	PPARG	38142	0.505263
3.50305	0.00170277	0.285466	0	2	8	FALSE	PPARGC1B	122.5	0	2	0	0.988925	FALSE	0	PPARGC1B	16318	0.532895
5.42073	0	0.184477	0	1	8	FALSE	PPP2CA	15	0	1	0	0.980439	FALSE	0	PPP2CA	0	0
5.42073	0	0.184477	0	1	8	FALSE	PPP2CB	15	0	1	0	0.980439	FALSE	0	PPP2CB	0	0
3.64634	0	0.274247	0	1	8	FALSE	PRDM16	183	0	1	0	0.988291	FALSE	0	PRDM16	0	0
3.39634	0	0.294434	0	1	8	FALSE	PRDM8	226	0	1	0	0.989397	FALSE	0	PRDM8	0	0
5.03354	0	0.198667	0	1	8	FALSE	PRG3	42	0	1	0	0.982152	FALSE	0	PRG3	0	0
6.41006	0.00304878	0.156005	0	2	9	FALSE	Enhydrin	1.5	0	2	0	0.976062	FALSE	0	Enhydrin	13684	0.5
5.41463	0.00608825	0.184685	0	2	8	FALSE	PRKCA	8.5	0	2	0	0.980466	FALSE	0	PRKCA	27364	0.5
5.42073	0	0.184477	0	1	8	FALSE	PRKCB	15	0	1	0	0.980439	FALSE	0	PRKCB	0	0
7.40854	0	0.134979	0	1	10	FALSE	PRKCD	2	0	1	0	0.971644	FALSE	0	PRKCD	0	0
3.39634	0	0.294434	0	1	8	FALSE	PRPH	226	0	1	0	0.989397	FALSE	0	PRPH	0	0
3.69817	0.000212641	0.270404	0	2	6	FALSE	PRSS12	80	0	2	0	0.988061	FALSE	0	PRSS12	3806	0.572464
3.6372	0.000885614	0.274937	0	2	8	FALSE	PTGER1	94.5	0	2	0	0.988331	FALSE	0	PTGER1	16476	0.508152
3.64634	0	0.274247	0	1	8	FALSE	PTGER2	183	0	1	0	0.988291	FALSE	0	PTGER2	0	0
3.64634	0	0.274247	0	1	8	FALSE	PTGER3	183	0	1	0	0.988291	FALSE	0	PTGER3	0	0
3.64634	0	0.274247	0	1	8	FALSE	PTGER4	183	0	1	0	0.988291	FALSE	0	PTGER4	0	0
4.70427	0	0.212573	0	1	10	FALSE	PTGFR	6	0	1	0	0.983609	FALSE	0	PTGFR	0	0
4.70427	0	0.212573	0	1	10	FALSE	PTGIR	6	0	1	0	0.983609	FALSE	0	PTGIR	0	0
3.64634	0	0.274247	0	1	8	FALSE	PTGIS	183	0	1	0	0.988291	FALSE	0	PTGIS	0	0
3.27134	0.00790626	0.305685	0	4	6	FALSE	PTGS1	66.25	0	4	0	0.98995	FALSE	0	PTGS1	82520	0.276483
3.27134	0.00790626	0.305685	0	4	6	FALSE	PTGS2	66.25	0	4	0	0.98995	FALSE	0	PTGS2	82520	0.276483
3.64634	0	0.274247	0	1	8	FALSE	PTPN2	183	0	1	0	0.988291	FALSE	0	PTPN2	0	0
3.73476	0	0.267755	0	1	6	FALSE	RAPGEF2	128	0	1	0	0.987899	FALSE	0	RAPGEF2	0	0
3.57927	0.000906826	0.279387	0	3	8	FALSE	RARA	74.6667	0	3	0	0.988587	FALSE	0	RARA	13908	0.364686
3.57927	0.000906826	0.279387	0	3	8	FALSE	RARB	74.6667	0	3	0	0.988587	FALSE	0	RARB	13908	0.364686
3.57927	0.000906826	0.279387	0	3	8	FALSE	RARG	74.6667	0	3	0	0.988587	FALSE	0	RARG	13908	0.364686
3.58232	0.000703385	0.279149	0	2	8	FALSE	RARRES1	107.5	0	2	0	0.988574	FALSE	0	RARRES1	7350	0.527228
3.64634	0	0.274247	0	1	8	FALSE	RET	183	0	1	0	0.988291	FALSE	0	RET	0	0
3.64634	0	0.274247	0	1	8	FALSE	RGCC	183	0	1	0	0.988291	FALSE	0	RGCC	0	0
4.02439	0	0.248485	0	1	8	FALSE	RGS2	62	0	1	0	0.986618	FALSE	0	RGS2	0	0
3.73476	0	0.267755	0	1	6	FALSE	RIPK1	128	0	1	0	0.987899	FALSE	0	RIPK1	0	0
3.73476	0	0.267755	0	1	6	FALSE	ROCK1	128	0	1	0	0.987899	FALSE	0	ROCK1	0	0
3.73476	0	0.267755	0	1	6	FALSE	ROCK2	128	0	1	0	0.987899	FALSE	0	ROCK2	0	0
3.64634	0	0.274247	0	1	8	FALSE	RPL7A	183	0	1	0	0.988291	FALSE	0	RPL7A	0	0
3.10671	0.0274591	0.321884	0	5	6	FALSE	RXRA	77.2	0	5	0	0.990678	FALSE	0	RXRA	119722	0.233742
3.57927	0.000906826	0.279387	0	3	8	FALSE	RXRB	74.6667	0	3	0	0.988587	FALSE	0	RXRB	13908	0.364686
3.57927	0.000906826	0.279387	0	3	8	FALSE	RXRG	74.6667	0	3	0	0.988587	FALSE	0	RXRG	13908	0.364686
2.87195	0.0139865	0.348195	0	2	8	FALSE	RYR2	204.5	0	2	0	0.991717	FALSE	0	RYR2	116720	0.51519
3.64634	0	0.274247	0	1	8	FALSE	S100A8	183	0	1	0	0.988291	FALSE	0	S100A8	0	0
3.64634	0	0.274247	0	1	8	FALSE	S100A9	183	0	1	0	0.988291	FALSE	0	S100A9	0	0
4.11585	0	0.242963	0	1	8	FALSE	S100G	34	0	1	0	0.986213	FALSE	0	S100G	0	0
3.39634	0	0.294434	0	1	8	FALSE	SALL1	226	0	1	0	0.989397	FALSE	0	SALL1	0	0
3.64634	0	0.274247	0	1	8	FALSE	SC5D	183	0	1	0	0.988291	FALSE	0	SC5D	0	0
3.64634	0	0.274247	0	1	8	FALSE	SCD	183	0	1	0	0.988291	FALSE	0	SCD	0	0
3.64634	0	0.274247	0	1	8	FALSE	SCD5	183	0	1	0	0.988291	FALSE	0	SCD5	0	0
3.39634	0	0.294434	0	1	8	FALSE	SCN10A	226	0	1	0	0.989397	FALSE	0	SCN10A	0	0
3.39634	0	0.294434	0	1	8	FALSE	SCN11A	226	0	1	0	0.989397	FALSE	0	SCN11A	0	0
2.94817	0.0123681	0.339193	0	2	6	FALSE	SCN1A	177	0	2	0	0.99138	FALSE	0	SCN1A	105360	0.516129
3.39634	0	0.294434	0	1	8	FALSE	SCN1B	226	0	1	0	0.989397	FALSE	0	SCN1B	0	0
2.94817	0.0123681	0.339193	0	2	6	FALSE	SCN2A	177	0	2	0	0.99138	FALSE	0	SCN2A	105360	0.516129
3.39634	0	0.294434	0	1	8	FALSE	SCN2B	226	0	1	0	0.989397	FALSE	0	SCN2B	0	0
2.94817	0.0123681	0.339193	0	2	6	FALSE	SCN3A	177	0	2	0	0.99138	FALSE	0	SCN3A	105360	0.516129
3.39634	0	0.294434	0	1	8	FALSE	SCN3B	226	0	1	0	0.989397	FALSE	0	SCN3B	0	0
2.94817	0.0123681	0.339193	0	2	6	FALSE	SCN4A	177	0	2	0	0.99138	FALSE	0	SCN4A	105360	0.516129
3.39634	0	0.294434	0	1	8	FALSE	SCN4B	226	0	1	0	0.989397	FALSE	0	SCN4B	0	0
3.39634	0	0.294434	0	1	8	FALSE	SCN5A	226	0	1	0	0.989397	FALSE	0	SCN5A	0	0
3.39634	0	0.294434	0	1	8	FALSE	SCN7A	226	0	1	0	0.989397	FALSE	0	SCN7A	0	0
3.39634	0	0.294434	0	1	8	FALSE	SCN8A	226	0	1	0	0.989397	FALSE	0	SCN8A	0	0
3.39634	0	0.294434	0	1	8	FALSE	SCN9A	226	0	1	0	0.989397	FALSE	0	SCN9A	0	0
3.39634	0	0.294434	0	1	8	FALSE	SDHA	226	0	1	0	0.989397	FALSE	0	SDHA	0	0
3.39634	0	0.294434	0	1	8	FALSE	SDHAF2	226	0	1	0	0.989397	FALSE	0	SDHAF2	0	0
3.39634	0	0.294434	0	1	8	FALSE	SDHB	226	0	1	0	0.989397	FALSE	0	SDHB	0	0
3.39634	0	0.294434	0	1	8	FALSE	SDHC	226	0	1	0	0.989397	FALSE	0	SDHC	0	0
3.39634	0	0.294434	0	1	8	FALSE	SDHD	226	0	1	0	0.989397	FALSE	0	SDHD	0	0
5.03354	0	0.198667	0	1	8	FALSE	SDS	42	0	1	0	0.982152	FALSE	0	SDS	0	0
5.03354	0	0.198667	0	1	8	FALSE	SDSL	42	0	1	0	0.982152	FALSE	0	SDSL	0	0
5.42073	0	0.184477	0	1	8	FALSE	SEC14L2	15	0	1	0	0.980439	FALSE	0	SEC14L2	0	0
5.42073	0	0.184477	0	1	8	FALSE	SEC14L3	15	0	1	0	0.980439	FALSE	0	SEC14L3	0	0
5.42073	0	0.184477	0	1	8	FALSE	SEC14L4	15	0	1	0	0.980439	FALSE	0	SEC14L4	0	0
3.73476	0	0.267755	0	1	6	FALSE	SEMA4D	128	0	1	0	0.987899	FALSE	0	SEMA4D	0	0
4.12805	6.36197e-07	0.242245	0	3	8	FALSE	SERPINB3	28.6667	0	3	0	0.986159	FALSE	0	SERPINB3	10	0.988095
3.64634	0	0.274247	0	1	8	FALSE	SERPINB7	183	0	1	0	0.988291	FALSE	0	SERPINB7	0	0
3.64634	0	0.274247	0	1	8	FALSE	SERPINH1	183	0	1	0	0.988291	FALSE	0	SERPINH1	0	0
3.39634	0	0.294434	0	1	8	FALSE	SFXN5	226	0	1	0	0.989397	FALSE	0	SFXN5	0	0
3.64634	0	0.274247	0	1	8	FALSE	SHBG	183	0	1	0	0.988291	FALSE	0	SHBG	0	0
3.5122	0.00667049	0.284722	0	5	6	FALSE	SHH	55.2	0	5	0	0.988884	FALSE	0	SHH	60562	0.280829
3.39634	0	0.294434	0	1	8	FALSE	SHMT1	226	0	1	0	0.989397	FALSE	0	SHMT1	0	0
3.21037	0.0130505	0.311491	0	2	8	FALSE	SIRT1	144	0	2	0	0.99022	FALSE	0	SIRT1	41156	0.503521
3.73476	0	0.267755	0	1	6	FALSE	SIRT2	128	0	1	0	0.987899	FALSE	0	SIRT2	0	0
3.39634	0	0.294434	0	1	8	FALSE	SIX1	226	0	1	0	0.989397	FALSE	0	SIX1	0	0
3.69817	0.000212641	0.270404	0	2	6	FALSE	SIX3	80	0	2	0	0.988061	FALSE	0	SIX3	3806	0.572464
3.39634	0	0.294434	0	1	8	FALSE	SIX4	226	0	1	0	0.989397	FALSE	0	SIX4	0	0
3.39634	0	0.294434	0	1	8	FALSE	SLC13A1	226	0	1	0	0.989397	FALSE	0	SLC13A1	0	0
3.39634	0	0.294434	0	1	8	FALSE	SLC13A2	226	0	1	0	0.989397	FALSE	0	SLC13A2	0	0
3.39634	0	0.294434	0	1	8	FALSE	SLC13A3	226	0	1	0	0.989397	FALSE	0	SLC13A3	0	0
3.39634	0	0.294434	0	1	8	FALSE	SLC13A4	226	0	1	0	0.989397	FALSE	0	SLC13A4	0	0
3.39634	0	0.294434	0	1	8	FALSE	SLC13A5	226	0	1	0	0.989397	FALSE	0	SLC13A5	0	0
3.64634	0	0.274247	0	1	8	FALSE	SLC16A12	183	0	1	0	0.988291	FALSE	0	SLC16A12	0	0
5.03354	0	0.198667	0	1	8	FALSE	SLC19A2	42	0	1	0	0.982152	FALSE	0	SLC19A2	0	0
5.03354	0	0.198667	0	1	8	FALSE	SLC19A3	42	0	1	0	0.982152	FALSE	0	SLC19A3	0	0
3.39634	0	0.294434	0	1	8	FALSE	SLC1A3	226	0	1	0	0.989397	FALSE	0	SLC1A3	0	0
5.03354	0	0.198667	0	1	8	FALSE	SLC1A4	42	0	1	0	0.982152	FALSE	0	SLC1A4	0	0
5.03354	0	0.198667	0	1	8	FALSE	SLC1A5	42	0	1	0	0.982152	FALSE	0	SLC1A5	0	0
3.39634	0	0.294434	0	1	8	FALSE	SLC1A6	226	0	1	0	0.989397	FALSE	0	SLC1A6	0	0
3.39634	0	0.294434	0	1	8	FALSE	SLC25A1	226	0	1	0	0.989397	FALSE	0	SLC25A1	0	0
3.39634	0	0.294434	0	1	8	FALSE	SLC25A10	226	0	1	0	0.989397	FALSE	0	SLC25A10	0	0
3.39634	0	0.294434	0	1	8	FALSE	SLC25A12	226	0	1	0	0.989397	FALSE	0	SLC25A12	0	0
3.39634	0	0.294434	0	1	8	FALSE	SLC25A13	226	0	1	0	0.989397	FALSE	0	SLC25A13	0	0
3.64634	0	0.274247	0	1	8	FALSE	SLC35G1	183	0	1	0	0.988291	FALSE	0	SLC35G1	0	0
5.03354	0	0.198667	0	1	8	FALSE	SLC38A3	42	0	1	0	0.982152	FALSE	0	SLC38A3	0	0
3.27439	0.0343074	0.3054	0	2	8	FALSE	SLC38A7	134	0	2	0	0.989936	FALSE	0	SLC38A7	345760	0.503788
3.64634	0	0.274247	0	1	8	FALSE	SLC3A2	183	0	1	0	0.988291	FALSE	0	SLC3A2	0	0
3.69817	0.000212641	0.270404	0	2	6	FALSE	SLC44A4	80	0	2	0	0.988061	FALSE	0	SLC44A4	3806	0.572464
3.69817	0.000212641	0.270404	0	2	6	FALSE	SLC5A7	80	0	2	0	0.988061	FALSE	0	SLC5A7	3806	0.572464
3.73476	0	0.267755	0	1	6	FALSE	SLC6A2	128	0	1	0	0.987899	FALSE	0	SLC6A2	0	0
3.73476	0	0.267755	0	1	6	FALSE	SLC6A3	128	0	1	0	0.987899	FALSE	0	SLC6A3	0	0
3.19512	0.00862858	0.312977	0	2	6	FALSE	SLC6A4	155.5	0	2	0	0.990287	FALSE	0	SLC6A4	64642	0.515
3.64634	0	0.274247	0	1	8	FALSE	SLC6A8	183	0	1	0	0.988291	FALSE	0	SLC6A8	0	0
3.39634	0	0.294434	0	1	8	FALSE	SLC7A1	226	0	1	0	0.989397	FALSE	0	SLC7A1	0	0
3.39634	0	0.294434	0	1	8	FALSE	SLC7A2	226	0	1	0	0.989397	FALSE	0	SLC7A2	0	0
3.39634	0	0.294434	0	1	8	FALSE	SLC7A3	226	0	1	0	0.989397	FALSE	0	SLC7A3	0	0
3.39634	0	0.294434	0	1	8	FALSE	SLC7A4	226	0	1	0	0.989397	FALSE	0	SLC7A4	0	0
5.03354	0	0.198667	0	1	8	FALSE	SLC7A8	42	0	1	0	0.982152	FALSE	0	SLC7A8	0	0
3.64634	0	0.274247	0	1	8	FALSE	SLC8A1	183	0	1	0	0.988291	FALSE	0	SLC8A1	0	0
3.64634	0	0.274247	0	1	8	FALSE	SLC8A2	183	0	1	0	0.988291	FALSE	0	SLC8A2	0	0
3.64634	0	0.274247	0	1	8	FALSE	SLC8A3	183	0	1	0	0.988291	FALSE	0	SLC8A3	0	0
3.64634	0	0.274247	0	1	8	FALSE	SLC8B1	183	0	1	0	0.988291	FALSE	0	SLC8B1	0	0
3.64634	0	0.274247	0	1	8	FALSE	SLC9A1	183	0	1	0	0.988291	FALSE	0	SLC9A1	0	0
3.39634	0	0.294434	0	1	8	FALSE	SLIT2	226	0	1	0	0.989397	FALSE	0	SLIT2	0	0
3.39634	0	0.294434	0	1	8	FALSE	SMAD7	226	0	1	0	0.989397	FALSE	0	SMAD7	0	0
4.11585	0	0.242963	0	1	8	FALSE	SNAI1	34	0	1	0	0.986213	FALSE	0	SNAI1	0	0
4.11585	0	0.242963	0	1	8	FALSE	SNAI2	34	0	1	0	0.986213	FALSE	0	SNAI2	0	0
3.64634	0	0.274247	0	1	8	FALSE	SNCA	183	0	1	0	0.988291	FALSE	0	SNCA	0	0
4.11585	0	0.242963	0	1	8	FALSE	SNW1	34	0	1	0	0.986213	FALSE	0	SNW1	0	0
5.39329	0.00797659	0.185415	0	10	8	FALSE	SOAT1	4.6	0	10	0	0.980561	FALSE	0	SOAT1	122792	0.257143
5.39329	0.00797659	0.185415	0	10	8	FALSE	SOAT2	4.6	0	10	0	0.980561	FALSE	0	SOAT2	122792	0.257143
3.64634	0	0.274247	0	1	8	FALSE	SOX15	183	0	1	0	0.988291	FALSE	0	SOX15	0	0
3.03659	0.0187256	0.329317	0	6	6	FALSE	SOX9	76.5	0	6	0	0.990989	FALSE	0	SOX9	164846	0.216954
3.64634	0	0.274247	0	1	8	FALSE	SP1	183	0	1	0	0.988291	FALSE	0	SP1	0	0
3.64634	0	0.274247	0	1	8	FALSE	SP3	183	0	1	0	0.988291	FALSE	0	SP3	0	0
3.39634	0	0.294434	0	1	8	FALSE	SPI1	226	0	1	0	0.989397	FALSE	0	SPI1	0	0
3.39634	0	0.294434	0	1	8	FALSE	SQRDL	226	0	1	0	0.989397	FALSE	0	SQRDL	0	0
4.12805	6.36197e-07	0.242245	0	3	8	FALSE	SRC	28.6667	0	3	0	0.986159	FALSE	0	SRC	10	0.988095
2.87195	0.0139865	0.348195	0	2	8	FALSE	SRD5A1	204.5	0	2	0	0.991717	FALSE	0	SRD5A1	116720	0.51519
2.87195	0.0139865	0.348195	0	2	8	FALSE	SRD5A2	204.5	0	2	0	0.991717	FALSE	0	SRD5A2	116720	0.51519
3.39634	0	0.294434	0	1	8	FALSE	SRD5A3	226	0	1	0	0.989397	FALSE	0	SRD5A3	0	0
5.03354	0	0.198667	0	1	8	FALSE	SRR	42	0	1	0	0.982152	FALSE	0	SRR	0	0
3.39634	0	0.294434	0	1	8	FALSE	STAR	226	0	1	0	0.989397	FALSE	0	STAR	0	0
3.39634	0	0.294434	0	1	8	FALSE	STIM1	226	0	1	0	0.989397	FALSE	0	STIM1	0	0
3.39634	0	0.294434	0	1	8	FALSE	STIM2	226	0	1	0	0.989397	FALSE	0	STIM2	0	0
2	0	0.5	0	1	3	FALSE	STK17B	9	0	1	0	0.888889	FALSE	0	STK17B	0	0
3.64634	0	0.274247	0	1	8	FALSE	STX3	183	0	1	0	0.988291	FALSE	0	STX3	0	0
3.39634	0	0.294434	0	1	8	FALSE	SUCLA2	226	0	1	0	0.989397	FALSE	0	SUCLA2	0	0
3.39634	0	0.294434	0	1	8	FALSE	SUCLG1	226	0	1	0	0.989397	FALSE	0	SUCLG1	0	0
3.39634	0	0.294434	0	1	8	FALSE	SUCLG2	226	0	1	0	0.989397	FALSE	0	SUCLG2	0	0
3.39634	0	0.294434	0	1	8	FALSE	SUCNR1	226	0	1	0	0.989397	FALSE	0	SUCNR1	0	0
3.39634	0	0.294434	0	1	8	FALSE	SUGCT	226	0	1	0	0.989397	FALSE	0	SUGCT	0	0
3.39634	0	0.294434	0	1	8	FALSE	SULT2A1	226	0	1	0	0.989397	FALSE	0	SULT2A1	0	0
3.39634	0	0.294434	0	1	8	FALSE	SUOX	226	0	1	0	0.989397	FALSE	0	SUOX	0	0
5.03354	0	0.198667	0	1	8	FALSE	SYK	42	0	1	0	0.982152	FALSE	0	SYK	0	0
5.03354	0	0.198667	0	1	8	FALSE	TAT	42	0	1	0	0.982152	FALSE	0	TAT	0	0
3.64634	0	0.274247	0	1	8	FALSE	TBC1D32	183	0	1	0	0.988291	FALSE	0	TBC1D32	0	0
3.56402	0.00231927	0.280582	0	2	8	FALSE	TCF3	108.5	0	2	0	0.988655	FALSE	0	TCF3	10094	0.516827
3.97256	0.000155855	0.251727	0	4	8	FALSE	TFAP2C	37	0	4	0	0.986847	FALSE	0	TFAP2C	5078	0.5
3.97256	0.000155855	0.251727	0	4	8	FALSE	TGFB1	37	0	4	0	0.986847	FALSE	0	TGFB1	5078	0.5
3.73476	0	0.267755	0	1	6	FALSE	TGFB2	128	0	1	0	0.987899	FALSE	0	TGFB2	0	0
3.27439	0.0343074	0.3054	0	2	8	FALSE	TH	134	0	2	0	0.989936	FALSE	0	TH	345760	0.503788
3.73476	0	0.267755	0	1	6	FALSE	TIRAP	128	0	1	0	0.987899	FALSE	0	TIRAP	0	0
3.73476	0	0.267755	0	1	6	FALSE	TLR3	128	0	1	0	0.987899	FALSE	0	TLR3	0	0
3.39634	0	0.294434	0	1	8	FALSE	TMEM110	226	0	1	0	0.989397	FALSE	0	TMEM110	0	0
3.39634	0	0.294434	0	1	8	FALSE	TMLHE	226	0	1	0	0.989397	FALSE	0	TMLHE	0	0
3.19512	0.00862858	0.312977	0	2	6	FALSE	TNF	155.5	0	2	0	0.990287	FALSE	0	TNF	64642	0.515
4.12805	6.36197e-07	0.242245	0	3	8	FALSE	TNFSF11	28.6667	0	3	0	0.986159	FALSE	0	TNFSF11	10	0.988095
3.39634	0	0.294434	0	1	8	FALSE	TOP1	226	0	1	0	0.989397	FALSE	0	TOP1	0	0
1	1	1	0	2	1	FALSE	smilaside E	1	0	2	0	1	FALSE	0	smilaside E	2	0
1.5	0	0.666667	0	1	2	FALSE	TOP2A	2	0	1	0	0.75	FALSE	0	TOP2A	0	0
1.5	0	0.666667	0	1	2	FALSE	TOP2B	2	0	1	0	0.75	FALSE	0	TOP2B	0	0
3.97256	0.000155855	0.251727	0	4	8	FALSE	TOX3	37	0	4	0	0.986847	FALSE	0	TOX3	5078	0.5
4.02439	0	0.248485	0	1	8	FALSE	TPM1	62	0	1	0	0.986618	FALSE	0	TPM1	0	0
5.71951	0	0.17484	0	1	8	FALSE	TPMT	3	0	1	0	0.979117	FALSE	0	TPMT	0	0
5.03354	0	0.198667	0	1	8	FALSE	TRH	42	0	1	0	0.982152	FALSE	0	TRH	0	0
3.89024	0.00125113	0.257053	0	5	8	FALSE	TRIM24	36.4	0	5	0	0.987211	FALSE	0	TRIM24	12574	0.361224
3.50305	0.00170277	0.285466	0	2	8	FALSE	TRPA1	122.5	0	2	0	0.988925	FALSE	0	TRPA1	16318	0.532895
3.50305	0.00170277	0.285466	0	2	8	FALSE	TRPM8	122.5	0	2	0	0.988925	FALSE	0	TRPM8	16318	0.532895
3.50305	0.00170277	0.285466	0	2	8	FALSE	TRPV1	122.5	0	2	0	0.988925	FALSE	0	TRPV1	16318	0.532895
3.64634	0	0.274247	0	1	8	FALSE	TSPO	183	0	1	0	0.988291	FALSE	0	TSPO	0	0
3.39634	0	0.294434	0	1	8	FALSE	TST	226	0	1	0	0.989397	FALSE	0	TST	0	0
2.87195	0.0139865	0.348195	0	2	8	FALSE	TYR	204.5	0	2	0	0.991717	FALSE	0	TYR	116720	0.51519
3.39634	0	0.294434	0	1	8	FALSE	TYRP1	226	0	1	0	0.989397	FALSE	0	TYRP1	0	0
3.39634	0	0.294434	0	1	8	FALSE	UBE2B	226	0	1	0	0.989397	FALSE	0	UBE2B	0	0
4.12805	6.36197e-07	0.242245	0	3	8	FALSE	UBR5	28.6667	0	3	0	0.986159	FALSE	0	UBR5	10	0.988095
4.02439	0	0.248485	0	1	8	FALSE	UCHL1	62	0	1	0	0.986618	FALSE	0	UCHL1	0	0
3.39634	0	0.294434	0	1	8	FALSE	UGT1A1	226	0	1	0	0.989397	FALSE	0	UGT1A1	0	0
2	0	0.5	0	1	3	FALSE	UGT3A1	9	0	1	0	0.888889	FALSE	0	UGT3A1	0	0
3.39634	0	0.294434	0	1	8	FALSE	UGT8	226	0	1	0	0.989397	FALSE	0	UGT8	0	0
5.03354	0	0.198667	0	1	8	FALSE	UROC1	42	0	1	0	0.982152	FALSE	0	UROC1	0	0
3.39634	0	0.294434	0	1	8	FALSE	UROD	226	0	1	0	0.989397	FALSE	0	UROD	0	0
3.39634	0	0.294434	0	1	8	FALSE	UROS	226	0	1	0	0.989397	FALSE	0	UROS	0	0
3.39329	0.00699696	0.294699	0	6	8	FALSE	VDR	60.8333	0	6	0	0.98941	FALSE	0	VDR	62310	0.230128
5.03354	0	0.198667	0	1	8	FALSE	WARS	42	0	1	0	0.982152	FALSE	0	WARS	0	0
5.03354	0	0.198667	0	1	8	FALSE	WARS2	42	0	1	0	0.982152	FALSE	0	WARS2	0	0
3.64634	0	0.274247	0	1	8	FALSE	WDR77	183	0	1	0	0.988291	FALSE	0	WDR77	0	0
3.39634	0	0.294434	0	1	8	FALSE	WNT10B	226	0	1	0	0.989397	FALSE	0	WNT10B	0	0
3.64634	0	0.274247	0	1	8	FALSE	WNT11	183	0	1	0	0.988291	FALSE	0	WNT11	0	0
3.73476	0	0.267755	0	1	6	FALSE	WNT2	128	0	1	0	0.987899	FALSE	0	WNT2	0	0
3.73476	0	0.267755	0	1	6	FALSE	WNT2B	128	0	1	0	0.987899	FALSE	0	WNT2B	0	0
3.89024	0.00125113	0.257053	0	5	8	FALSE	WNT4	36.4	0	5	0	0.987211	FALSE	0	WNT4	12574	0.361224
3.97256	0.000155855	0.251727	0	4	8	FALSE	WNT5A	37	0	4	0	0.986847	FALSE	0	WNT5A	5078	0.5
2.94817	0.0123681	0.339193	0	2	6	FALSE	YBX3	177	0	2	0	0.99138	FALSE	0	YBX3	105360	0.516129
3.64634	0	0.274247	0	1	8	FALSE	ZNF536	183	0	1	0	0.988291	FALSE	0	ZNF536	0	0

## Sheet: TableS4
Gene Symbol	Description	Category	Gifts	GC Id	Relevance score	GeneCards Link
TTN	Titin	Protein Coding	45	GC02M178525	108.619	https://www.genecards.org/cgi-bin/carddisp.pl?gene=TTN
SCN5A	Sodium Voltage-Gated Channel Alpha Subunit 5	Protein Coding	48	GC03M038549	84.378	https://www.genecards.org/cgi-bin/carddisp.pl?gene=SCN5A
NKX2-5	NK2 Homeobox 5	Protein Coding	44	GC05M173232	80.0196	https://www.genecards.org/cgi-bin/carddisp.pl?gene=NKX2-5
TTN-AS1	TTN Antisense RNA 1	RNA Gene	16	GC02P178521	75.0336	https://www.genecards.org/cgi-bin/carddisp.pl?gene=TTN-AS1
GATA4	GATA Binding Protein 4	Protein Coding	47	GC08P011676	71.9744	https://www.genecards.org/cgi-bin/carddisp.pl?gene=GATA4
MYH6	Myosin Heavy Chain 6	Protein Coding	44	GC14M023380	65.3053	https://www.genecards.org/cgi-bin/carddisp.pl?gene=MYH6
LMNA	Lamin A/C	Protein Coding	46	GC01P156082	61.3107	https://www.genecards.org/cgi-bin/carddisp.pl?gene=LMNA
GATA6	GATA Binding Protein 6	Protein Coding	46	GC18P022169	60.5248	https://www.genecards.org/cgi-bin/carddisp.pl?gene=GATA6
TBX5	T-Box Transcription Factor 5	Protein Coding	45	GC12M114353	60.5202	https://www.genecards.org/cgi-bin/carddisp.pl?gene=TBX5
ACE	Angiotensin I Converting Enzyme	Protein Coding	48	GC17P063477	59.9908	https://www.genecards.org/cgi-bin/carddisp.pl?gene=ACE
MYH7	Myosin Heavy Chain 7	Protein Coding	45	GC14M023412	59.5238	https://www.genecards.org/cgi-bin/carddisp.pl?gene=MYH7
PRKAG2	Protein Kinase AMP-Activated Non-Catalytic Subunit Gamma 2	Protein Coding	48	GC07M151556	58.684	https://www.genecards.org/cgi-bin/carddisp.pl?gene=PRKAG2
NPPB	Natriuretic Peptide B	Protein Coding	42	GC01M011858	58.2547	https://www.genecards.org/cgi-bin/carddisp.pl?gene=NPPB
JAG1	Jagged Canonical Notch Ligand 1	Protein Coding	48	GC20M010637	56.096	https://www.genecards.org/cgi-bin/carddisp.pl?gene=JAG1
GJA1	Gap Junction Protein Alpha 1	Protein Coding	49	GC06P121436	55.9487	https://www.genecards.org/cgi-bin/carddisp.pl?gene=GJA1
MYBPC3	Myosin Binding Protein C3	Protein Coding	44	GC11M076980	55.8904	https://www.genecards.org/cgi-bin/carddisp.pl?gene=MYBPC3
NPPA	Natriuretic Peptide A	Protein Coding	44	GC01M011846	55.5051	https://www.genecards.org/cgi-bin/carddisp.pl?gene=NPPA
TRPM4	Transient Receptor Potential Cation Channel Subfamily M Member 4	Protein Coding	44	GC19P049157	53.4392	https://www.genecards.org/cgi-bin/carddisp.pl?gene=TRPM4
RTEL1	Regulator Of Telomere Elongation Helicase 1	Protein Coding	39	GC20P063658	52.0098	https://www.genecards.org/cgi-bin/carddisp.pl?gene=RTEL1
TNNT2	Troponin T2, Cardiac Type	Protein Coding	47	GC01M201359	51.5825	https://www.genecards.org/cgi-bin/carddisp.pl?gene=TNNT2
DSP	Desmoplakin	Protein Coding	48	GC06P007541	50.4243	https://www.genecards.org/cgi-bin/carddisp.pl?gene=DSP
TNNI3	Troponin I3, Cardiac Type	Protein Coding	47	GC19M055151	49.38	https://www.genecards.org/cgi-bin/carddisp.pl?gene=TNNI3
KCNQ1	Potassium Voltage-Gated Channel Subfamily Q Member 1	Protein Coding	48	GC11P002444	48.6792	https://www.genecards.org/cgi-bin/carddisp.pl?gene=KCNQ1
TBX20	T-Box Transcription Factor 20	Protein Coding	41	GC07M035237	48.5523	https://www.genecards.org/cgi-bin/carddisp.pl?gene=TBX20
PTPN11	Protein Tyrosine Phosphatase Non-Receptor Type 11	Protein Coding	51	GC12P112418	47.3054	https://www.genecards.org/cgi-bin/carddisp.pl?gene=PTPN11
MYL2	Myosin Light Chain 2	Protein Coding	47	GC12M110910	46.4736	https://www.genecards.org/cgi-bin/carddisp.pl?gene=MYL2
RTEL1-TNFRSF6B	RTEL1-TNFRSF6B Readthrough (NMD Candidate)	RNA Gene	18	GC20P063657	45.8075	https://www.genecards.org/cgi-bin/carddisp.pl?gene=RTEL1-TNFRSF6B
HAND2	Heart And Neural Crest Derivatives Expressed 2	Protein Coding	43	GC04M173524	45.2368	https://www.genecards.org/cgi-bin/carddisp.pl?gene=HAND2
NODAL	Nodal Growth Differentiation Factor	Protein Coding	41	GC10M070431	44.5392	https://www.genecards.org/cgi-bin/carddisp.pl?gene=NODAL
RYR2	Ryanodine Receptor 2	Protein Coding	46	GC01P237042	44.2727	https://www.genecards.org/cgi-bin/carddisp.pl?gene=RYR2
IL6	Interleukin 6	Protein Coding	47	GC07P022725	44.2484	https://www.genecards.org/cgi-bin/carddisp.pl?gene=IL6
DNAH1	Dynein Axonemal Heavy Chain 1	Protein Coding	35	GC03P052314	42.0211	https://www.genecards.org/cgi-bin/carddisp.pl?gene=DNAH1
ADRB1	Adrenoceptor Beta 1	Protein Coding	47	GC10P114044	41.9142	https://www.genecards.org/cgi-bin/carddisp.pl?gene=ADRB1
MAPK1	Mitogen-Activated Protein Kinase 1	Protein Coding	50	GC22M021759	40.8521	https://www.genecards.org/cgi-bin/carddisp.pl?gene=MAPK1
BMPR2	Bone Morphogenetic Protein Receptor Type 2	Protein Coding	48	GC02P202376	40.537	https://www.genecards.org/cgi-bin/carddisp.pl?gene=BMPR2
TBX1	T-Box Transcription Factor 1	Protein Coding	42	GC22P029053	39.8509	https://www.genecards.org/cgi-bin/carddisp.pl?gene=TBX1
DMD	Dystrophin	Protein Coding	45	GC0XM031097	39.8265	https://www.genecards.org/cgi-bin/carddisp.pl?gene=DMD
TERT	Telomerase Reverse Transcriptase	Protein Coding	50	GC05M001253	39.4358	https://www.genecards.org/cgi-bin/carddisp.pl?gene=TERT
TTR	Transthyretin	Protein Coding	47	GC18P031557	39.301	https://www.genecards.org/cgi-bin/carddisp.pl?gene=TTR
ACTC1	Actin Alpha Cardiac Muscle 1	Protein Coding	41	GC15M034790	39.0263	https://www.genecards.org/cgi-bin/carddisp.pl?gene=ACTC1
PLN	Phospholamban	Protein Coding	44	GC06P118548	38.8463	https://www.genecards.org/cgi-bin/carddisp.pl?gene=PLN
REN	Renin	Protein Coding	45	GC01M204154	36.9667	https://www.genecards.org/cgi-bin/carddisp.pl?gene=REN
HAND1	Heart And Neural Crest Derivatives Expressed 1	Protein Coding	40	GC05M154475	36.9336	https://www.genecards.org/cgi-bin/carddisp.pl?gene=HAND1
NKX2-6	NK2 Homeobox 6	Protein Coding	35	GC08M023702	36.4091	https://www.genecards.org/cgi-bin/carddisp.pl?gene=NKX2-6
KCNH2	Potassium Voltage-Gated Channel Subfamily H Member 2	Protein Coding	48	GC07M150944	36.2464	https://www.genecards.org/cgi-bin/carddisp.pl?gene=KCNH2
ABL1	ABL Proto-Oncogene 1, Non-Receptor Tyrosine Kinase	Protein Coding	51	GC09P130713	35.9405	https://www.genecards.org/cgi-bin/carddisp.pl?gene=ABL1
TNF	Tumor Necrosis Factor	Protein Coding	48	GC06P064135	35.7642	https://www.genecards.org/cgi-bin/carddisp.pl?gene=TNF
GDF1	Growth Differentiation Factor 1	Protein Coding	35	GC19M018843	35.7533	https://www.genecards.org/cgi-bin/carddisp.pl?gene=GDF1
AGT	Angiotensinogen	Protein Coding	47	GC01M230702	35.753	https://www.genecards.org/cgi-bin/carddisp.pl?gene=AGT
AGTR1	Angiotensin II Receptor Type 1	Protein Coding	49	GC03P148697	35.7153	https://www.genecards.org/cgi-bin/carddisp.pl?gene=AGTR1
FBN1	Fibrillin 1	Protein Coding	44	GC15M048408	35.432	https://www.genecards.org/cgi-bin/carddisp.pl?gene=FBN1
NOS3	Nitric Oxide Synthase 3	Protein Coding	50	GC07P150990	35.1133	https://www.genecards.org/cgi-bin/carddisp.pl?gene=NOS3
INS	Insulin	Protein Coding	45	GC11M002159	34.8545	https://www.genecards.org/cgi-bin/carddisp.pl?gene=INS
EDN1	Endothelin 1	Protein Coding	45	GC06P012256	34.3096	https://www.genecards.org/cgi-bin/carddisp.pl?gene=EDN1
PKP2	Plakophilin 2	Protein Coding	44	GC12M032790	33.9867	https://www.genecards.org/cgi-bin/carddisp.pl?gene=PKP2
GJA5	Gap Junction Protein Alpha 5	Protein Coding	44	GC01M147756	33.6097	https://www.genecards.org/cgi-bin/carddisp.pl?gene=GJA5
ALB	Albumin	Protein Coding	47	GC04P073397	33.2157	https://www.genecards.org/cgi-bin/carddisp.pl?gene=ALB
PTEN	Phosphatase And Tensin Homolog	Protein Coding	50	GC10P087863	33.0934	https://www.genecards.org/cgi-bin/carddisp.pl?gene=PTEN
DES	Desmin	Protein Coding	45	GC02P219418	32.96	https://www.genecards.org/cgi-bin/carddisp.pl?gene=DES
TPM1	Tropomyosin 1	Protein Coding	48	GC15P086973	32.9461	https://www.genecards.org/cgi-bin/carddisp.pl?gene=TPM1
CACNA1C	Calcium Voltage-Gated Channel Subunit Alpha1 C	Protein Coding	47	GC12P001970	32.833	https://www.genecards.org/cgi-bin/carddisp.pl?gene=CACNA1C
NOTCH1	Notch Receptor 1	Protein Coding	49	GC09M136957	32.6743	https://www.genecards.org/cgi-bin/carddisp.pl?gene=NOTCH1
CRP	C-Reactive Protein	Protein Coding	44	GC01M159722	32.5374	https://www.genecards.org/cgi-bin/carddisp.pl?gene=CRP
TP53	Tumor Protein P53	Protein Coding	51	GC17M007661	32.3892	https://www.genecards.org/cgi-bin/carddisp.pl?gene=TP53
GATA5	GATA Binding Protein 5	Protein Coding	38	GC20M062464	32.2411	https://www.genecards.org/cgi-bin/carddisp.pl?gene=GATA5
SCN1B	Sodium Voltage-Gated Channel Beta Subunit 1	Protein Coding	43	GC19P035030	32.1989	https://www.genecards.org/cgi-bin/carddisp.pl?gene=SCN1B
MIR21	MicroRNA 21	RNA Gene	23	GC17P059841	32.0911	https://www.genecards.org/cgi-bin/carddisp.pl?gene=MIR21
GLA	Galactosidase Alpha	Protein Coding	46	GC0XM101393	31.9366	https://www.genecards.org/cgi-bin/carddisp.pl?gene=GLA
ENG	Endoglin	Protein Coding	44	GC09M127815	31.8734	https://www.genecards.org/cgi-bin/carddisp.pl?gene=ENG
PIK3CA	Phosphatidylinositol-4,5-Bisphosphate 3-Kinase Catalytic Subunit Alpha	Protein Coding	51	GC03P179148	31.7319	https://www.genecards.org/cgi-bin/carddisp.pl?gene=PIK3CA
RBM20	RNA Binding Motif Protein 20	Protein Coding	34	GC10P110644	31.6687	https://www.genecards.org/cgi-bin/carddisp.pl?gene=RBM20
RYR1	Ryanodine Receptor 1	Protein Coding	45	GC19P043609	31.6105	https://www.genecards.org/cgi-bin/carddisp.pl?gene=RYR1
TRMU	TRNA Mitochondrial 2-Thiouridylase	Protein Coding	38	GC22P046330	31.1949	https://www.genecards.org/cgi-bin/carddisp.pl?gene=TRMU
TBX4	T-Box Transcription Factor 4	Protein Coding	40	GC17P061451	31.1612	https://www.genecards.org/cgi-bin/carddisp.pl?gene=TBX4
CDK8	Cyclin Dependent Kinase 8	Protein Coding	47	GC13P026254	31.0871	https://www.genecards.org/cgi-bin/carddisp.pl?gene=CDK8
IL10	Interleukin 10	Protein Coding	45	GC01M206767	31.0633	https://www.genecards.org/cgi-bin/carddisp.pl?gene=IL10
ZFPM2	Zinc Finger Protein, FOG Family Member 2	Protein Coding	40	GC08P104590	30.8999	https://www.genecards.org/cgi-bin/carddisp.pl?gene=ZFPM2
TGFB1	Transforming Growth Factor Beta 1	Protein Coding	49	GC19M041301	30.7996	https://www.genecards.org/cgi-bin/carddisp.pl?gene=TGFB1
NR2F2	Nuclear Receptor Subfamily 2 Group F Member 2	Protein Coding	48	GC15P096325	30.4912	https://www.genecards.org/cgi-bin/carddisp.pl?gene=NR2F2
ZIC3	Zic Family Member 3	Protein Coding	45	GC0XP137566	30.3309	https://www.genecards.org/cgi-bin/carddisp.pl?gene=ZIC3
CITED2	Cbp/P300 Interacting Transactivator With Glu/Asp Rich Carboxy-Terminal Domain 2	Protein Coding	41	GC06M139371	30.0236	https://www.genecards.org/cgi-bin/carddisp.pl?gene=CITED2
FLNA	Filamin A	Protein Coding	47	GC0XM154348	29.9881	https://www.genecards.org/cgi-bin/carddisp.pl?gene=FLNA
TMEM43	Transmembrane Protein 43	Protein Coding	40	GC03P014124	29.9492	https://www.genecards.org/cgi-bin/carddisp.pl?gene=TMEM43
NBAS	NBAS Subunit Of NRZ Tethering Complex	Protein Coding	39	GC02M014998	29.8937	https://www.genecards.org/cgi-bin/carddisp.pl?gene=NBAS
APOE	Apolipoprotein E	Protein Coding	48	GC19P044906	29.8723	https://www.genecards.org/cgi-bin/carddisp.pl?gene=APOE
PARN	Poly(A)-Specific Ribonuclease	Protein Coding	44	GC16M014435	29.8608	https://www.genecards.org/cgi-bin/carddisp.pl?gene=PARN
FLNC	Filamin C	Protein Coding	43	GC07P128830	29.4421	https://www.genecards.org/cgi-bin/carddisp.pl?gene=FLNC
TAB2	TGF-Beta Activated Kinase 1 (MAP3K7) Binding Protein 2	Protein Coding	45	GC06P149218	29.4099	https://www.genecards.org/cgi-bin/carddisp.pl?gene=TAB2
F2	Coagulation Factor II, Thrombin	Protein Coding	46	GC11P046720	29.3309	https://www.genecards.org/cgi-bin/carddisp.pl?gene=F2
LDB3	LIM Domain Binding 3	Protein Coding	40	GC10P086666	29.2556	https://www.genecards.org/cgi-bin/carddisp.pl?gene=LDB3
NR5A1	Nuclear Receptor Subfamily 5 Group A Member 1	Protein Coding	49	GC09M124481	29.2301	https://www.genecards.org/cgi-bin/carddisp.pl?gene=NR5A1
CHD7	Chromodomain Helicase DNA Binding Protein 7	Protein Coding	44	GC08P060678	29.117	https://www.genecards.org/cgi-bin/carddisp.pl?gene=CHD7
TAFAZZIN	Tafazzin, Phospholipid-Lysophospholipid Transacylase	Protein Coding	32	GC0XP154413	28.9516	https://www.genecards.org/cgi-bin/carddisp.pl?gene=TAFAZZIN
GNAQ	G Protein Subunit Alpha Q	Protein Coding	47	GC09M077716	28.5048	https://www.genecards.org/cgi-bin/carddisp.pl?gene=GNAQ
FABP3	Fatty Acid Binding Protein 3	Protein Coding	41	GC01M031365	28.4677	https://www.genecards.org/cgi-bin/carddisp.pl?gene=FABP3
BRAF	B-Raf Proto-Oncogene, Serine/Threonine Kinase	Protein Coding	51	GC07M140724	28.3769	https://www.genecards.org/cgi-bin/carddisp.pl?gene=BRAF
KCNJ5	Potassium Inwardly Rectifying Channel Subfamily J Member 5	Protein Coding	45	GC11P128891	28.3451	https://www.genecards.org/cgi-bin/carddisp.pl?gene=KCNJ5
ELN	Elastin	Protein Coding	43	GC07P074027	28.2608	https://www.genecards.org/cgi-bin/carddisp.pl?gene=ELN
IFNG	Interferon Gamma	Protein Coding	45	GC12M068154	28.0896	https://www.genecards.org/cgi-bin/carddisp.pl?gene=IFNG
ACTN2	Actinin Alpha 2	Protein Coding	45	GC01P236686	27.6422	https://www.genecards.org/cgi-bin/carddisp.pl?gene=ACTN2
CERS1	Ceramide Synthase 1	Protein Coding	39	GC19M018868	27.5311	https://www.genecards.org/cgi-bin/carddisp.pl?gene=CERS1
TEK	TEK Receptor Tyrosine Kinase	Protein Coding	48	GC09P027109	27.5204	https://www.genecards.org/cgi-bin/carddisp.pl?gene=TEK
FMR1	FMRP Translational Regulator 1	Protein Coding	43	GC0XP147933	27.3938	https://www.genecards.org/cgi-bin/carddisp.pl?gene=FMR1
MAP2K1	Mitogen-Activated Protein Kinase Kinase 1	Protein Coding	52	GC15P066386	27.3204	https://www.genecards.org/cgi-bin/carddisp.pl?gene=MAP2K1
HCN4	Hyperpolarization Activated Cyclic Nucleotide Gated Potassium Channel 4	Protein Coding	46	GC15M073319	27.2108	https://www.genecards.org/cgi-bin/carddisp.pl?gene=HCN4
ABCC8	ATP Binding Cassette Subfamily C Member 8	Protein Coding	44	GC11M017392	27.208	https://www.genecards.org/cgi-bin/carddisp.pl?gene=ABCC8
KRAS	KRAS Proto-Oncogene, GTPase	Protein Coding	49	GC12M025204	26.9924	https://www.genecards.org/cgi-bin/carddisp.pl?gene=KRAS
APOB	Apolipoprotein B	Protein Coding	44	GC02M020956	26.9688	https://www.genecards.org/cgi-bin/carddisp.pl?gene=APOB
DSG2	Desmoglein 2	Protein Coding	44	GC18P031498	26.9658	https://www.genecards.org/cgi-bin/carddisp.pl?gene=DSG2
ANKRD1	Ankyrin Repeat Domain 1	Protein Coding	41	GC10M090912	26.7843	https://www.genecards.org/cgi-bin/carddisp.pl?gene=ANKRD1
PMM2	Phosphomannomutase 2	Protein Coding	44	GC16P008788	26.7426	https://www.genecards.org/cgi-bin/carddisp.pl?gene=PMM2
CAV1	Caveolin 1	Protein Coding	46	GC07P116524	26.7416	https://www.genecards.org/cgi-bin/carddisp.pl?gene=CAV1
TSC1	TSC Complex Subunit 1	Protein Coding	45	GC09M132891	26.7374	https://www.genecards.org/cgi-bin/carddisp.pl?gene=TSC1
VCL	Vinculin	Protein Coding	45	GC10P073995	26.7127	https://www.genecards.org/cgi-bin/carddisp.pl?gene=VCL
BRF1	BRF1 RNA Polymerase III Transcription Initiation Factor Subunit	Protein Coding	39	GC14M111173	26.6251	https://www.genecards.org/cgi-bin/carddisp.pl?gene=BRF1
PPARG	Peroxisome Proliferator Activated Receptor Gamma	Protein Coding	50	GC03P012287	26.3746	https://www.genecards.org/cgi-bin/carddisp.pl?gene=PPARG
MTHFR	Methylenetetrahydrofolate Reductase	Protein Coding	47	GC01M011785	26.1934	https://www.genecards.org/cgi-bin/carddisp.pl?gene=MTHFR
TSC2	TSC Complex Subunit 2	Protein Coding	48	GC16P007428	26.1565	https://www.genecards.org/cgi-bin/carddisp.pl?gene=TSC2
FANCM	FA Complementation Group M	Protein Coding	41	GC14P045135	26.1445	https://www.genecards.org/cgi-bin/carddisp.pl?gene=FANCM
PKD1	Polycystin 1, Transient Receptor Potential Channel Interacting	Protein Coding	44	GC16M004901	26.1314	https://www.genecards.org/cgi-bin/carddisp.pl?gene=PKD1
IL1B	Interleukin 1 Beta	Protein Coding	46	GC02M112829	26.1228	https://www.genecards.org/cgi-bin/carddisp.pl?gene=IL1B
CHEK2	Checkpoint Kinase 2	Protein Coding	51	GC22M028687	26.0459	https://www.genecards.org/cgi-bin/carddisp.pl?gene=CHEK2
POF1B	POF1B Actin Binding Protein	Protein Coding	35	GC0XM085277	26.0443	https://www.genecards.org/cgi-bin/carddisp.pl?gene=POF1B
ADRB2	Adrenoceptor Beta 2	Protein Coding	48	GC05P148825	26.0117	https://www.genecards.org/cgi-bin/carddisp.pl?gene=ADRB2
CSRP3	Cysteine And Glycine Rich Protein 3	Protein Coding	41	GC11M019160	25.9795	https://www.genecards.org/cgi-bin/carddisp.pl?gene=CSRP3
TERC	Telomerase RNA Component	RNA Gene	28	GC03M169765	25.9643	https://www.genecards.org/cgi-bin/carddisp.pl?gene=TERC
MYL3	Myosin Light Chain 3	Protein Coding	43	GC03M046836	25.8552	https://www.genecards.org/cgi-bin/carddisp.pl?gene=MYL3
RAF1	Raf-1 Proto-Oncogene, Serine/Threonine Kinase	Protein Coding	52	GC03M012583	25.5809	https://www.genecards.org/cgi-bin/carddisp.pl?gene=RAF1
JAK2	Janus Kinase 2	Protein Coding	51	GC09P004985	25.5576	https://www.genecards.org/cgi-bin/carddisp.pl?gene=JAK2
IGF1	Insulin Like Growth Factor 1	Protein Coding	47	GC12M102395	25.4996	https://www.genecards.org/cgi-bin/carddisp.pl?gene=IGF1
POLG	DNA Polymerase Gamma, Catalytic Subunit	Protein Coding	44	GC15M089428	25.3298	https://www.genecards.org/cgi-bin/carddisp.pl?gene=POLG
MAP2K2	Mitogen-Activated Protein Kinase Kinase 2	Protein Coding	51	GC19M004090	25.2313	https://www.genecards.org/cgi-bin/carddisp.pl?gene=MAP2K2
KCNE1	Potassium Voltage-Gated Channel Subfamily E Regulatory Subunit 1	Protein Coding	44	GC21M034446	25.1976	https://www.genecards.org/cgi-bin/carddisp.pl?gene=KCNE1
STAG3	Stromal Antigen 3	Protein Coding	40	GC07P100177	25.1922	https://www.genecards.org/cgi-bin/carddisp.pl?gene=STAG3
RERE	Arginine-Glutamic Acid Dipeptide Repeats	Protein Coding	41	GC01M008364	25.1311	https://www.genecards.org/cgi-bin/carddisp.pl?gene=RERE
NR3C2	Nuclear Receptor Subfamily 3 Group C Member 2	Protein Coding	46	GC04M148078	25.1113	https://www.genecards.org/cgi-bin/carddisp.pl?gene=NR3C2
MIR210	MicroRNA 210	RNA Gene	21	GC11M001785	25.1061	https://www.genecards.org/cgi-bin/carddisp.pl?gene=MIR210
TGFB2	Transforming Growth Factor Beta 2	Protein Coding	48	GC01P218345	25.0024	https://www.genecards.org/cgi-bin/carddisp.pl?gene=TGFB2
CD36	CD36 Molecule	Protein Coding	46	GC07P080369	25.0009	https://www.genecards.org/cgi-bin/carddisp.pl?gene=CD36
DTNA	Dystrobrevin Alpha	Protein Coding	41	GC18P034493	24.9824	https://www.genecards.org/cgi-bin/carddisp.pl?gene=DTNA
SOS1	SOS Ras/Rac Guanine Nucleotide Exchange Factor 1	Protein Coding	46	GC02M038981	24.9651	https://www.genecards.org/cgi-bin/carddisp.pl?gene=SOS1
GAA	Alpha Glucosidase	Protein Coding	45	GC17P080101	24.9573	https://www.genecards.org/cgi-bin/carddisp.pl?gene=GAA
LAMP2	Lysosomal Associated Membrane Protein 2	Protein Coding	42	GC0XM120426	24.9446	https://www.genecards.org/cgi-bin/carddisp.pl?gene=LAMP2
RPL5	Ribosomal Protein L5	Protein Coding	45	GC01P092832	24.9183	https://www.genecards.org/cgi-bin/carddisp.pl?gene=RPL5
APOA1	Apolipoprotein A1	Protein Coding	47	GC11M116835	24.8312	https://www.genecards.org/cgi-bin/carddisp.pl?gene=APOA1
CAV3	Caveolin 3	Protein Coding	41	GC03P008733	24.6458	https://www.genecards.org/cgi-bin/carddisp.pl?gene=CAV3
MHRT	Myosin Heavy Chain Associated RNA Transcript	RNA Gene	11	GC14P028522	24.49	https://www.genecards.org/cgi-bin/carddisp.pl?gene=MHRT
LDLR	Low Density Lipoprotein Receptor	Protein Coding	47	GC19P011091	24.4867	https://www.genecards.org/cgi-bin/carddisp.pl?gene=LDLR
HLA-DRB1	Major Histocompatibility Complex, Class II, DR Beta 1	Protein Coding	45	GC06M032578	24.3793	https://www.genecards.org/cgi-bin/carddisp.pl?gene=HLA-DRB1
B3GAT3	Beta-1,3-Glucuronyltransferase 3	Protein Coding	42	GC11M077332	24.364	https://www.genecards.org/cgi-bin/carddisp.pl?gene=B3GAT3
ABCC9	ATP Binding Cassette Subfamily C Member 9	Protein Coding	43	GC12M021797	24.3578	https://www.genecards.org/cgi-bin/carddisp.pl?gene=ABCC9
PITX2	Paired Like Homeodomain 2	Protein Coding	45	GC04M110617	24.3406	https://www.genecards.org/cgi-bin/carddisp.pl?gene=PITX2
BAG3	BAG Cochaperone 3	Protein Coding	43	GC10P119651	24.3017	https://www.genecards.org/cgi-bin/carddisp.pl?gene=BAG3
SMAD4	SMAD Family Member 4	Protein Coding	48	GC18P051028	24.2646	https://www.genecards.org/cgi-bin/carddisp.pl?gene=SMAD4
MYPN	Myopalladin	Protein Coding	40	GC10P068106	24.2211	https://www.genecards.org/cgi-bin/carddisp.pl?gene=MYPN
ANK2	Ankyrin 2	Protein Coding	40	GC04P112706	24.1579	https://www.genecards.org/cgi-bin/carddisp.pl?gene=ANK2
FLT4	Fms Related Receptor Tyrosine Kinase 4	Protein Coding	50	GC05M180607	24.124	https://www.genecards.org/cgi-bin/carddisp.pl?gene=FLT4
DNAJC21	DnaJ Heat Shock Protein Family (Hsp40) Member C21	Protein Coding	33	GC05P034929	24.0679	https://www.genecards.org/cgi-bin/carddisp.pl?gene=DNAJC21
SCARB2	Scavenger Receptor Class B Member 2	Protein Coding	42	GC04M076158	24.063	https://www.genecards.org/cgi-bin/carddisp.pl?gene=SCARB2
HFE	Homeostatic Iron Regulator	Protein Coding	42	GC06P026087	23.9752	https://www.genecards.org/cgi-bin/carddisp.pl?gene=HFE
ADM	Adrenomedullin	Protein Coding	43	GC11P010304	23.8963	https://www.genecards.org/cgi-bin/carddisp.pl?gene=ADM
BRCA2	BRCA2 DNA Repair Associated	Protein Coding	47	GC13P032315	23.8809	https://www.genecards.org/cgi-bin/carddisp.pl?gene=BRCA2
VEGFA	Vascular Endothelial Growth Factor A	Protein Coding	46	GC06P043770	23.7882	https://www.genecards.org/cgi-bin/carddisp.pl?gene=VEGFA
ERCC6	ERCC Excision Repair 6, Chromatin Remodeling Factor	Protein Coding	44	GC10M049454	23.7824	https://www.genecards.org/cgi-bin/carddisp.pl?gene=ERCC6
CRELD1	Cysteine Rich With EGF Like Domains 1	Protein Coding	39	GC03P011359	23.7717	https://www.genecards.org/cgi-bin/carddisp.pl?gene=CRELD1
SMC1A	Structural Maintenance Of Chromosomes 1A	Protein Coding	44	GC0XM053374	23.7225	https://www.genecards.org/cgi-bin/carddisp.pl?gene=SMC1A
TLL1	Tolloid Like 1	Protein Coding	42	GC04P165873	23.5736	https://www.genecards.org/cgi-bin/carddisp.pl?gene=TLL1
FGFR3	Fibroblast Growth Factor Receptor 3	Protein Coding	52	GC04P001795	23.5072	https://www.genecards.org/cgi-bin/carddisp.pl?gene=FGFR3
ADIPOQ	Adiponectin, C1Q And Collagen Domain Containing	Protein Coding	43	GC03P186842	23.497	https://www.genecards.org/cgi-bin/carddisp.pl?gene=ADIPOQ
INPP5E	Inositol Polyphosphate-5-Phosphatase E	Protein Coding	40	GC09M136428	23.4536	https://www.genecards.org/cgi-bin/carddisp.pl?gene=INPP5E
EPO	Erythropoietin	Protein Coding	39	GC07P100720	23.1668	https://www.genecards.org/cgi-bin/carddisp.pl?gene=EPO
MMP2	Matrix Metallopeptidase 2	Protein Coding	51	GC16P055390	23.0908	https://www.genecards.org/cgi-bin/carddisp.pl?gene=MMP2
CPT2	Carnitine Palmitoyltransferase 2	Protein Coding	47	GC01P053196	23.0415	https://www.genecards.org/cgi-bin/carddisp.pl?gene=CPT2
EYA4	EYA Transcriptional Coactivator And Phosphatase 4	Protein Coding	43	GC06P133240	23.0328	https://www.genecards.org/cgi-bin/carddisp.pl?gene=EYA4
PKD2	Polycystin 2, Transient Receptor Potential Cation Channel	Protein Coding	45	GC04P088007	22.9745	https://www.genecards.org/cgi-bin/carddisp.pl?gene=PKD2
BBS12	Bardet-Biedl Syndrome 12	Protein Coding	33	GC04P122702	22.9617	https://www.genecards.org/cgi-bin/carddisp.pl?gene=BBS12
LPL	Lipoprotein Lipase	Protein Coding	47	GC08P019901	22.9511	https://www.genecards.org/cgi-bin/carddisp.pl?gene=LPL
KCNJ2	Potassium Inwardly Rectifying Channel Subfamily J Member 2	Protein Coding	47	GC17P070168	22.846	https://www.genecards.org/cgi-bin/carddisp.pl?gene=KCNJ2
FGFR1	Fibroblast Growth Factor Receptor 1	Protein Coding	52	GC08M038400	22.8177	https://www.genecards.org/cgi-bin/carddisp.pl?gene=FGFR1
TCAP	Titin-Cap	Protein Coding	41	GC17P040300	22.7931	https://www.genecards.org/cgi-bin/carddisp.pl?gene=TCAP
JUP	Junction Plakoglobin	Protein Coding	45	GC17M041754	22.7422	https://www.genecards.org/cgi-bin/carddisp.pl?gene=JUP
SERPINE1	Serpin Family E Member 1	Protein Coding	48	GC07P101127	22.6625	https://www.genecards.org/cgi-bin/carddisp.pl?gene=SERPINE1
BMP2	Bone Morphogenetic Protein 2	Protein Coding	44	GC20P006696	22.5443	https://www.genecards.org/cgi-bin/carddisp.pl?gene=BMP2
FOXP3	Forkhead Box P3	Protein Coding	45	GC0XM049250	22.5277	https://www.genecards.org/cgi-bin/carddisp.pl?gene=FOXP3
THBD	Thrombomodulin	Protein Coding	42	GC20M023026	22.468	https://www.genecards.org/cgi-bin/carddisp.pl?gene=THBD
HAMP	Hepcidin Antimicrobial Peptide	Protein Coding	43	GC19P043495	22.452	https://www.genecards.org/cgi-bin/carddisp.pl?gene=HAMP
CORIN	Corin, Serine Peptidase	Protein Coding	43	GC04M047596	22.4043	https://www.genecards.org/cgi-bin/carddisp.pl?gene=CORIN
LPA	Lipoprotein(A)	Protein Coding	40	GC06M160531	22.2804	https://www.genecards.org/cgi-bin/carddisp.pl?gene=LPA
ECE1	Endothelin Converting Enzyme 1	Protein Coding	47	GC01M021217	22.2386	https://www.genecards.org/cgi-bin/carddisp.pl?gene=ECE1
NOBOX	NOBOX Oogenesis Homeobox	Protein Coding	34	GC07M144397	22.21	https://www.genecards.org/cgi-bin/carddisp.pl?gene=NOBOX
PMS2	PMS1 Homolog 2, Mismatch Repair System Component	Protein Coding	47	GC07M005973	22.2084	https://www.genecards.org/cgi-bin/carddisp.pl?gene=PMS2
ITGB3	Integrin Subunit Beta 3	Protein Coding	48	GC17P047709	22.2081	https://www.genecards.org/cgi-bin/carddisp.pl?gene=ITGB3
CRYAB	Crystallin Alpha B	Protein Coding	43	GC11M111908	22.0738	https://www.genecards.org/cgi-bin/carddisp.pl?gene=CRYAB
CEP290	Centrosomal Protein 290	Protein Coding	39	GC12M088049	21.9988	https://www.genecards.org/cgi-bin/carddisp.pl?gene=CEP290
VWF	Von Willebrand Factor	Protein Coding	47	GC12M005917	21.9718	https://www.genecards.org/cgi-bin/carddisp.pl?gene=VWF
HRAS	HRas Proto-Oncogene, GTPase	Protein Coding	50	GC11M001778	21.9373	https://www.genecards.org/cgi-bin/carddisp.pl?gene=HRAS
TNFRSF1A	TNF Receptor Superfamily Member 1A	Protein Coding	47	GC12M006328	21.9275	https://www.genecards.org/cgi-bin/carddisp.pl?gene=TNFRSF1A
WT1	WT1 Transcription Factor	Protein Coding	47	GC11M032365	21.9022	https://www.genecards.org/cgi-bin/carddisp.pl?gene=WT1
KCNJ11	Potassium Inwardly Rectifying Channel Subfamily J Member 11	Protein Coding	46	GC11M017400	21.8797	https://www.genecards.org/cgi-bin/carddisp.pl?gene=KCNJ11
COL4A5	Collagen Type IV Alpha 5 Chain	Protein Coding	42	GC0XP108439	21.8351	https://www.genecards.org/cgi-bin/carddisp.pl?gene=COL4A5
KCNE2	Potassium Voltage-Gated Channel Subfamily E Regulatory Subunit 2	Protein Coding	40	GC21P034364	21.7841	https://www.genecards.org/cgi-bin/carddisp.pl?gene=KCNE2
MIR320A	MicroRNA 320a	RNA Gene	20	GC08M022249	21.717	https://www.genecards.org/cgi-bin/carddisp.pl?gene=MIR320A
ENPP1	Ectonucleotide Pyrophosphatase/Phosphodiesterase 1	Protein Coding	45	GC06P131808	21.6812	https://www.genecards.org/cgi-bin/carddisp.pl?gene=ENPP1
EDNRA	Endothelin Receptor Type A	Protein Coding	48	GC04P147480	21.6656	https://www.genecards.org/cgi-bin/carddisp.pl?gene=EDNRA
FN1	Fibronectin 1	Protein Coding	48	GC02M215360	21.6496	https://www.genecards.org/cgi-bin/carddisp.pl?gene=FN1
PON1	Paraoxonase 1	Protein Coding	44	GC07M095297	21.5131	https://www.genecards.org/cgi-bin/carddisp.pl?gene=PON1
MKS1	MKS Transition Zone Complex Subunit 1	Protein Coding	39	GC17M058205	21.4918	https://www.genecards.org/cgi-bin/carddisp.pl?gene=MKS1
SURF1	SURF1 Cytochrome C Oxidase Assembly Factor	Protein Coding	41	GC09M133351	21.42	https://www.genecards.org/cgi-bin/carddisp.pl?gene=SURF1
RET	Ret Proto-Oncogene	Protein Coding	51	GC10P043081	21.4184	https://www.genecards.org/cgi-bin/carddisp.pl?gene=RET
FGF8	Fibroblast Growth Factor 8	Protein Coding	45	GC10M101770	21.3962	https://www.genecards.org/cgi-bin/carddisp.pl?gene=FGF8
PFHB2	Progressive Familial Heart Block, Type II	Genetic Locus	1	GC01U904424	21.3648	https://www.genecards.org/cgi-bin/carddisp.pl?gene=PFHB2
RINT1	RAD50 Interactor 1	Protein Coding	36	GC07P105532	21.3069	https://www.genecards.org/cgi-bin/carddisp.pl?gene=RINT1
GALT	Galactose-1-Phosphate Uridylyltransferase	Protein Coding	45	GC09P036938	21.173	https://www.genecards.org/cgi-bin/carddisp.pl?gene=GALT
PPA2	Inorganic Pyrophosphatase 2	Protein Coding	39	GC04M105369	21.1493	https://www.genecards.org/cgi-bin/carddisp.pl?gene=PPA2
MTM1	Myotubularin 1	Protein Coding	43	GC0XP150562	21.0948	https://www.genecards.org/cgi-bin/carddisp.pl?gene=MTM1
SARS2	Seryl-TRNA Synthetase 2, Mitochondrial	Protein Coding	40	GC19M053509	21.0844	https://www.genecards.org/cgi-bin/carddisp.pl?gene=SARS2
MMP3	Matrix Metallopeptidase 3	Protein Coding	49	GC11M102835	21.0839	https://www.genecards.org/cgi-bin/carddisp.pl?gene=MMP3
PIGL	Phosphatidylinositol Glycan Anchor Biosynthesis Class L	Protein Coding	39	GC17P016217	21.0705	https://www.genecards.org/cgi-bin/carddisp.pl?gene=PIGL
CCN2	Cellular Communication Network Factor 2	Protein Coding	37	GC06M131948	21.0672	https://www.genecards.org/cgi-bin/carddisp.pl?gene=CCN2
CYP11B2	Cytochrome P450 Family 11 Subfamily B Member 2	Protein Coding	45	GC08M142910	21.0163	https://www.genecards.org/cgi-bin/carddisp.pl?gene=CYP11B2
MT-CO3	Mitochondrially Encoded Cytochrome C Oxidase III	Protein Coding	31	GCMTP009209	21.0064	https://www.genecards.org/cgi-bin/carddisp.pl?gene=MT-CO3
PTCH1	Patched 1	Protein Coding	48	GC09M095442	20.9856	https://www.genecards.org/cgi-bin/carddisp.pl?gene=PTCH1
MMP9	Matrix Metallopeptidase 9	Protein Coding	51	GC20P046008	20.9207	https://www.genecards.org/cgi-bin/carddisp.pl?gene=MMP9
SCN3B	Sodium Voltage-Gated Channel Beta Subunit 3	Protein Coding	42	GC11M123629	20.7902	https://www.genecards.org/cgi-bin/carddisp.pl?gene=SCN3B
POLR1C	RNA Polymerase I And III Subunit C	Protein Coding	41	GC06P064356	20.7843	https://www.genecards.org/cgi-bin/carddisp.pl?gene=POLR1C
HADHA	Hydroxyacyl-CoA Dehydrogenase Trifunctional Multienzyme Complex Subunit Alpha	Protein Coding	44	GC02M026190	20.7552	https://www.genecards.org/cgi-bin/carddisp.pl?gene=HADHA
MKKS	MKKS Centrosomal Shuttling Protein	Protein Coding	38	GC20M010424	20.7526	https://www.genecards.org/cgi-bin/carddisp.pl?gene=MKKS
SOD1	Superoxide Dismutase 1	Protein Coding	50	GC21P031659	20.7492	https://www.genecards.org/cgi-bin/carddisp.pl?gene=SOD1
FOXL2	Forkhead Box L2	Protein Coding	40	GC03M138944	20.6443	https://www.genecards.org/cgi-bin/carddisp.pl?gene=FOXL2
HBB	Hemoglobin Subunit Beta	Protein Coding	44	GC11M005870	20.5752	https://www.genecards.org/cgi-bin/carddisp.pl?gene=HBB
GPT	Glutamic--Pyruvic Transaminase	Protein Coding	40	GC08P144502	20.522	https://www.genecards.org/cgi-bin/carddisp.pl?gene=GPT
TRDN	Triadin	Protein Coding	39	GC06M123198	20.4802	https://www.genecards.org/cgi-bin/carddisp.pl?gene=TRDN
MB	Myoglobin	Protein Coding	42	GC22M035606	20.408	https://www.genecards.org/cgi-bin/carddisp.pl?gene=MB
MT-ATP6	Mitochondrially Encoded ATP Synthase Membrane Subunit 6	Protein Coding	33	GCMTP008531	20.407	https://www.genecards.org/cgi-bin/carddisp.pl?gene=MT-ATP6
DNAH8	Dynein Axonemal Heavy Chain 8	Protein Coding	36	GC06P064309	20.2612	https://www.genecards.org/cgi-bin/carddisp.pl?gene=DNAH8
ACVRL1	Activin A Receptor Like Type 1	Protein Coding	47	GC12P051906	20.193	https://www.genecards.org/cgi-bin/carddisp.pl?gene=ACVRL1
PSEN1	Presenilin 1	Protein Coding	50	GC14P073136	20.1167	https://www.genecards.org/cgi-bin/carddisp.pl?gene=PSEN1
CST3	Cystatin C	Protein Coding	42	GC20M023627	20.1017	https://www.genecards.org/cgi-bin/carddisp.pl?gene=CST3
HLA-B	Major Histocompatibility Complex, Class I, B	Protein Coding	45	GC06M054132	20.0877	https://www.genecards.org/cgi-bin/carddisp.pl?gene=HLA-B
ESR1	Estrogen Receptor 1	Protein Coding	50	GC06P151656	20.0328	https://www.genecards.org/cgi-bin/carddisp.pl?gene=ESR1
SDHA	Succinate Dehydrogenase Complex Flavoprotein Subunit A	Protein Coding	46	GC05P000208	20.0035	https://www.genecards.org/cgi-bin/carddisp.pl?gene=SDHA
MT-TL1	Mitochondrially Encoded TRNA-Leu (UUA/G) 1	RNA Gene	15	GCMTP003232	19.9849	https://www.genecards.org/cgi-bin/carddisp.pl?gene=MT-TL1
MIR126	MicroRNA 126	RNA Gene	22	GC09P136670	19.9543	https://www.genecards.org/cgi-bin/carddisp.pl?gene=MIR126
DIPK1A	Divergent Protein Kinase Domain 1A	Protein Coding	24	GC01M092833	19.9431	https://www.genecards.org/cgi-bin/carddisp.pl?gene=DIPK1A
TLR4	Toll Like Receptor 4	Protein Coding	49	GC09P117704	19.8848	https://www.genecards.org/cgi-bin/carddisp.pl?gene=TLR4
SLC8A1	Solute Carrier Family 8 Member A1	Protein Coding	43	GC02M040078	19.8194	https://www.genecards.org/cgi-bin/carddisp.pl?gene=SLC8A1
ADCY10	Adenylate Cyclase 10	Protein Coding	43	GC01M167809	19.7655	https://www.genecards.org/cgi-bin/carddisp.pl?gene=ADCY10
F3	Coagulation Factor III, Tissue Factor	Protein Coding	43	GC01M094532	19.7515	https://www.genecards.org/cgi-bin/carddisp.pl?gene=F3
ISL1	ISL LIM Homeobox 1	Protein Coding	44	GC05P051383	19.7454	https://www.genecards.org/cgi-bin/carddisp.pl?gene=ISL1
BRDT	Bromodomain Testis Associated	Protein Coding	41	GC01P091949	19.7171	https://www.genecards.org/cgi-bin/carddisp.pl?gene=BRDT
SRP72	Signal Recognition Particle 72	Protein Coding	38	GC04P056466	19.7037	https://www.genecards.org/cgi-bin/carddisp.pl?gene=SRP72
SLC17A5	Solute Carrier Family 17 Member 5	Protein Coding	43	GC06M073593	19.6754	https://www.genecards.org/cgi-bin/carddisp.pl?gene=SLC17A5
F5	Coagulation Factor V	Protein Coding	44	GC01M169511	19.6356	https://www.genecards.org/cgi-bin/carddisp.pl?gene=F5
MT-ND1	Mitochondrially Encoded NADH:Ubiquinone Oxidoreductase Core Subunit 1	Protein Coding	32	GCMTP003309	19.6341	https://www.genecards.org/cgi-bin/carddisp.pl?gene=MT-ND1
PRDM16	PR/SET Domain 16	Protein Coding	43	GC01P003068	19.6262	https://www.genecards.org/cgi-bin/carddisp.pl?gene=PRDM16
MYL4	Myosin Light Chain 4	Protein Coding	42	GC17P047200	19.6185	https://www.genecards.org/cgi-bin/carddisp.pl?gene=MYL4
ALDH2	Aldehyde Dehydrogenase 2 Family Member	Protein Coding	48	GC12P111766	19.5666	https://www.genecards.org/cgi-bin/carddisp.pl?gene=ALDH2
TGFBR2	Transforming Growth Factor Beta Receptor 2	Protein Coding	48	GC03P030623	19.5664	https://www.genecards.org/cgi-bin/carddisp.pl?gene=TGFBR2
GJD2-DT	GJD2 Divergent Transcript	RNA Gene	11	GC15P034769	19.5183	https://www.genecards.org/cgi-bin/carddisp.pl?gene=GJD2-DT
KCNQ1OT1	KCNQ1 Opposite Strand/Antisense Transcript 1	RNA Gene	26	GC11M002661	19.5071	https://www.genecards.org/cgi-bin/carddisp.pl?gene=KCNQ1OT1
KNG1	Kininogen 1	Protein Coding	43	GC03P186717	19.4946	https://www.genecards.org/cgi-bin/carddisp.pl?gene=KNG1
LEP	Leptin	Protein Coding	45	GC07P128241	19.4897	https://www.genecards.org/cgi-bin/carddisp.pl?gene=LEP
ACTA1	Actin Alpha 1, Skeletal Muscle	Protein Coding	46	GC01M229436	19.444	https://www.genecards.org/cgi-bin/carddisp.pl?gene=ACTA1
XRCC2	X-Ray Repair Cross Complementing 2	Protein Coding	40	GC07M152644	19.4179	https://www.genecards.org/cgi-bin/carddisp.pl?gene=XRCC2
CX3CR1	C-X3-C Motif Chemokine Receptor 1	Protein Coding	43	GC03M039279	19.389	https://www.genecards.org/cgi-bin/carddisp.pl?gene=CX3CR1
LARS1	Leucyl-TRNA Synthetase 1	Protein Coding	35	GC05M146114	19.3726	https://www.genecards.org/cgi-bin/carddisp.pl?gene=LARS1
PIK3C2A	Phosphatidylinositol-4-Phosphate 3-Kinase Catalytic Subunit Type 2 Alpha	Protein Coding	45	GC11M017383	19.3155	https://www.genecards.org/cgi-bin/carddisp.pl?gene=PIK3C2A
PRKD1	Protein Kinase D1	Protein Coding	48	GC14M029576	19.3011	https://www.genecards.org/cgi-bin/carddisp.pl?gene=PRKD1
MIR155	MicroRNA 155	RNA Gene	18	GC21P025573	19.299	https://www.genecards.org/cgi-bin/carddisp.pl?gene=MIR155
LGALS3	Galectin 3	Protein Coding	43	GC14P055124	19.2198	https://www.genecards.org/cgi-bin/carddisp.pl?gene=LGALS3
NPY	Neuropeptide Y	Protein Coding	44	GC07P024290	19.202	https://www.genecards.org/cgi-bin/carddisp.pl?gene=NPY
CXCL8	C-X-C Motif Chemokine Ligand 8	Protein Coding	39	GC04P073740	19.189	https://www.genecards.org/cgi-bin/carddisp.pl?gene=CXCL8
INSR	Insulin Receptor	Protein Coding	51	GC19M007112	19.1527	https://www.genecards.org/cgi-bin/carddisp.pl?gene=INSR
CCL2	C-C Motif Chemokine Ligand 2	Protein Coding	47	GC17P034255	19.1192	https://www.genecards.org/cgi-bin/carddisp.pl?gene=CCL2
CASQ2	Calsequestrin 2	Protein Coding	42	GC01M115700	19.09	https://www.genecards.org/cgi-bin/carddisp.pl?gene=CASQ2
TMEM67	Transmembrane Protein 67	Protein Coding	36	GC08P093754	19.0459	https://www.genecards.org/cgi-bin/carddisp.pl?gene=TMEM67
DYNC2H1	Dynein Cytoplasmic 2 Heavy Chain 1	Protein Coding	37	GC11P103109	19.0407	https://www.genecards.org/cgi-bin/carddisp.pl?gene=DYNC2H1
MT-CO1	Mitochondrially Encoded Cytochrome C Oxidase I	Protein Coding	33	GCMTP005906	19.037	https://www.genecards.org/cgi-bin/carddisp.pl?gene=MT-CO1
NPPC	Natriuretic Peptide C	Protein Coding	39	GC02M231921	18.9959	https://www.genecards.org/cgi-bin/carddisp.pl?gene=NPPC
NSD1	Nuclear Receptor Binding SET Domain Protein 1	Protein Coding	41	GC05P177134	18.9754	https://www.genecards.org/cgi-bin/carddisp.pl?gene=NSD1
C3	Complement C3	Protein Coding	45	GC19M006677	18.9534	https://www.genecards.org/cgi-bin/carddisp.pl?gene=C3
SMARCA4	SWI/SNF Related, Matrix Associated, Actin Dependent Regulator Of Chromatin, Subfamily A, Member 4	Protein Coding	47	GC19P010932	18.9497	https://www.genecards.org/cgi-bin/carddisp.pl?gene=SMARCA4
TKT	Transketolase	Protein Coding	45	GC03M053224	18.925	https://www.genecards.org/cgi-bin/carddisp.pl?gene=TKT
KCND3	Potassium Voltage-Gated Channel Subfamily D Member 3	Protein Coding	45	GC01M111770	18.8799	https://www.genecards.org/cgi-bin/carddisp.pl?gene=KCND3
FANCA	FA Complementation Group A	Protein Coding	47	GC16M089776	18.8758	https://www.genecards.org/cgi-bin/carddisp.pl?gene=FANCA
NIPBL	NIPBL Cohesin Loading Factor	Protein Coding	40	GC05P036876	18.8572	https://www.genecards.org/cgi-bin/carddisp.pl?gene=NIPBL
PTH1R	Parathyroid Hormone 1 Receptor	Protein Coding	48	GC03P046877	18.8448	https://www.genecards.org/cgi-bin/carddisp.pl?gene=PTH1R
MT-CYB	Mitochondrially Encoded Cytochrome B	Protein Coding	31	GCMTP014749	18.8443	https://www.genecards.org/cgi-bin/carddisp.pl?gene=MT-CYB
CDK13	Cyclin Dependent Kinase 13	Protein Coding	40	GC07P040298	18.81	https://www.genecards.org/cgi-bin/carddisp.pl?gene=CDK13
BDNF	Brain Derived Neurotrophic Factor	Protein Coding	45	GC11M027654	18.7012	https://www.genecards.org/cgi-bin/carddisp.pl?gene=BDNF
KCNA5	Potassium Voltage-Gated Channel Subfamily A Member 5	Protein Coding	44	GC12P005043	18.6974	https://www.genecards.org/cgi-bin/carddisp.pl?gene=KCNA5
MEF2A	Myocyte Enhancer Factor 2A	Protein Coding	45	GC15P099565	18.6912	https://www.genecards.org/cgi-bin/carddisp.pl?gene=MEF2A
MYOCD	Myocardin	Protein Coding	41	GC17P012665	18.6872	https://www.genecards.org/cgi-bin/carddisp.pl?gene=MYOCD
CEP85L	Centrosomal Protein 85 Like	Protein Coding	33	GC06M118460	18.6694	https://www.genecards.org/cgi-bin/carddisp.pl?gene=CEP85L
MIR499A	MicroRNA 499a	RNA Gene	21	GC20P034990	18.6687	https://www.genecards.org/cgi-bin/carddisp.pl?gene=MIR499A
TGFB3	Transforming Growth Factor Beta 3	Protein Coding	44	GC14M075958	18.6601	https://www.genecards.org/cgi-bin/carddisp.pl?gene=TGFB3
BMPR1A	Bone Morphogenetic Protein Receptor Type 1A	Protein Coding	48	GC10P087735	18.6447	https://www.genecards.org/cgi-bin/carddisp.pl?gene=BMPR1A
AARS2	Alanyl-TRNA Synthetase 2, Mitochondrial	Protein Coding	41	GC06M044297	18.6287	https://www.genecards.org/cgi-bin/carddisp.pl?gene=AARS2
TSFM	Ts Translation Elongation Factor, Mitochondrial	Protein Coding	41	GC12P057778	18.547	https://www.genecards.org/cgi-bin/carddisp.pl?gene=TSFM
NAGLU	N-Acetyl-Alpha-Glucosaminidase	Protein Coding	40	GC17P042593	18.497	https://www.genecards.org/cgi-bin/carddisp.pl?gene=NAGLU
MMP1	Matrix Metallopeptidase 1	Protein Coding	49	GC11M102810	18.4843	https://www.genecards.org/cgi-bin/carddisp.pl?gene=MMP1
IGF2	Insulin Like Growth Factor 2	Protein Coding	45	GC11M002130	18.4805	https://www.genecards.org/cgi-bin/carddisp.pl?gene=IGF2
MECP2	Methyl-CpG Binding Protein 2	Protein Coding	44	GC0XM154021	18.3319	https://www.genecards.org/cgi-bin/carddisp.pl?gene=MECP2
HP	Haptoglobin	Protein Coding	43	GC16P072089	18.2529	https://www.genecards.org/cgi-bin/carddisp.pl?gene=HP
CATSPER1	Cation Channel Sperm Associated 1	Protein Coding	38	GC11M077528	18.2506	https://www.genecards.org/cgi-bin/carddisp.pl?gene=CATSPER1
IL1RN	Interleukin 1 Receptor Antagonist	Protein Coding	46	GC02P118662	18.2427	https://www.genecards.org/cgi-bin/carddisp.pl?gene=IL1RN
WDPCP	WD Repeat Containing Planar Cell Polarity Effector	Protein Coding	35	GC02M063121	18.2338	https://www.genecards.org/cgi-bin/carddisp.pl?gene=WDPCP
MEFV	MEFV Innate Immuity Regulator, Pyrin	Protein Coding	42	GC16M005056	18.212	https://www.genecards.org/cgi-bin/carddisp.pl?gene=MEFV
GDNF	Glial Cell Derived Neurotrophic Factor	Protein Coding	45	GC05M037812	18.0776	https://www.genecards.org/cgi-bin/carddisp.pl?gene=GDNF
CTNNB1	Catenin Beta 1	Protein Coding	51	GC03P041236	18.0692	https://www.genecards.org/cgi-bin/carddisp.pl?gene=CTNNB1
VCAM1	Vascular Cell Adhesion Molecule 1	Protein Coding	43	GC01P100719	18.0653	https://www.genecards.org/cgi-bin/carddisp.pl?gene=VCAM1
SERPINA1	Serpin Family A Member 1	Protein Coding	47	GC14M094376	18.0178	https://www.genecards.org/cgi-bin/carddisp.pl?gene=SERPINA1
IL18	Interleukin 18	Protein Coding	41	GC11M112143	18.0013	https://www.genecards.org/cgi-bin/carddisp.pl?gene=IL18
SDHB	Succinate Dehydrogenase Complex Iron Sulfur Subunit B	Protein Coding	46	GC01M017541	17.9985	https://www.genecards.org/cgi-bin/carddisp.pl?gene=SDHB
EP300	E1A Binding Protein P300	Protein Coding	49	GC22P041091	17.9926	https://www.genecards.org/cgi-bin/carddisp.pl?gene=EP300
CAPN3	Calpain 3	Protein Coding	47	GC15P042359	17.9839	https://www.genecards.org/cgi-bin/carddisp.pl?gene=CAPN3
SMG9	SMG9 Nonsense Mediated MRNA Decay Factor	Protein Coding	33	GC19M043727	17.9672	https://www.genecards.org/cgi-bin/carddisp.pl?gene=SMG9
CDH2	Cadherin 2	Protein Coding	50	GC18M027950	17.9664	https://www.genecards.org/cgi-bin/carddisp.pl?gene=CDH2
RPL36A-HNRNPH2	RPL36A-HNRNPH2 Readthrough	Protein Coding	17	GC0XP101390	17.9526	https://www.genecards.org/cgi-bin/carddisp.pl?gene=RPL36A-HNRNPH2
CHAT	Choline O-Acetyltransferase	Protein Coding	45	GC10P049609	17.9517	https://www.genecards.org/cgi-bin/carddisp.pl?gene=CHAT
BMP4	Bone Morphogenetic Protein 4	Protein Coding	47	GC14M053949	17.9462	https://www.genecards.org/cgi-bin/carddisp.pl?gene=BMP4
F7	Coagulation Factor VII	Protein Coding	46	GC13P113105	17.9191	https://www.genecards.org/cgi-bin/carddisp.pl?gene=F7
EVC2	EvC Ciliary Complex Subunit 2	Protein Coding	37	GC04M005534	17.9188	https://www.genecards.org/cgi-bin/carddisp.pl?gene=EVC2
GATA3	GATA Binding Protein 3	Protein Coding	47	GC10P008045	17.8849	https://www.genecards.org/cgi-bin/carddisp.pl?gene=GATA3
BCS1L	BCS1 Homolog, Ubiquinol-Cytochrome C Reductase Complex Chaperone	Protein Coding	43	GC02P218658	17.8738	https://www.genecards.org/cgi-bin/carddisp.pl?gene=BCS1L
TINF2	TERF1 Interacting Nuclear Factor 2	Protein Coding	40	GC14M024244	17.8588	https://www.genecards.org/cgi-bin/carddisp.pl?gene=TINF2
NOTCH2	Notch Receptor 2	Protein Coding	48	GC01M119911	17.8326	https://www.genecards.org/cgi-bin/carddisp.pl?gene=NOTCH2
HJV	Hemojuvelin BMP Co-Receptor	Protein Coding	35	GC01M146018	17.8302	https://www.genecards.org/cgi-bin/carddisp.pl?gene=HJV
TGFBR1	Transforming Growth Factor Beta Receptor 1	Protein Coding	51	GC09P099104	17.8086	https://www.genecards.org/cgi-bin/carddisp.pl?gene=TGFBR1
EMD	Emerin	Protein Coding	43	GC0XP154379	17.8065	https://www.genecards.org/cgi-bin/carddisp.pl?gene=EMD
MED13L	Mediator Complex Subunit 13L	Protein Coding	37	GC12M115953	17.7909	https://www.genecards.org/cgi-bin/carddisp.pl?gene=MED13L
TMEM260	Transmembrane Protein 260	Protein Coding	33	GC14P056488	17.7907	https://www.genecards.org/cgi-bin/carddisp.pl?gene=TMEM260
LCN2	Lipocalin 2	Protein Coding	41	GC09P128149	17.7652	https://www.genecards.org/cgi-bin/carddisp.pl?gene=LCN2
BMP15	Bone Morphogenetic Protein 15	Protein Coding	39	GC0XP050910	17.7364	https://www.genecards.org/cgi-bin/carddisp.pl?gene=BMP15
CTLA4	Cytotoxic T-Lymphocyte Associated Protein 4	Protein Coding	43	GC02P203867	17.7239	https://www.genecards.org/cgi-bin/carddisp.pl?gene=CTLA4
TIMP1	TIMP Metallopeptidase Inhibitor 1	Protein Coding	42	GC0XP047583	17.7176	https://www.genecards.org/cgi-bin/carddisp.pl?gene=TIMP1
SGCD	Sarcoglycan Delta	Protein Coding	43	GC05P155686	17.7022	https://www.genecards.org/cgi-bin/carddisp.pl?gene=SGCD
STAT3	Signal Transducer And Activator Of Transcription 3	Protein Coding	50	GC17M042313	17.7008	https://www.genecards.org/cgi-bin/carddisp.pl?gene=STAT3
ABCA1	ATP Binding Cassette Subfamily A Member 1	Protein Coding	45	GC09M104781	17.6824	https://www.genecards.org/cgi-bin/carddisp.pl?gene=ABCA1
CLCN6	Chloride Voltage-Gated Channel 6	Protein Coding	43	GC01P011806	17.6523	https://www.genecards.org/cgi-bin/carddisp.pl?gene=CLCN6
FOS	Fos Proto-Oncogene, AP-1 Transcription Factor Subunit	Protein Coding	48	GC14P075278	17.6515	https://www.genecards.org/cgi-bin/carddisp.pl?gene=FOS
ATP2A2	ATPase Sarcoplasmic/Endoplasmic Reticulum Ca2+ Transporting 2	Protein Coding	50	GC12P110280	17.6481	https://www.genecards.org/cgi-bin/carddisp.pl?gene=ATP2A2
GRK2	G Protein-Coupled Receptor Kinase 2	Protein Coding	37	GC11P067266	17.6325	https://www.genecards.org/cgi-bin/carddisp.pl?gene=GRK2
MIR17	MicroRNA 17	RNA Gene	21	GC13P091350	17.5868	https://www.genecards.org/cgi-bin/carddisp.pl?gene=MIR17
CREBBP	CREB Binding Protein	Protein Coding	50	GC16M005093	17.5783	https://www.genecards.org/cgi-bin/carddisp.pl?gene=CREBBP
NEXN	Nexilin F-Actin Binding Protein	Protein Coding	38	GC01P077898	17.5494	https://www.genecards.org/cgi-bin/carddisp.pl?gene=NEXN
LOC110806263	TERT 5' Regulatory Region	Biological Region	2	GC05P001294	17.5479	https://www.genecards.org/cgi-bin/carddisp.pl?gene=LOC110806263
MIR145	MicroRNA 145	RNA Gene	21	GC05P149430	17.5299	https://www.genecards.org/cgi-bin/carddisp.pl?gene=MIR145
MPO	Myeloperoxidase	Protein Coding	48	GC17M058269	17.5263	https://www.genecards.org/cgi-bin/carddisp.pl?gene=MPO
NOS2	Nitric Oxide Synthase 2	Protein Coding	48	GC17M027756	17.4498	https://www.genecards.org/cgi-bin/carddisp.pl?gene=NOS2
FOXF1	Forkhead Box F1	Protein Coding	41	GC16P086510	17.4107	https://www.genecards.org/cgi-bin/carddisp.pl?gene=FOXF1
CLCN5	Chloride Voltage-Gated Channel 5	Protein Coding	41	GC0XP049922	17.3895	https://www.genecards.org/cgi-bin/carddisp.pl?gene=CLCN5
PPARA	Peroxisome Proliferator Activated Receptor Alpha	Protein Coding	44	GC22P046150	17.3785	https://www.genecards.org/cgi-bin/carddisp.pl?gene=PPARA
MYOT	Myotilin	Protein Coding	40	GC05P137867	17.3764	https://www.genecards.org/cgi-bin/carddisp.pl?gene=MYOT
INSL6	Insulin Like 6	Protein Coding	34	GC09M004991	17.3751	https://www.genecards.org/cgi-bin/carddisp.pl?gene=INSL6
FOXP1	Forkhead Box P1	Protein Coding	44	GC03M070926	17.3717	https://www.genecards.org/cgi-bin/carddisp.pl?gene=FOXP1
PRKAR1A	Protein Kinase CAMP-Dependent Type I Regulatory Subunit Alpha	Protein Coding	50	GC17P068744	17.3483	https://www.genecards.org/cgi-bin/carddisp.pl?gene=PRKAR1A
SOHLH1	Spermatogenesis And Oogenesis Specific Basic Helix-Loop-Helix 1	Protein Coding	33	GC09M135693	17.3273	https://www.genecards.org/cgi-bin/carddisp.pl?gene=SOHLH1
CHPT1	Choline Phosphotransferase 1	Protein Coding	38	GC12P101696	17.2717	https://www.genecards.org/cgi-bin/carddisp.pl?gene=CHPT1
SERPINC1	Serpin Family C Member 1	Protein Coding	46	GC01M174346	17.2434	https://www.genecards.org/cgi-bin/carddisp.pl?gene=SERPINC1
ERCC6L2	ERCC Excision Repair 6 Like 2	Protein Coding	36	GC09P095871	17.2261	https://www.genecards.org/cgi-bin/carddisp.pl?gene=ERCC6L2
ACTA2	Actin Alpha 2, Smooth Muscle	Protein Coding	46	GC10M088935	17.2046	https://www.genecards.org/cgi-bin/carddisp.pl?gene=ACTA2
MCM9	Minichromosome Maintenance 9 Homologous Recombination Repair Factor	Protein Coding	38	GC06M118813	17.1956	https://www.genecards.org/cgi-bin/carddisp.pl?gene=MCM9
SBDS	SBDS Ribosome Maturation Factor	Protein Coding	40	GC07M066987	17.1505	https://www.genecards.org/cgi-bin/carddisp.pl?gene=SBDS
MYLK2	Myosin Light Chain Kinase 2	Protein Coding	47	GC20P031819	17.1385	https://www.genecards.org/cgi-bin/carddisp.pl?gene=MYLK2
KDR	Kinase Insert Domain Receptor	Protein Coding	51	GC04M055078	17.1194	https://www.genecards.org/cgi-bin/carddisp.pl?gene=KDR
FKRP	Fukutin Related Protein	Protein Coding	39	GC19P046746	17.108	https://www.genecards.org/cgi-bin/carddisp.pl?gene=FKRP
TF	Transferrin	Protein Coding	47	GC03P133666	17.1042	https://www.genecards.org/cgi-bin/carddisp.pl?gene=TF
POMC	Proopiomelanocortin	Protein Coding	45	GC02M025160	17.1016	https://www.genecards.org/cgi-bin/carddisp.pl?gene=POMC
HADHB	Hydroxyacyl-CoA Dehydrogenase Trifunctional Multienzyme Complex Subunit Beta	Protein Coding	45	GC02P026243	17.1015	https://www.genecards.org/cgi-bin/carddisp.pl?gene=HADHB
LZTR1	Leucine Zipper Like Transcription Regulator 1	Protein Coding	41	GC22P029227	17.059	https://www.genecards.org/cgi-bin/carddisp.pl?gene=LZTR1
CFC1	Cripto, FRL-1, Cryptic Family 1	Protein Coding	36	GC02M130592	17.0546	https://www.genecards.org/cgi-bin/carddisp.pl?gene=CFC1
PCSK9	Proprotein Convertase Subtilisin/Kexin Type 9	Protein Coding	48	GC01P055039	17.0359	https://www.genecards.org/cgi-bin/carddisp.pl?gene=PCSK9
SHH	Sonic Hedgehog Signaling Molecule	Protein Coding	47	GC07M155799	17.0317	https://www.genecards.org/cgi-bin/carddisp.pl?gene=SHH
PDE5A	Phosphodiesterase 5A	Protein Coding	43	GC04M119494	17.0106	https://www.genecards.org/cgi-bin/carddisp.pl?gene=PDE5A
HEG1	Heart Development Protein With EGF Like Domains 1	Protein Coding	31	GC03M124965	17.0056	https://www.genecards.org/cgi-bin/carddisp.pl?gene=HEG1
FLNC-AS1	FLNC Antisense RNA 1	RNA Gene	10	GC07M128851	16.9944	https://www.genecards.org/cgi-bin/carddisp.pl?gene=FLNC-AS1
RAD54L	RAD54 Like	Protein Coding	44	GC01P046297	16.9924	https://www.genecards.org/cgi-bin/carddisp.pl?gene=RAD54L
ACE2	Angiotensin Converting Enzyme 2	Protein Coding	47	GC0XM015494	16.9864	https://www.genecards.org/cgi-bin/carddisp.pl?gene=ACE2
MIR208A	MicroRNA 208a	RNA Gene	18	GC14M023388	16.9631	https://www.genecards.org/cgi-bin/carddisp.pl?gene=MIR208A
JPH2	Junctophilin 2	Protein Coding	38	GC20M044111	16.9457	https://www.genecards.org/cgi-bin/carddisp.pl?gene=JPH2
CFH	Complement Factor H	Protein Coding	44	GC01P196621	16.9415	https://www.genecards.org/cgi-bin/carddisp.pl?gene=CFH
MYSM1	Myb Like, SWIRM And MPN Domains 1	Protein Coding	38	GC01M058654	16.9266	https://www.genecards.org/cgi-bin/carddisp.pl?gene=MYSM1
SGO2	Shugoshin 2	Protein Coding	29	GC02P200511	16.9198	https://www.genecards.org/cgi-bin/carddisp.pl?gene=SGO2
ICAM1	Intercellular Adhesion Molecule 1	Protein Coding	48	GC19P010270	16.9089	https://www.genecards.org/cgi-bin/carddisp.pl?gene=ICAM1
ADRA2C	Adrenoceptor Alpha 2C	Protein Coding	44	GC04P003766	16.9031	https://www.genecards.org/cgi-bin/carddisp.pl?gene=ADRA2C
SELENON	Selenoprotein N	Protein Coding	31	GC01P025800	16.8977	https://www.genecards.org/cgi-bin/carddisp.pl?gene=SELENON
CFTR	CF Transmembrane Conductance Regulator	Protein Coding	49	GC07P117287	16.8484	https://www.genecards.org/cgi-bin/carddisp.pl?gene=CFTR
ZFPM2-AS1	ZFPM2 Antisense RNA 1	RNA Gene	14	GC08M105546	16.8484	https://www.genecards.org/cgi-bin/carddisp.pl?gene=ZFPM2-AS1
SPATA16	Spermatogenesis Associated 16	Protein Coding	34	GC03M172889	16.818	https://www.genecards.org/cgi-bin/carddisp.pl?gene=SPATA16
CACNB2	Calcium Voltage-Gated Channel Auxiliary Subunit Beta 2	Protein Coding	45	GC10P018165	16.8139	https://www.genecards.org/cgi-bin/carddisp.pl?gene=CACNB2
FOXC1	Forkhead Box C1	Protein Coding	41	GC06P001610	16.8113	https://www.genecards.org/cgi-bin/carddisp.pl?gene=FOXC1
PLAT	Plasminogen Activator, Tissue Type	Protein Coding	47	GC08M042174	16.7954	https://www.genecards.org/cgi-bin/carddisp.pl?gene=PLAT
APOC3	Apolipoprotein C3	Protein Coding	42	GC11P116829	16.7664	https://www.genecards.org/cgi-bin/carddisp.pl?gene=APOC3
MT-ND4	Mitochondrially Encoded NADH:Ubiquinone Oxidoreductase Core Subunit 4	Protein Coding	32	GCMTP010762	16.7559	https://www.genecards.org/cgi-bin/carddisp.pl?gene=MT-ND4
IGHMBP2	Immunoglobulin Mu DNA Binding Protein 2	Protein Coding	40	GC11P068903	16.7469	https://www.genecards.org/cgi-bin/carddisp.pl?gene=IGHMBP2
MT-ND6	Mitochondrially Encoded NADH:Ubiquinone Oxidoreductase Core Subunit 6	Protein Coding	32	GCMTM014151	16.7405	https://www.genecards.org/cgi-bin/carddisp.pl?gene=MT-ND6
MEF2C	Myocyte Enhancer Factor 2C	Protein Coding	47	GC05M088718	16.7403	https://www.genecards.org/cgi-bin/carddisp.pl?gene=MEF2C
ERCC1	ERCC Excision Repair 1, Endonuclease Non-Catalytic Subunit	Protein Coding	44	GC19M053875	16.712	https://www.genecards.org/cgi-bin/carddisp.pl?gene=ERCC1
COL4A4	Collagen Type IV Alpha 4 Chain	Protein Coding	43	GC02M226973	16.6783	https://www.genecards.org/cgi-bin/carddisp.pl?gene=COL4A4
HMOX1	Heme Oxygenase 1	Protein Coding	50	GC22P035380	16.66	https://www.genecards.org/cgi-bin/carddisp.pl?gene=HMOX1
AMPD1	Adenosine Monophosphate Deaminase 1	Protein Coding	44	GC01M114673	16.599	https://www.genecards.org/cgi-bin/carddisp.pl?gene=AMPD1
CD40LG	CD40 Ligand	Protein Coding	45	GC0XP136649	16.567	https://www.genecards.org/cgi-bin/carddisp.pl?gene=CD40LG
FOXH1	Forkhead Box H1	Protein Coding	41	GC08M144473	16.5425	https://www.genecards.org/cgi-bin/carddisp.pl?gene=FOXH1
KCNK3	Potassium Two Pore Domain Channel Subfamily K Member 3	Protein Coding	48	GC02P026692	16.5388	https://www.genecards.org/cgi-bin/carddisp.pl?gene=KCNK3
LOX	Lysyl Oxidase	Protein Coding	44	GC05M122063	16.5257	https://www.genecards.org/cgi-bin/carddisp.pl?gene=LOX
EDN3	Endothelin 3	Protein Coding	44	GC20P059300	16.5143	https://www.genecards.org/cgi-bin/carddisp.pl?gene=EDN3
MYH11	Myosin Heavy Chain 11	Protein Coding	44	GC16M015704	16.5118	https://www.genecards.org/cgi-bin/carddisp.pl?gene=MYH11
SMAD9	SMAD Family Member 9	Protein Coding	44	GC13M036844	16.4842	https://www.genecards.org/cgi-bin/carddisp.pl?gene=SMAD9
CASP3	Caspase 3	Protein Coding	48	GC04M184627	16.476	https://www.genecards.org/cgi-bin/carddisp.pl?gene=CASP3
EVC	EvC Ciliary Complex Subunit 1	Protein Coding	36	GC04P005712	16.4685	https://www.genecards.org/cgi-bin/carddisp.pl?gene=EVC
PSEN2	Presenilin 2	Protein Coding	48	GC01P226870	16.467	https://www.genecards.org/cgi-bin/carddisp.pl?gene=PSEN2
LAMA2	Laminin Subunit Alpha 2	Protein Coding	41	GC06P128863	16.4592	https://www.genecards.org/cgi-bin/carddisp.pl?gene=LAMA2
FOXC2	Forkhead Box C2	Protein Coding	43	GC16P086577	16.4529	https://www.genecards.org/cgi-bin/carddisp.pl?gene=FOXC2
MT-CO2	Mitochondrially Encoded Cytochrome C Oxidase II	Protein Coding	33	GCMTP007587	16.4445	https://www.genecards.org/cgi-bin/carddisp.pl?gene=MT-CO2
SLC22A5	Solute Carrier Family 22 Member 5	Protein Coding	45	GC05P132369	16.3774	https://www.genecards.org/cgi-bin/carddisp.pl?gene=SLC22A5
ADAMTS13	ADAM Metallopeptidase With Thrombospondin Type 1 Motif 13	Protein Coding	45	GC09P133414	16.365	https://www.genecards.org/cgi-bin/carddisp.pl?gene=ADAMTS13
ATM	ATM Serine/Threonine Kinase	Protein Coding	51	GC11P108222	16.3552	https://www.genecards.org/cgi-bin/carddisp.pl?gene=ATM
RBP4	Retinol Binding Protein 4	Protein Coding	43	GC10M093591	16.3463	https://www.genecards.org/cgi-bin/carddisp.pl?gene=RBP4
SELP	Selectin P	Protein Coding	43	GC01M169558	16.2995	https://www.genecards.org/cgi-bin/carddisp.pl?gene=SELP
AKT1	AKT Serine/Threonine Kinase 1	Protein Coding	51	GC14M104769	16.2989	https://www.genecards.org/cgi-bin/carddisp.pl?gene=AKT1
COL3A1	Collagen Type III Alpha 1 Chain	Protein Coding	44	GC02P188974	16.2782	https://www.genecards.org/cgi-bin/carddisp.pl?gene=COL3A1
RASA1	RAS P21 Protein Activator 1	Protein Coding	45	GC05P087267	16.2414	https://www.genecards.org/cgi-bin/carddisp.pl?gene=RASA1
NF1	Neurofibromin 1	Protein Coding	47	GC17P031094	16.2196	https://www.genecards.org/cgi-bin/carddisp.pl?gene=NF1
AKAP9	A-Kinase Anchoring Protein 9	Protein Coding	44	GC07P091940	16.2147	https://www.genecards.org/cgi-bin/carddisp.pl?gene=AKAP9
TBX2	T-Box Transcription Factor 2	Protein Coding	44	GC17P061399	16.2117	https://www.genecards.org/cgi-bin/carddisp.pl?gene=TBX2
MT-ND5	Mitochondrially Encoded NADH:Ubiquinone Oxidoreductase Core Subunit 5	Protein Coding	32	GCMTP012339	16.1938	https://www.genecards.org/cgi-bin/carddisp.pl?gene=MT-ND5
FANCC	FA Complementation Group C	Protein Coding	45	GC09M095099	16.171	https://www.genecards.org/cgi-bin/carddisp.pl?gene=FANCC
TNNC1	Troponin C1, Slow Skeletal And Cardiac Type	Protein Coding	44	GC03M052452	16.1203	https://www.genecards.org/cgi-bin/carddisp.pl?gene=TNNC1
MME	Membrane Metalloendopeptidase	Protein Coding	48	GC03P155024	16.0991	https://www.genecards.org/cgi-bin/carddisp.pl?gene=MME
CTNNA3	Catenin Alpha 3	Protein Coding	39	GC10M065912	16.0898	https://www.genecards.org/cgi-bin/carddisp.pl?gene=CTNNA3
IGFBP3	Insulin Like Growth Factor Binding Protein 3	Protein Coding	43	GC07M045912	16.0711	https://www.genecards.org/cgi-bin/carddisp.pl?gene=IGFBP3
NOS1AP	Nitric Oxide Synthase 1 Adaptor Protein	Protein Coding	37	GC01P162069	16.0606	https://www.genecards.org/cgi-bin/carddisp.pl?gene=NOS1AP
IL2	Interleukin 2	Protein Coding	43	GC04M122451	16.0362	https://www.genecards.org/cgi-bin/carddisp.pl?gene=IL2
SALL1	Spalt Like Transcription Factor 1	Protein Coding	43	GC16M051135	16.0266	https://www.genecards.org/cgi-bin/carddisp.pl?gene=SALL1
PLCZ1	Phospholipase C Zeta 1	Protein Coding	40	GC12M018604	15.9906	https://www.genecards.org/cgi-bin/carddisp.pl?gene=PLCZ1
SLC25A4	Solute Carrier Family 25 Member 4	Protein Coding	48	GC04P185143	15.9509	https://www.genecards.org/cgi-bin/carddisp.pl?gene=SLC25A4
GNB3	G Protein Subunit Beta 3	Protein Coding	45	GC12P006839	15.9344	https://www.genecards.org/cgi-bin/carddisp.pl?gene=GNB3
CP	Ceruloplasmin	Protein Coding	46	GC03M149162	15.9177	https://www.genecards.org/cgi-bin/carddisp.pl?gene=CP
PLXND1	Plexin D1	Protein Coding	40	GC03M129555	15.8892	https://www.genecards.org/cgi-bin/carddisp.pl?gene=PLXND1
MSH5	MutS Homolog 5	Protein Coding	40	GC06P064148	15.8811	https://www.genecards.org/cgi-bin/carddisp.pl?gene=MSH5
LTA	Lymphotoxin Alpha	Protein Coding	40	GC06P064133	15.8753	https://www.genecards.org/cgi-bin/carddisp.pl?gene=LTA
KCNQ1-AS1	KCNQ1 Antisense RNA 1	RNA Gene	16	GC11M002864	15.8378	https://www.genecards.org/cgi-bin/carddisp.pl?gene=KCNQ1-AS1
DSC2	Desmocollin 2	Protein Coding	44	GC18M031058	15.8333	https://www.genecards.org/cgi-bin/carddisp.pl?gene=DSC2
COMT	Catechol-O-Methyltransferase	Protein Coding	49	GC22P019941	15.8318	https://www.genecards.org/cgi-bin/carddisp.pl?gene=COMT
B2M	Beta-2-Microglobulin	Protein Coding	46	GC15P044711	15.7964	https://www.genecards.org/cgi-bin/carddisp.pl?gene=B2M
FRAXA	Fragile Site, Folic Acid Type, Rare, Fra(X)(Q27.3) A (Macroorchidism, Mental Retardation)	Biological Region	6	GC0XP147934	15.7455	https://www.genecards.org/cgi-bin/carddisp.pl?gene=FRAXA
ALMS1	ALMS1 Centrosome And Basal Body Associated Protein	Protein Coding	40	GC02P073385	15.7406	https://www.genecards.org/cgi-bin/carddisp.pl?gene=ALMS1
FIGLA	Folliculogenesis Specific BHLH Transcription Factor	Protein Coding	35	GC02M070741	15.7094	https://www.genecards.org/cgi-bin/carddisp.pl?gene=FIGLA
DPY19L2	Dpy-19 Like 2	Protein Coding	38	GC12M063558	15.6842	https://www.genecards.org/cgi-bin/carddisp.pl?gene=DPY19L2
CTF1	Cardiotrophin 1	Protein Coding	37	GC16P036991	15.6829	https://www.genecards.org/cgi-bin/carddisp.pl?gene=CTF1
SDHD	Succinate Dehydrogenase Complex Subunit D	Protein Coding	43	GC11P112087	15.6804	https://www.genecards.org/cgi-bin/carddisp.pl?gene=SDHD
GBA	Glucosylceramidase Beta	Protein Coding	45	GC01M155234	15.6723	https://www.genecards.org/cgi-bin/carddisp.pl?gene=GBA
KMT2D	Lysine Methyltransferase 2D	Protein Coding	40	GC12M049018	15.6628	https://www.genecards.org/cgi-bin/carddisp.pl?gene=KMT2D
CALCA	Calcitonin Related Polypeptide Alpha	Protein Coding	41	GC11M014945	15.6624	https://www.genecards.org/cgi-bin/carddisp.pl?gene=CALCA
MSH4	MutS Homolog 4	Protein Coding	36	GC01P075796	15.6592	https://www.genecards.org/cgi-bin/carddisp.pl?gene=MSH4
ABCC6	ATP Binding Cassette Subfamily C Member 6	Protein Coding	44	GC16M016148	15.6521	https://www.genecards.org/cgi-bin/carddisp.pl?gene=ABCC6
BMP6	Bone Morphogenetic Protein 6	Protein Coding	41	GC06P007726	15.6386	https://www.genecards.org/cgi-bin/carddisp.pl?gene=BMP6
SMAD3	SMAD Family Member 3	Protein Coding	47	GC15P067063	15.6361	https://www.genecards.org/cgi-bin/carddisp.pl?gene=SMAD3
FSHR	Follicle Stimulating Hormone Receptor	Protein Coding	48	GC02M048953	15.6212	https://www.genecards.org/cgi-bin/carddisp.pl?gene=FSHR
CD34	CD34 Molecule	Protein Coding	41	GC01M207880	15.6149	https://www.genecards.org/cgi-bin/carddisp.pl?gene=CD34
CETP	Cholesteryl Ester Transfer Protein	Protein Coding	45	GC16P056961	15.5959	https://www.genecards.org/cgi-bin/carddisp.pl?gene=CETP
XDH	Xanthine Dehydrogenase	Protein Coding	45	GC02M031334	15.584	https://www.genecards.org/cgi-bin/carddisp.pl?gene=XDH
MT-ND3	Mitochondrially Encoded NADH:Ubiquinone Oxidoreductase Core Subunit 3	Protein Coding	32	GCMTP010061	15.5667	https://www.genecards.org/cgi-bin/carddisp.pl?gene=MT-ND3
MIPEP	Mitochondrial Intermediate Peptidase	Protein Coding	41	GC13M023730	15.5664	https://www.genecards.org/cgi-bin/carddisp.pl?gene=MIPEP
AFF4	AF4/FMR2 Family Member 4	Protein Coding	40	GC05M132875	15.5526	https://www.genecards.org/cgi-bin/carddisp.pl?gene=AFF4
GLI3	GLI Family Zinc Finger 3	Protein Coding	47	GC07M041960	15.5462	https://www.genecards.org/cgi-bin/carddisp.pl?gene=GLI3
TFAP2B	Transcription Factor AP-2 Beta	Protein Coding	43	GC06P064414	15.5329	https://www.genecards.org/cgi-bin/carddisp.pl?gene=TFAP2B
MTR	5-Methyltetrahydrofolate-Homocysteine Methyltransferase	Protein Coding	45	GC01P236795	15.525	https://www.genecards.org/cgi-bin/carddisp.pl?gene=MTR
FXN	Frataxin	Protein Coding	44	GC09P069035	15.5205	https://www.genecards.org/cgi-bin/carddisp.pl?gene=FXN
RIT1	Ras Like Without CAAX 1	Protein Coding	45	GC01M155897	15.5106	https://www.genecards.org/cgi-bin/carddisp.pl?gene=RIT1
ACAD9	Acyl-CoA Dehydrogenase Family Member 9	Protein Coding	42	GC03P132411	15.491	https://www.genecards.org/cgi-bin/carddisp.pl?gene=ACAD9
NDUFS4	NADH:Ubiquinone Oxidoreductase Subunit S4	Protein Coding	42	GC05P053560	15.4735	https://www.genecards.org/cgi-bin/carddisp.pl?gene=NDUFS4
ELANE	Elastase, Neutrophil Expressed	Protein Coding	44	GC19P000918	15.4534	https://www.genecards.org/cgi-bin/carddisp.pl?gene=ELANE
CDKN1C	Cyclin Dependent Kinase Inhibitor 1C	Protein Coding	45	GC11M002901	15.4424	https://www.genecards.org/cgi-bin/carddisp.pl?gene=CDKN1C
FLT1	Fms Related Receptor Tyrosine Kinase 1	Protein Coding	48	GC13M028300	15.4299	https://www.genecards.org/cgi-bin/carddisp.pl?gene=FLT1
H2AC18	H2A Clustered Histone 18	Protein Coding	25	GC01M150368	15.4279	https://www.genecards.org/cgi-bin/carddisp.pl?gene=H2AC18
SPP1	Secreted Phosphoprotein 1	Protein Coding	44	GC04P087975	15.4245	https://www.genecards.org/cgi-bin/carddisp.pl?gene=SPP1
KCNJ8	Potassium Inwardly Rectifying Channel Subfamily J Member 8	Protein Coding	43	GC12M021764	15.4147	https://www.genecards.org/cgi-bin/carddisp.pl?gene=KCNJ8
SELE	Selectin E	Protein Coding	41	GC01M169722	15.4117	https://www.genecards.org/cgi-bin/carddisp.pl?gene=SELE
COQ2	Coenzyme Q2, Polyprenyltransferase	Protein Coding	39	GC04M083261	15.4011	https://www.genecards.org/cgi-bin/carddisp.pl?gene=COQ2
HGF	Hepatocyte Growth Factor	Protein Coding	50	GC07M081699	15.3807	https://www.genecards.org/cgi-bin/carddisp.pl?gene=HGF
CFAP251	Cilia And Flagella Associated Protein 251	Protein Coding	27	GC12P124548	15.3786	https://www.genecards.org/cgi-bin/carddisp.pl?gene=CFAP251
CASR	Calcium Sensing Receptor	Protein Coding	48	GC03P122183	15.3679	https://www.genecards.org/cgi-bin/carddisp.pl?gene=CASR
LRRC56	Leucine Rich Repeat Containing 56	Protein Coding	34	GC11P000518	15.361	https://www.genecards.org/cgi-bin/carddisp.pl?gene=LRRC56
UTS2	Urotensin 2	Protein Coding	40	GC01M007843	15.3123	https://www.genecards.org/cgi-bin/carddisp.pl?gene=UTS2
RETN	Resistin	Protein Coding	41	GC19P007669	15.2988	https://www.genecards.org/cgi-bin/carddisp.pl?gene=RETN
CEP19	Centrosomal Protein 19	Protein Coding	32	GC03M196706	15.2954	https://www.genecards.org/cgi-bin/carddisp.pl?gene=CEP19
SOX9	SRY-Box Transcription Factor 9	Protein Coding	45	GC17P072121	15.2728	https://www.genecards.org/cgi-bin/carddisp.pl?gene=SOX9
FAS	Fas Cell Surface Death Receptor	Protein Coding	48	GC10P088969	15.2594	https://www.genecards.org/cgi-bin/carddisp.pl?gene=FAS
SMPD1	Sphingomyelin Phosphodiesterase 1	Protein Coding	45	GC11P006390	15.2509	https://www.genecards.org/cgi-bin/carddisp.pl?gene=SMPD1
HLA-DQB1	Major Histocompatibility Complex, Class II, DQ Beta 1	Protein Coding	41	GC06M054235	15.2454	https://www.genecards.org/cgi-bin/carddisp.pl?gene=HLA-DQB1
SHOC2	SHOC2 Leucine Rich Repeat Scaffold Protein	Protein Coding	40	GC10P110919	15.2195	https://www.genecards.org/cgi-bin/carddisp.pl?gene=SHOC2
MMACHC	Metabolism Of Cobalamin Associated C	Protein Coding	41	GC01P045500	15.1942	https://www.genecards.org/cgi-bin/carddisp.pl?gene=MMACHC
GBE1	1,4-Alpha-Glucan Branching Enzyme 1	Protein Coding	43	GC03M081489	15.1698	https://www.genecards.org/cgi-bin/carddisp.pl?gene=GBE1
PON2	Paraoxonase 2	Protein Coding	41	GC07M095404	15.1463	https://www.genecards.org/cgi-bin/carddisp.pl?gene=PON2
IL1A	Interleukin 1 Alpha	Protein Coding	41	GC02M112773	15.118	https://www.genecards.org/cgi-bin/carddisp.pl?gene=IL1A
ABCA3	ATP Binding Cassette Subfamily A Member 3	Protein Coding	47	GC16M002275	15.0682	https://www.genecards.org/cgi-bin/carddisp.pl?gene=ABCA3
TBX3	T-Box Transcription Factor 3	Protein Coding	44	GC12M114670	15.059	https://www.genecards.org/cgi-bin/carddisp.pl?gene=TBX3
IL4	Interleukin 4	Protein Coding	43	GC05P132673	14.9935	https://www.genecards.org/cgi-bin/carddisp.pl?gene=IL4
CYP2C9	Cytochrome P450 Family 2 Subfamily C Member 9	Protein Coding	47	GC10P094938	14.9812	https://www.genecards.org/cgi-bin/carddisp.pl?gene=CYP2C9
PPP1CB	Protein Phosphatase 1 Catalytic Subunit Beta	Protein Coding	44	GC02P028752	14.9624	https://www.genecards.org/cgi-bin/carddisp.pl?gene=PPP1CB
TEX15	Testis Expressed 15, Meiosis And Synapsis Associated	Protein Coding	34	GC08M030808	14.9611	https://www.genecards.org/cgi-bin/carddisp.pl?gene=TEX15
SMAD6	SMAD Family Member 6	Protein Coding	45	GC15P066702	14.9553	https://www.genecards.org/cgi-bin/carddisp.pl?gene=SMAD6
NPHP3	Nephrocystin 3	Protein Coding	37	GC03M132683	14.9397	https://www.genecards.org/cgi-bin/carddisp.pl?gene=NPHP3
NPHP1	Nephrocystin 1	Protein Coding	43	GC02M110122	14.9257	https://www.genecards.org/cgi-bin/carddisp.pl?gene=NPHP1
EDNRB	Endothelin Receptor Type B	Protein Coding	48	GC13M077895	14.9221	https://www.genecards.org/cgi-bin/carddisp.pl?gene=EDNRB
SPEF2	Sperm Flagellar 2	Protein Coding	33	GC05P035618	14.92	https://www.genecards.org/cgi-bin/carddisp.pl?gene=SPEF2
HSPG2	Heparan Sulfate Proteoglycan 2	Protein Coding	44	GC01M021822	14.9125	https://www.genecards.org/cgi-bin/carddisp.pl?gene=HSPG2
PECAM1	Platelet And Endothelial Cell Adhesion Molecule 1	Protein Coding	39	GC17M064319	14.8974	https://www.genecards.org/cgi-bin/carddisp.pl?gene=PECAM1
DNAJC19	DnaJ Heat Shock Protein Family (Hsp40) Member C19	Protein Coding	40	GC03M180983	14.8913	https://www.genecards.org/cgi-bin/carddisp.pl?gene=DNAJC19
LOC102723566	Uncharacterized LOC102723566	RNA Gene	10	GC09P127816	14.8751	https://www.genecards.org/cgi-bin/carddisp.pl?gene=LOC102723566
PRL	Prolactin	Protein Coding	41	GC06M022287	14.8661	https://www.genecards.org/cgi-bin/carddisp.pl?gene=PRL
CC2D2A	Coiled-Coil And C2 Domain Containing 2A	Protein Coding	37	GC04P015936	14.8202	https://www.genecards.org/cgi-bin/carddisp.pl?gene=CC2D2A
WDR19	WD Repeat Domain 19	Protein Coding	36	GC04P039184	14.7766	https://www.genecards.org/cgi-bin/carddisp.pl?gene=WDR19
AGTR2	Angiotensin II Receptor Type 2	Protein Coding	41	GC0XP116170	14.7635	https://www.genecards.org/cgi-bin/carddisp.pl?gene=AGTR2
MCM8	Minichromosome Maintenance 8 Homologous Recombination Repair Factor	Protein Coding	39	GC20P006036	14.7552	https://www.genecards.org/cgi-bin/carddisp.pl?gene=MCM8
SCO2	Synthesis Of Cytochrome C Oxidase 2	Protein Coding	43	GC22M050523	14.7421	https://www.genecards.org/cgi-bin/carddisp.pl?gene=SCO2
PEX6	Peroxisomal Biogenesis Factor 6	Protein Coding	41	GC06M042963	14.7415	https://www.genecards.org/cgi-bin/carddisp.pl?gene=PEX6
APLN	Apelin	Protein Coding	35	GC0XM129645	14.7022	https://www.genecards.org/cgi-bin/carddisp.pl?gene=APLN
NRAS	NRAS Proto-Oncogene, GTPase	Protein Coding	47	GC01M114704	14.6952	https://www.genecards.org/cgi-bin/carddisp.pl?gene=NRAS
FGF2	Fibroblast Growth Factor 2	Protein Coding	45	GC04P122826	14.6728	https://www.genecards.org/cgi-bin/carddisp.pl?gene=FGF2
MYRF	Myelin Regulatory Factor	Protein Coding	33	GC11P061753	14.645	https://www.genecards.org/cgi-bin/carddisp.pl?gene=MYRF
BNC1	Basonuclin 1	Protein Coding	35	GC15M083255	14.6413	https://www.genecards.org/cgi-bin/carddisp.pl?gene=BNC1
STAT1	Signal Transducer And Activator Of Transcription 1	Protein Coding	51	GC02M190908	14.6372	https://www.genecards.org/cgi-bin/carddisp.pl?gene=STAT1
LOC110121269	VISTA Enhancer Hs2177	Biological Region	2	GC03P038758	14.633	https://www.genecards.org/cgi-bin/carddisp.pl?gene=LOC110121269
IFT172	Intraflagellar Transport 172	Protein Coding	38	GC02M027827	14.6261	https://www.genecards.org/cgi-bin/carddisp.pl?gene=IFT172
RAI1	Retinoic Acid Induced 1	Protein Coding	39	GC17P017682	14.6247	https://www.genecards.org/cgi-bin/carddisp.pl?gene=RAI1
BCOR	BCL6 Corepressor	Protein Coding	41	GC0XM040049	14.6156	https://www.genecards.org/cgi-bin/carddisp.pl?gene=BCOR
FKTN	Fukutin	Protein Coding	37	GC09P105558	14.6117	https://www.genecards.org/cgi-bin/carddisp.pl?gene=FKTN
SYCE1	Synaptonemal Complex Central Element Protein 1	Protein Coding	36	GC10M133553	14.6117	https://www.genecards.org/cgi-bin/carddisp.pl?gene=SYCE1
FANCL	FA Complementation Group L	Protein Coding	44	GC02M058127	14.609	https://www.genecards.org/cgi-bin/carddisp.pl?gene=FANCL
FANCI	FA Complementation Group I	Protein Coding	40	GC15P089243	14.592	https://www.genecards.org/cgi-bin/carddisp.pl?gene=FANCI
SRF	Serum Response Factor	Protein Coding	40	GC06P043171	14.5885	https://www.genecards.org/cgi-bin/carddisp.pl?gene=SRF
MYC	MYC Proto-Oncogene, BHLH Transcription Factor	Protein Coding	49	GC08P127735	14.5872	https://www.genecards.org/cgi-bin/carddisp.pl?gene=MYC
GHRL	Ghrelin And Obestatin Prepropeptide	Protein Coding	41	GC03M010285	14.5508	https://www.genecards.org/cgi-bin/carddisp.pl?gene=GHRL
ZMPSTE24	Zinc Metallopeptidase STE24	Protein Coding	41	GC01P040258	14.5462	https://www.genecards.org/cgi-bin/carddisp.pl?gene=ZMPSTE24
AVP	Arginine Vasopressin	Protein Coding	44	GC20M003082	14.5444	https://www.genecards.org/cgi-bin/carddisp.pl?gene=AVP
GDF15	Growth Differentiation Factor 15	Protein Coding	40	GC19P030315	14.5414	https://www.genecards.org/cgi-bin/carddisp.pl?gene=GDF15
CALM1	Calmodulin 1	Protein Coding	44	GC14P090396	14.5215	https://www.genecards.org/cgi-bin/carddisp.pl?gene=CALM1
RPS26	Ribosomal Protein S26	Protein Coding	40	GC12P056043	14.5074	https://www.genecards.org/cgi-bin/carddisp.pl?gene=RPS26
UQCRFS1	Ubiquinol-Cytochrome C Reductase, Rieske Iron-Sulfur Polypeptide 1	Protein Coding	44	GC19M029205	14.5066	https://www.genecards.org/cgi-bin/carddisp.pl?gene=UQCRFS1
BRCA1	BRCA1 DNA Repair Associated	Protein Coding	48	GC17M043044	14.4925	https://www.genecards.org/cgi-bin/carddisp.pl?gene=BRCA1
GSN	Gelsolin	Protein Coding	47	GC09P121201	14.4864	https://www.genecards.org/cgi-bin/carddisp.pl?gene=GSN
MGP	Matrix Gla Protein	Protein Coding	41	GC12M017644	14.4652	https://www.genecards.org/cgi-bin/carddisp.pl?gene=MGP
CYP2D6	Cytochrome P450 Family 2 Subfamily D Member 6	Protein Coding	47	GC22M042126	14.4603	https://www.genecards.org/cgi-bin/carddisp.pl?gene=CYP2D6
BBS10	Bardet-Biedl Syndrome 10	Protein Coding	39	GC12M076344	14.4268	https://www.genecards.org/cgi-bin/carddisp.pl?gene=BBS10
TWNK	Twinkle MtDNA Helicase	Protein Coding	32	GC10P100993	14.406	https://www.genecards.org/cgi-bin/carddisp.pl?gene=TWNK
FCGR2A	Fc Fragment Of IgG Receptor IIa	Protein Coding	44	GC01P161505	14.4038	https://www.genecards.org/cgi-bin/carddisp.pl?gene=FCGR2A
AQP2	Aquaporin 2	Protein Coding	45	GC12P049950	14.3993	https://www.genecards.org/cgi-bin/carddisp.pl?gene=AQP2
SLC4A1	Solute Carrier Family 4 Member 1 (Diego Blood Group)	Protein Coding	45	GC17M044555	14.3875	https://www.genecards.org/cgi-bin/carddisp.pl?gene=SLC4A1
ERCC4	ERCC Excision Repair 4, Endonuclease Catalytic Subunit	Protein Coding	44	GC16P013920	14.3856	https://www.genecards.org/cgi-bin/carddisp.pl?gene=ERCC4
TRIP4	Thyroid Hormone Receptor Interactor 4	Protein Coding	39	GC15P082215	14.3848	https://www.genecards.org/cgi-bin/carddisp.pl?gene=TRIP4
TP63	Tumor Protein P63	Protein Coding	47	GC03P189598	14.3642	https://www.genecards.org/cgi-bin/carddisp.pl?gene=TP63
TEX11	Testis Expressed 11	Protein Coding	36	GC0XM070512	14.3559	https://www.genecards.org/cgi-bin/carddisp.pl?gene=TEX11
MTTP	Microsomal Triglyceride Transfer Protein	Protein Coding	43	GC04P099563	14.3494	https://www.genecards.org/cgi-bin/carddisp.pl?gene=MTTP
GATA1	GATA Binding Protein 1	Protein Coding	45	GC0XP048786	14.3479	https://www.genecards.org/cgi-bin/carddisp.pl?gene=GATA1
NDUFV1	NADH:Ubiquinone Oxidoreductase Core Subunit V1	Protein Coding	44	GC11P068012	14.346	https://www.genecards.org/cgi-bin/carddisp.pl?gene=NDUFV1
GLI2	GLI Family Zinc Finger 2	Protein Coding	46	GC02P120735	14.3279	https://www.genecards.org/cgi-bin/carddisp.pl?gene=GLI2
CSF3	Colony Stimulating Factor 3	Protein Coding	37	GC17P040015	14.3195	https://www.genecards.org/cgi-bin/carddisp.pl?gene=CSF3
MIR328	MicroRNA 328	RNA Gene	18	GC16M067203	14.3083	https://www.genecards.org/cgi-bin/carddisp.pl?gene=MIR328
FHL1	Four And A Half LIM Domains 1	Protein Coding	44	GC0XP136146	14.2895	https://www.genecards.org/cgi-bin/carddisp.pl?gene=FHL1
RAD51C	RAD51 Paralog C	Protein Coding	42	GC17P058692	14.255	https://www.genecards.org/cgi-bin/carddisp.pl?gene=RAD51C
SFTPB	Surfactant Protein B	Protein Coding	43	GC02M085657	14.2328	https://www.genecards.org/cgi-bin/carddisp.pl?gene=SFTPB
GNAS	GNAS Complex Locus	Protein Coding	49	GC20P058839	14.2232	https://www.genecards.org/cgi-bin/carddisp.pl?gene=GNAS
DNAH11	Dynein Axonemal Heavy Chain 11	Protein Coding	40	GC07P021543	14.1957	https://www.genecards.org/cgi-bin/carddisp.pl?gene=DNAH11
LOC110806306	Telomerase RNA Component (TERC) Promoter	Biological Region	2	GC03P169764	14.1805	https://www.genecards.org/cgi-bin/carddisp.pl?gene=LOC110806306
CXCL12	C-X-C Motif Chemokine Ligand 12	Protein Coding	43	GC10M044294	14.1743	https://www.genecards.org/cgi-bin/carddisp.pl?gene=CXCL12
LIPC	Lipase C, Hepatic Type	Protein Coding	44	GC15P058410	14.1743	https://www.genecards.org/cgi-bin/carddisp.pl?gene=LIPC
GRK5	G Protein-Coupled Receptor Kinase 5	Protein Coding	41	GC10P119207	14.1727	https://www.genecards.org/cgi-bin/carddisp.pl?gene=GRK5
HIF1A	Hypoxia Inducible Factor 1 Subunit Alpha	Protein Coding	45	GC14P061695	14.1658	https://www.genecards.org/cgi-bin/carddisp.pl?gene=HIF1A
PLOD1	Procollagen-Lysine,2-Oxoglutarate 5-Dioxygenase 1	Protein Coding	40	GC01P011934	14.1517	https://www.genecards.org/cgi-bin/carddisp.pl?gene=PLOD1
F13A1	Coagulation Factor XIII A Chain	Protein Coding	44	GC06M006144	14.123	https://www.genecards.org/cgi-bin/carddisp.pl?gene=F13A1
LTBP4	Latent Transforming Growth Factor Beta Binding Protein 4	Protein Coding	39	GC19P040592	14.1183	https://www.genecards.org/cgi-bin/carddisp.pl?gene=LTBP4
TLR2	Toll Like Receptor 2	Protein Coding	49	GC04P153684	14.1051	https://www.genecards.org/cgi-bin/carddisp.pl?gene=TLR2
MT-TK	Mitochondrially Encoded TRNA-Lys (AAA/G)	RNA Gene	14	GCMTP008297	14.0785	https://www.genecards.org/cgi-bin/carddisp.pl?gene=MT-TK
COL1A1	Collagen Type I Alpha 1 Chain	Protein Coding	48	GC17M050183	14.0459	https://www.genecards.org/cgi-bin/carddisp.pl?gene=COL1A1
LEPR	Leptin Receptor	Protein Coding	47	GC01P065421	14.0449	https://www.genecards.org/cgi-bin/carddisp.pl?gene=LEPR
CACNA1D	Calcium Voltage-Gated Channel Subunit Alpha1 D	Protein Coding	45	GC03P053328	14.043	https://www.genecards.org/cgi-bin/carddisp.pl?gene=CACNA1D
ARID1B	AT-Rich Interaction Domain 1B	Protein Coding	43	GC06P156777	14.0377	https://www.genecards.org/cgi-bin/carddisp.pl?gene=ARID1B
MAPK14	Mitogen-Activated Protein Kinase 14	Protein Coding	50	GC06P064281	14.0365	https://www.genecards.org/cgi-bin/carddisp.pl?gene=MAPK14
EPHB4	EPH Receptor B4	Protein Coding	50	GC07M101013	14.0334	https://www.genecards.org/cgi-bin/carddisp.pl?gene=EPHB4
DACT1	Dishevelled Binding Antagonist Of Beta Catenin 1	Protein Coding	39	GC14P058633	14.0317	https://www.genecards.org/cgi-bin/carddisp.pl?gene=DACT1
PTPN22	Protein Tyrosine Phosphatase Non-Receptor Type 22	Protein Coding	46	GC01M113813	14.013	https://www.genecards.org/cgi-bin/carddisp.pl?gene=PTPN22
ITGAM	Integrin Subunit Alpha M	Protein Coding	45	GC16P037014	14.0035	https://www.genecards.org/cgi-bin/carddisp.pl?gene=ITGAM
SCN4B	Sodium Voltage-Gated Channel Beta Subunit 4	Protein Coding	42	GC11M118134	13.9913	https://www.genecards.org/cgi-bin/carddisp.pl?gene=SCN4B
IFT140	Intraflagellar Transport 140	Protein Coding	39	GC16M004773	13.9886	https://www.genecards.org/cgi-bin/carddisp.pl?gene=IFT140
TRIM37	Tripartite Motif Containing 37	Protein Coding	40	GC17M058982	13.9851	https://www.genecards.org/cgi-bin/carddisp.pl?gene=TRIM37
NEK1	NIMA Related Kinase 1	Protein Coding	42	GC04M169393	13.9801	https://www.genecards.org/cgi-bin/carddisp.pl?gene=NEK1
ABCB11	ATP Binding Cassette Subfamily B Member 11	Protein Coding	44	GC02M168922	13.9608	https://www.genecards.org/cgi-bin/carddisp.pl?gene=ABCB11
HMGCR	3-Hydroxy-3-Methylglutaryl-CoA Reductase	Protein Coding	44	GC05P075336	13.9403	https://www.genecards.org/cgi-bin/carddisp.pl?gene=HMGCR
ACADVL	Acyl-CoA Dehydrogenase Very Long Chain	Protein Coding	44	GC17P007219	13.9252	https://www.genecards.org/cgi-bin/carddisp.pl?gene=ACADVL
ADA	Adenosine Deaminase	Protein Coding	49	GC20M044620	13.9238	https://www.genecards.org/cgi-bin/carddisp.pl?gene=ADA
RBM10	RNA Binding Motif Protein 10	Protein Coding	40	GC0XP047313	13.9138	https://www.genecards.org/cgi-bin/carddisp.pl?gene=RBM10
MYOZ2	Myozenin 2	Protein Coding	37	GC04P119135	13.8816	https://www.genecards.org/cgi-bin/carddisp.pl?gene=MYOZ2
DNAH5	Dynein Axonemal Heavy Chain 5	Protein Coding	39	GC05M013693	13.8609	https://www.genecards.org/cgi-bin/carddisp.pl?gene=DNAH5
EHMT1	Euchromatic Histone Lysine Methyltransferase 1	Protein Coding	44	GC09P137618	13.8602	https://www.genecards.org/cgi-bin/carddisp.pl?gene=EHMT1
ANXA5	Annexin A5	Protein Coding	44	GC04M121667	13.8487	https://www.genecards.org/cgi-bin/carddisp.pl?gene=ANXA5
RPGRIP1L	RPGRIP1 Like	Protein Coding	37	GC16M053597	13.8444	https://www.genecards.org/cgi-bin/carddisp.pl?gene=RPGRIP1L
CCR6	C-C Motif Chemokine Receptor 6	Protein Coding	43	GC06P167111	13.8203	https://www.genecards.org/cgi-bin/carddisp.pl?gene=CCR6
ZEB2	Zinc Finger E-Box Binding Homeobox 2	Protein Coding	46	GC02M144384	13.8014	https://www.genecards.org/cgi-bin/carddisp.pl?gene=ZEB2
CD4	CD4 Molecule	Protein Coding	47	GC12P006786	13.7464	https://www.genecards.org/cgi-bin/carddisp.pl?gene=CD4
SEMA3A	Semaphorin 3A	Protein Coding	43	GC07M083955	13.7442	https://www.genecards.org/cgi-bin/carddisp.pl?gene=SEMA3A
NPC1	NPC Intracellular Cholesterol Transporter 1	Protein Coding	45	GC18M023506	13.7348	https://www.genecards.org/cgi-bin/carddisp.pl?gene=NPC1
HIRA	Histone Cell Cycle Regulator	Protein Coding	41	GC22M019318	13.7327	https://www.genecards.org/cgi-bin/carddisp.pl?gene=HIRA
BGLAP	Bone Gamma-Carboxyglutamate Protein	Protein Coding	39	GC01P156242	13.7211	https://www.genecards.org/cgi-bin/carddisp.pl?gene=BGLAP
SEPTIN12	Septin 12	Protein Coding	28	GC16M005337	13.7162	https://www.genecards.org/cgi-bin/carddisp.pl?gene=SEPTIN12
IL1R1	Interleukin 1 Receptor Type 1	Protein Coding	43	GC02P102136	13.7103	https://www.genecards.org/cgi-bin/carddisp.pl?gene=IL1R1
GH1	Growth Hormone 1	Protein Coding	42	GC17M063917	13.703	https://www.genecards.org/cgi-bin/carddisp.pl?gene=GH1
CCR5	C-C Motif Chemokine Receptor 5	Protein Coding	44	GC03P046383	13.6991	https://www.genecards.org/cgi-bin/carddisp.pl?gene=CCR5
SFTPC	Surfactant Protein C	Protein Coding	43	GC08P022156	13.6883	https://www.genecards.org/cgi-bin/carddisp.pl?gene=SFTPC
SERPINA3	Serpin Family A Member 3	Protein Coding	41	GC14P094612	13.6796	https://www.genecards.org/cgi-bin/carddisp.pl?gene=SERPINA3
PEX7	Peroxisomal Biogenesis Factor 7	Protein Coding	41	GC06P136822	13.6737	https://www.genecards.org/cgi-bin/carddisp.pl?gene=PEX7
SLC34A1	Solute Carrier Family 34 Member 1	Protein Coding	43	GC05P177395	13.6719	https://www.genecards.org/cgi-bin/carddisp.pl?gene=SLC34A1
PSAP	Prosaposin	Protein Coding	44	GC10M071816	13.6709	https://www.genecards.org/cgi-bin/carddisp.pl?gene=PSAP
CAMK2D	Calcium/Calmodulin Dependent Protein Kinase II Delta	Protein Coding	47	GC04M113418	13.6601	https://www.genecards.org/cgi-bin/carddisp.pl?gene=CAMK2D
DIAPH2	Diaphanous Related Formin 2	Protein Coding	41	GC0XP096684	13.6414	https://www.genecards.org/cgi-bin/carddisp.pl?gene=DIAPH2
PAH	Phenylalanine Hydroxylase	Protein Coding	47	GC12M102836	13.6399	https://www.genecards.org/cgi-bin/carddisp.pl?gene=PAH
DNAI1	Dynein Axonemal Intermediate Chain 1	Protein Coding	40	GC09P034457	13.6338	https://www.genecards.org/cgi-bin/carddisp.pl?gene=DNAI1
COX10	Cytochrome C Oxidase Assembly Factor Heme A:Farnesyltransferase COX10	Protein Coding	42	GC17P014069	13.627	https://www.genecards.org/cgi-bin/carddisp.pl?gene=COX10
HYLS1	HYLS1 Centriolar And Ciliogenesis Associated	Protein Coding	37	GC11P125883	13.6234	https://www.genecards.org/cgi-bin/carddisp.pl?gene=HYLS1
MYLK	Myosin Light Chain Kinase	Protein Coding	51	GC03M123610	13.5929	https://www.genecards.org/cgi-bin/carddisp.pl?gene=MYLK
TNFSF11	TNF Superfamily Member 11	Protein Coding	45	GC13P042562	13.5901	https://www.genecards.org/cgi-bin/carddisp.pl?gene=TNFSF11
POLG2	DNA Polymerase Gamma 2, Accessory Subunit	Protein Coding	40	GC17M064477	13.5814	https://www.genecards.org/cgi-bin/carddisp.pl?gene=POLG2
WDR35	WD Repeat Domain 35	Protein Coding	37	GC02M019910	13.5438	https://www.genecards.org/cgi-bin/carddisp.pl?gene=WDR35
SLC2A10	Solute Carrier Family 2 Member 10	Protein Coding	43	GC20P046709	13.537	https://www.genecards.org/cgi-bin/carddisp.pl?gene=SLC2A10
MIR196A2	MicroRNA 196a-2	RNA Gene	21	GC12P054680	13.5369	https://www.genecards.org/cgi-bin/carddisp.pl?gene=MIR196A2
SCO1	Synthesis Of Cytochrome C Oxidase 1	Protein Coding	45	GC17M010672	13.5243	https://www.genecards.org/cgi-bin/carddisp.pl?gene=SCO1
BAZ1B	Bromodomain Adjacent To Zinc Finger Domain 1B	Protein Coding	39	GC07M073440	13.4911	https://www.genecards.org/cgi-bin/carddisp.pl?gene=BAZ1B
CFAP47	Cilia And Flagella Associated Protein 47	Protein Coding	27	GC0XP035919	13.4846	https://www.genecards.org/cgi-bin/carddisp.pl?gene=CFAP47
NDUFAF2	NADH:Ubiquinone Oxidoreductase Complex Assembly Factor 2	Protein Coding	38	GC05P060945	13.4829	https://www.genecards.org/cgi-bin/carddisp.pl?gene=NDUFAF2
LTBP2	Latent Transforming Growth Factor Beta Binding Protein 2	Protein Coding	43	GC14M074498	13.4771	https://www.genecards.org/cgi-bin/carddisp.pl?gene=LTBP2
MEN1	Menin 1	Protein Coding	44	GC11M064803	13.4681	https://www.genecards.org/cgi-bin/carddisp.pl?gene=MEN1
MT-ND2	Mitochondrially Encoded NADH:Ubiquinone Oxidoreductase Core Subunit 2	Protein Coding	33	GCMTP004472	13.4633	https://www.genecards.org/cgi-bin/carddisp.pl?gene=MT-ND2
NRG1	Neuregulin 1	Protein Coding	44	GC08P031639	13.4619	https://www.genecards.org/cgi-bin/carddisp.pl?gene=NRG1
NPR1	Natriuretic Peptide Receptor 1	Protein Coding	44	GC01P153760	13.4618	https://www.genecards.org/cgi-bin/carddisp.pl?gene=NPR1
HEY2	Hes Related Family BHLH Transcription Factor With YRPW Motif 2	Protein Coding	38	GC06P125730	13.4573	https://www.genecards.org/cgi-bin/carddisp.pl?gene=HEY2
FGF23	Fibroblast Growth Factor 23	Protein Coding	43	GC12M004368	13.4542	https://www.genecards.org/cgi-bin/carddisp.pl?gene=FGF23
SCN10A	Sodium Voltage-Gated Channel Alpha Subunit 10	Protein Coding	45	GC03M038713	13.45	https://www.genecards.org/cgi-bin/carddisp.pl?gene=SCN10A
TET2	Tet Methylcytosine Dioxygenase 2	Protein Coding	43	GC04P105145	13.4414	https://www.genecards.org/cgi-bin/carddisp.pl?gene=TET2
MIR140	MicroRNA 140	RNA Gene	22	GC16P069934	13.4099	https://www.genecards.org/cgi-bin/carddisp.pl?gene=MIR140
GCK	Glucokinase	Protein Coding	48	GC07M044264	13.3794	https://www.genecards.org/cgi-bin/carddisp.pl?gene=GCK
SMAD2	SMAD Family Member 2	Protein Coding	45	GC18M047809	13.3766	https://www.genecards.org/cgi-bin/carddisp.pl?gene=SMAD2
INVS	Inversin	Protein Coding	43	GC09P100099	13.3646	https://www.genecards.org/cgi-bin/carddisp.pl?gene=INVS
KAT6B	Lysine Acetyltransferase 6B	Protein Coding	41	GC10P074851	13.3645	https://www.genecards.org/cgi-bin/carddisp.pl?gene=KAT6B
NOS1	Nitric Oxide Synthase 1	Protein Coding	48	GC12M117208	13.35	https://www.genecards.org/cgi-bin/carddisp.pl?gene=NOS1
HSPB7	Heat Shock Protein Family B (Small) Member 7	Protein Coding	37	GC01M016014	13.3413	https://www.genecards.org/cgi-bin/carddisp.pl?gene=HSPB7
SYCP3	Synaptonemal Complex Protein 3	Protein Coding	40	GC12M101728	13.34	https://www.genecards.org/cgi-bin/carddisp.pl?gene=SYCP3
EGFR	Epidermal Growth Factor Receptor	Protein Coding	51	GC07P055019	13.3383	https://www.genecards.org/cgi-bin/carddisp.pl?gene=EGFR
PPARGC1A	PPARG Coactivator 1 Alpha	Protein Coding	44	GC04M023755	13.3251	https://www.genecards.org/cgi-bin/carddisp.pl?gene=PPARGC1A
GUSB	Glucuronidase Beta	Protein Coding	45	GC07M065960	13.3193	https://www.genecards.org/cgi-bin/carddisp.pl?gene=GUSB
CS	Citrate Synthase	Protein Coding	43	GC12M056271	13.3122	https://www.genecards.org/cgi-bin/carddisp.pl?gene=CS
TRPM3	Transient Receptor Potential Cation Channel Subfamily M Member 3	Protein Coding	41	GC09M070529	13.3038	https://www.genecards.org/cgi-bin/carddisp.pl?gene=TRPM3
SLC40A1	Solute Carrier Family 40 Member 1	Protein Coding	44	GC02M189560	13.2953	https://www.genecards.org/cgi-bin/carddisp.pl?gene=SLC40A1
VKORC1	Vitamin K Epoxide Reductase Complex Subunit 1	Protein Coding	45	GC16M032977	13.2653	https://www.genecards.org/cgi-bin/carddisp.pl?gene=VKORC1
IDS	Iduronate 2-Sulfatase	Protein Coding	46	GC0XM149476	13.2516	https://www.genecards.org/cgi-bin/carddisp.pl?gene=IDS
GATAD1	GATA Zinc Finger Domain Containing 1	Protein Coding	37	GC07P092447	13.2443	https://www.genecards.org/cgi-bin/carddisp.pl?gene=GATAD1
TTC21B	Tetratricopeptide Repeat Domain 21B	Protein Coding	36	GC02M165905	13.2353	https://www.genecards.org/cgi-bin/carddisp.pl?gene=TTC21B
BBS1	Bardet-Biedl Syndrome 1	Protein Coding	37	GC11P067707	13.231	https://www.genecards.org/cgi-bin/carddisp.pl?gene=BBS1
LCAT	Lecithin-Cholesterol Acyltransferase	Protein Coding	44	GC16M067939	13.2264	https://www.genecards.org/cgi-bin/carddisp.pl?gene=LCAT
MTRR	5-Methyltetrahydrofolate-Homocysteine Methyltransferase Reductase	Protein Coding	41	GC05P007851	13.2236	https://www.genecards.org/cgi-bin/carddisp.pl?gene=MTRR
COL1A2	Collagen Type I Alpha 2 Chain	Protein Coding	45	GC07P094394	13.2167	https://www.genecards.org/cgi-bin/carddisp.pl?gene=COL1A2
C14orf39	Chromosome 14 Open Reading Frame 39	Protein Coding	33	GC14M060396	13.2149	https://www.genecards.org/cgi-bin/carddisp.pl?gene=C14orf39
FANCG	FA Complementation Group G	Protein Coding	41	GC09M035073	13.2078	https://www.genecards.org/cgi-bin/carddisp.pl?gene=FANCG
SEMA3E	Semaphorin 3E	Protein Coding	41	GC07M083363	13.1958	https://www.genecards.org/cgi-bin/carddisp.pl?gene=SEMA3E
RPS19	Ribosomal Protein S19	Protein Coding	46	GC19P043797	13.1874	https://www.genecards.org/cgi-bin/carddisp.pl?gene=RPS19
GLB1	Galactosidase Beta 1	Protein Coding	46	GC03M032963	13.1753	https://www.genecards.org/cgi-bin/carddisp.pl?gene=GLB1
LRP2	LDL Receptor Related Protein 2	Protein Coding	45	GC02M169127	13.1635	https://www.genecards.org/cgi-bin/carddisp.pl?gene=LRP2
FBN2	Fibrillin 2	Protein Coding	40	GC05M128257	13.1616	https://www.genecards.org/cgi-bin/carddisp.pl?gene=FBN2
CMA1	Chymase 1	Protein Coding	42	GC14M024506	13.1577	https://www.genecards.org/cgi-bin/carddisp.pl?gene=CMA1
BBS2	Bardet-Biedl Syndrome 2	Protein Coding	40	GC16M056467	13.1463	https://www.genecards.org/cgi-bin/carddisp.pl?gene=BBS2
PEX5	Peroxisomal Biogenesis Factor 5	Protein Coding	41	GC12P015391	13.1462	https://www.genecards.org/cgi-bin/carddisp.pl?gene=PEX5
TNNI3K	TNNI3 Interacting Kinase	Protein Coding	40	GC01P074235	13.1352	https://www.genecards.org/cgi-bin/carddisp.pl?gene=TNNI3K
NBN	Nibrin	Protein Coding	45	GC08M089933	13.1231	https://www.genecards.org/cgi-bin/carddisp.pl?gene=NBN
COX5A	Cytochrome C Oxidase Subunit 5A	Protein Coding	42	GC15M074919	13.122	https://www.genecards.org/cgi-bin/carddisp.pl?gene=COX5A
NEB	Nebulin	Protein Coding	39	GC02M151485	13.1034	https://www.genecards.org/cgi-bin/carddisp.pl?gene=NEB
C4A	Complement C4A (Rodgers Blood Group)	Protein Coding	42	GC06P064159	13.0877	https://www.genecards.org/cgi-bin/carddisp.pl?gene=C4A
SCNN1A	Sodium Channel Epithelial 1 Subunit Alpha	Protein Coding	45	GC12M006346	13.0592	https://www.genecards.org/cgi-bin/carddisp.pl?gene=SCNN1A
GDF9	Growth Differentiation Factor 9	Protein Coding	38	GC05M132861	13.0185	https://www.genecards.org/cgi-bin/carddisp.pl?gene=GDF9
SCN2B	Sodium Voltage-Gated Channel Beta Subunit 2	Protein Coding	43	GC11M118163	12.975	https://www.genecards.org/cgi-bin/carddisp.pl?gene=SCN2B
MYH7B	Myosin Heavy Chain 7B	Protein Coding	37	GC20P034956	12.9739	https://www.genecards.org/cgi-bin/carddisp.pl?gene=MYH7B
MSX1	Msh Homeobox 1	Protein Coding	44	GC04P004861	12.972	https://www.genecards.org/cgi-bin/carddisp.pl?gene=MSX1
TGIF1	TGFB Induced Factor Homeobox 1	Protein Coding	44	GC18P003411	12.9643	https://www.genecards.org/cgi-bin/carddisp.pl?gene=TGIF1
ACTB	Actin Beta	Protein Coding	47	GC07M005527	12.9559	https://www.genecards.org/cgi-bin/carddisp.pl?gene=ACTB
MT-ATP8	Mitochondrially Encoded ATP Synthase Membrane Subunit 8	Protein Coding	30	GCMTP008368	12.9467	https://www.genecards.org/cgi-bin/carddisp.pl?gene=MT-ATP8
SOD3	Superoxide Dismutase 3	Protein Coding	40	GC04P024798	12.8734	https://www.genecards.org/cgi-bin/carddisp.pl?gene=SOD3
FANCF	FA Complementation Group F	Protein Coding	40	GC11M022600	12.8603	https://www.genecards.org/cgi-bin/carddisp.pl?gene=FANCF
CHST3	Carbohydrate Sulfotransferase 3	Protein Coding	41	GC10P071964	12.8555	https://www.genecards.org/cgi-bin/carddisp.pl?gene=CHST3
MLXIPL	MLX Interacting Protein Like	Protein Coding	41	GC07M073593	12.8447	https://www.genecards.org/cgi-bin/carddisp.pl?gene=MLXIPL
HBA1	Hemoglobin Subunit Alpha 1	Protein Coding	40	GC16P007340	12.8347	https://www.genecards.org/cgi-bin/carddisp.pl?gene=HBA1
KLHL10	Kelch Like Family Member 10	Protein Coding	36	GC17P041835	12.8246	https://www.genecards.org/cgi-bin/carddisp.pl?gene=KLHL10
ROBO1	Roundabout Guidance Receptor 1	Protein Coding	43	GC03M078597	12.8211	https://www.genecards.org/cgi-bin/carddisp.pl?gene=ROBO1
MBL2	Mannose Binding Lectin 2	Protein Coding	45	GC10M052760	12.8174	https://www.genecards.org/cgi-bin/carddisp.pl?gene=MBL2
HNF1B	HNF1 Homeobox B	Protein Coding	42	GC17M037686	12.8172	https://www.genecards.org/cgi-bin/carddisp.pl?gene=HNF1B
COL4A3	Collagen Type IV Alpha 3 Chain	Protein Coding	43	GC02P227164	12.8126	https://www.genecards.org/cgi-bin/carddisp.pl?gene=COL4A3
FANCD2	FA Complementation Group D2	Protein Coding	45	GC03P010026	12.8121	https://www.genecards.org/cgi-bin/carddisp.pl?gene=FANCD2
CACNA2D1	Calcium Voltage-Gated Channel Auxiliary Subunit Alpha2delta 1	Protein Coding	45	GC07M081946	12.8004	https://www.genecards.org/cgi-bin/carddisp.pl?gene=CACNA2D1
GHR	Growth Hormone Receptor	Protein Coding	44	GC05P042429	12.7962	https://www.genecards.org/cgi-bin/carddisp.pl?gene=GHR
GNPTAB	N-Acetylglucosamine-1-Phosphate Transferase Subunits Alpha And Beta	Protein Coding	40	GC12M101745	12.7945	https://www.genecards.org/cgi-bin/carddisp.pl?gene=GNPTAB
TFR2	Transferrin Receptor 2	Protein Coding	43	GC07M100620	12.7717	https://www.genecards.org/cgi-bin/carddisp.pl?gene=TFR2
SLC25A13	Solute Carrier Family 25 Member 13	Protein Coding	45	GC07M096120	12.7663	https://www.genecards.org/cgi-bin/carddisp.pl?gene=SLC25A13
BTK	Bruton Tyrosine Kinase	Protein Coding	51	GC0XM101349	12.7623	https://www.genecards.org/cgi-bin/carddisp.pl?gene=BTK
AGPAT2	1-Acylglycerol-3-Phosphate O-Acyltransferase 2	Protein Coding	44	GC09M136673	12.7395	https://www.genecards.org/cgi-bin/carddisp.pl?gene=AGPAT2
IDUA	Alpha-L-Iduronidase	Protein Coding	41	GC04P000986	12.7379	https://www.genecards.org/cgi-bin/carddisp.pl?gene=IDUA
PF4	Platelet Factor 4	Protein Coding	39	GC04M073980	12.7351	https://www.genecards.org/cgi-bin/carddisp.pl?gene=PF4
H19	H19 Imprinted Maternally Expressed Transcript	RNA Gene	28	GC11M001995	12.7323	https://www.genecards.org/cgi-bin/carddisp.pl?gene=H19
KCNIP2	Potassium Voltage-Gated Channel Interacting Protein 2	Protein Coding	39	GC10M101825	12.7312	https://www.genecards.org/cgi-bin/carddisp.pl?gene=KCNIP2
PRF1	Perforin 1	Protein Coding	43	GC10M070597	12.7165	https://www.genecards.org/cgi-bin/carddisp.pl?gene=PRF1
AKAP10	A-Kinase Anchoring Protein 10	Protein Coding	39	GC17M019904	12.7149	https://www.genecards.org/cgi-bin/carddisp.pl?gene=AKAP10
APLNR	Apelin Receptor	Protein Coding	41	GC11M057233	12.71	https://www.genecards.org/cgi-bin/carddisp.pl?gene=APLNR
MPV17	Mitochondrial Inner Membrane Protein MPV17	Protein Coding	40	GC02M027309	12.705	https://www.genecards.org/cgi-bin/carddisp.pl?gene=MPV17
ATP5F1A	ATP Synthase F1 Subunit Alpha	Protein Coding	36	GC18M046081	12.7005	https://www.genecards.org/cgi-bin/carddisp.pl?gene=ATP5F1A
PTGS2	Prostaglandin-Endoperoxide Synthase 2	Protein Coding	47	GC01M186640	12.6912	https://www.genecards.org/cgi-bin/carddisp.pl?gene=PTGS2
DLL1	Delta Like Canonical Notch Ligand 1	Protein Coding	44	GC06M170282	12.6642	https://www.genecards.org/cgi-bin/carddisp.pl?gene=DLL1
CCL5	C-C Motif Chemokine Ligand 5	Protein Coding	41	GC17M035871	12.661	https://www.genecards.org/cgi-bin/carddisp.pl?gene=CCL5
SLC9A1	Solute Carrier Family 9 Member A1	Protein Coding	49	GC01M027109	12.6603	https://www.genecards.org/cgi-bin/carddisp.pl?gene=SLC9A1
SON	SON DNA And RNA Binding Protein	Protein Coding	39	GC21P033542	12.6596	https://www.genecards.org/cgi-bin/carddisp.pl?gene=SON
MIR146A	MicroRNA 146a	RNA Gene	22	GC05P160485	12.6488	https://www.genecards.org/cgi-bin/carddisp.pl?gene=MIR146A
SLC6A2	Solute Carrier Family 6 Member 2	Protein Coding	47	GC16P055656	12.6437	https://www.genecards.org/cgi-bin/carddisp.pl?gene=SLC6A2
BSCL2	BSCL2 Lipid Droplet Biogenesis Associated, Seipin	Protein Coding	41	GC11M077341	12.6403	https://www.genecards.org/cgi-bin/carddisp.pl?gene=BSCL2
SMARCA2	SWI/SNF Related, Matrix Associated, Actin Dependent Regulator Of Chromatin, Subfamily A, Member 2	Protein Coding	48	GC09P001980	12.64	https://www.genecards.org/cgi-bin/carddisp.pl?gene=SMARCA2
FKBP1B	FKBP Prolyl Isomerase 1B	Protein Coding	39	GC02P024033	12.6323	https://www.genecards.org/cgi-bin/carddisp.pl?gene=FKBP1B
MYH3	Myosin Heavy Chain 3	Protein Coding	42	GC17M010628	12.6231	https://www.genecards.org/cgi-bin/carddisp.pl?gene=MYH3
NEU1	Neuraminidase 1	Protein Coding	42	GC06M031857	12.609	https://www.genecards.org/cgi-bin/carddisp.pl?gene=NEU1
NDUFB11	NADH:Ubiquinone Oxidoreductase Subunit B11	Protein Coding	38	GC0XM047142	12.6007	https://www.genecards.org/cgi-bin/carddisp.pl?gene=NDUFB11
IL2RA	Interleukin 2 Receptor Subunit Alpha	Protein Coding	48	GC10M006010	12.5996	https://www.genecards.org/cgi-bin/carddisp.pl?gene=IL2RA
CALM3	Calmodulin 3	Protein Coding	42	GC19P046601	12.592	https://www.genecards.org/cgi-bin/carddisp.pl?gene=CALM3
SETBP1	SET Binding Protein 1	Protein Coding	40	GC18P044680	12.5799	https://www.genecards.org/cgi-bin/carddisp.pl?gene=SETBP1
VDR	Vitamin D Receptor	Protein Coding	49	GC12M047841	12.5793	https://www.genecards.org/cgi-bin/carddisp.pl?gene=VDR
PALB2	Partner And Localizer Of BRCA2	Protein Coding	41	GC16M023603	12.5749	https://www.genecards.org/cgi-bin/carddisp.pl?gene=PALB2
HBG2	Hemoglobin Subunit Gamma 2	Protein Coding	40	GC11M005879	12.5748	https://www.genecards.org/cgi-bin/carddisp.pl?gene=HBG2
OFD1	OFD1 Centriole And Centriolar Satellite Protein	Protein Coding	41	GC0XP013734	12.5586	https://www.genecards.org/cgi-bin/carddisp.pl?gene=OFD1
VHL	Von Hippel-Lindau Tumor Suppressor	Protein Coding	44	GC03P011430	12.5432	https://www.genecards.org/cgi-bin/carddisp.pl?gene=VHL
RASA2	RAS P21 Protein Activator 2	Protein Coding	39	GC03P141487	12.5228	https://www.genecards.org/cgi-bin/carddisp.pl?gene=RASA2
GTF2IRD1	GTF2I Repeat Domain Containing 1	Protein Coding	41	GC07P074468	12.5214	https://www.genecards.org/cgi-bin/carddisp.pl?gene=GTF2IRD1
CLCNKB	Chloride Voltage-Gated Channel Kb	Protein Coding	42	GC01P016043	12.5192	https://www.genecards.org/cgi-bin/carddisp.pl?gene=CLCNKB
IGF1R	Insulin Like Growth Factor 1 Receptor	Protein Coding	52	GC15P098648	12.5019	https://www.genecards.org/cgi-bin/carddisp.pl?gene=IGF1R
IFT122	Intraflagellar Transport 122	Protein Coding	38	GC03P129440	12.5002	https://www.genecards.org/cgi-bin/carddisp.pl?gene=IFT122
OLR1	Oxidized Low Density Lipoprotein Receptor 1	Protein Coding	41	GC12M017572	12.4953	https://www.genecards.org/cgi-bin/carddisp.pl?gene=OLR1
FOXRED1	FAD Dependent Oxidoreductase Domain Containing 1	Protein Coding	39	GC11P126269	12.4915	https://www.genecards.org/cgi-bin/carddisp.pl?gene=FOXRED1
TRAF7	TNF Receptor Associated Factor 7	Protein Coding	40	GC16P007437	12.4792	https://www.genecards.org/cgi-bin/carddisp.pl?gene=TRAF7
SST	Somatostatin	Protein Coding	40	GC03M187668	12.4766	https://www.genecards.org/cgi-bin/carddisp.pl?gene=SST
SUN5	Sad1 And UNC84 Domain Containing 5	Protein Coding	36	GC20M032983	12.4595	https://www.genecards.org/cgi-bin/carddisp.pl?gene=SUN5
HYDIN	HYDIN Axonemal Central Pair Apparatus Protein	Protein Coding	36	GC16M070877	12.4538	https://www.genecards.org/cgi-bin/carddisp.pl?gene=HYDIN
MRAS	Muscle RAS Oncogene Homolog	Protein Coding	44	GC03P138347	12.452	https://www.genecards.org/cgi-bin/carddisp.pl?gene=MRAS
CFAP43	Cilia And Flagella Associated Protein 43	Protein Coding	28	GC10M104129	12.4386	https://www.genecards.org/cgi-bin/carddisp.pl?gene=CFAP43
SOX4	SRY-Box Transcription Factor 4	Protein Coding	41	GC06P021593	12.4351	https://www.genecards.org/cgi-bin/carddisp.pl?gene=SOX4
ATP8B1	ATPase Phospholipid Transporting 8B1	Protein Coding	39	GC18M057646	12.4183	https://www.genecards.org/cgi-bin/carddisp.pl?gene=ATP8B1
SMC3	Structural Maintenance Of Chromosomes 3	Protein Coding	44	GC10P110567	12.4065	https://www.genecards.org/cgi-bin/carddisp.pl?gene=SMC3
TMPO	Thymopoietin	Protein Coding	44	GC12P098515	12.3738	https://www.genecards.org/cgi-bin/carddisp.pl?gene=TMPO
UCP2	Uncoupling Protein 2	Protein Coding	44	GC11M073974	12.3719	https://www.genecards.org/cgi-bin/carddisp.pl?gene=UCP2
PDX1	Pancreatic And Duodenal Homeobox 1	Protein Coding	46	GC13P027921	12.3715	https://www.genecards.org/cgi-bin/carddisp.pl?gene=PDX1
SOD2	Superoxide Dismutase 2	Protein Coding	48	GC06M159669	12.3706	https://www.genecards.org/cgi-bin/carddisp.pl?gene=SOD2
MT-TI	Mitochondrially Encoded TRNA-Ile (AUU/C)	RNA Gene	13	GCMTP004265	12.3691	https://www.genecards.org/cgi-bin/carddisp.pl?gene=MT-TI
TRPV4	Transient Receptor Potential Cation Channel Subfamily V Member 4	Protein Coding	48	GC12M109783	12.3617	https://www.genecards.org/cgi-bin/carddisp.pl?gene=TRPV4
DNAH17	Dynein Axonemal Heavy Chain 17	Protein Coding	35	GC17M078423	12.3551	https://www.genecards.org/cgi-bin/carddisp.pl?gene=DNAH17
CACNA1S	Calcium Voltage-Gated Channel Subunit Alpha1 S	Protein Coding	47	GC01M201008	12.3529	https://www.genecards.org/cgi-bin/carddisp.pl?gene=CACNA1S
HFM1	Helicase For Meiosis 1	Protein Coding	39	GC01M091260	12.3465	https://www.genecards.org/cgi-bin/carddisp.pl?gene=HFM1
ABCD1	ATP Binding Cassette Subfamily D Member 1	Protein Coding	44	GC0XP153724	12.3112	https://www.genecards.org/cgi-bin/carddisp.pl?gene=ABCD1
CXCR4	C-X-C Motif Chemokine Receptor 4	Protein Coding	50	GC02M136114	12.3112	https://www.genecards.org/cgi-bin/carddisp.pl?gene=CXCR4
HLA-A	Major Histocompatibility Complex, Class I, A	Protein Coding	45	GC06P064092	12.2816	https://www.genecards.org/cgi-bin/carddisp.pl?gene=HLA-A
RAD51	RAD51 Recombinase	Protein Coding	51	GC15P040694	12.2654	https://www.genecards.org/cgi-bin/carddisp.pl?gene=RAD51
FGFR2	Fibroblast Growth Factor Receptor 2	Protein Coding	51	GC10M121478	12.2572	https://www.genecards.org/cgi-bin/carddisp.pl?gene=FGFR2
GAPDH	Glyceraldehyde-3-Phosphate Dehydrogenase	Protein Coding	46	GC12P015352	12.2476	https://www.genecards.org/cgi-bin/carddisp.pl?gene=GAPDH
IFIH1	Interferon Induced With Helicase C Domain 1	Protein Coding	45	GC02M162267	12.232	https://www.genecards.org/cgi-bin/carddisp.pl?gene=IFIH1
EPG5	Ectopic P-Granules Autophagy Protein 5 Homolog	Protein Coding	35	GC18M045800	12.2281	https://www.genecards.org/cgi-bin/carddisp.pl?gene=EPG5
DYNC2I1	Dynein 2 Intermediate Chain 1	Protein Coding	29	GC07P158839	12.226	https://www.genecards.org/cgi-bin/carddisp.pl?gene=DYNC2I1
CXCL10	C-X-C Motif Chemokine Ligand 10	Protein Coding	42	GC04M076021	12.2249	https://www.genecards.org/cgi-bin/carddisp.pl?gene=CXCL10
NDUFS2	NADH:Ubiquinone Oxidoreductase Core Subunit S2	Protein Coding	43	GC01P161197	12.217	https://www.genecards.org/cgi-bin/carddisp.pl?gene=NDUFS2
CKM	Creatine Kinase, M-Type	Protein Coding	43	GC19M045306	12.2161	https://www.genecards.org/cgi-bin/carddisp.pl?gene=CKM
SNTA1	Syntrophin Alpha 1	Protein Coding	43	GC20M033407	12.21	https://www.genecards.org/cgi-bin/carddisp.pl?gene=SNTA1
KMT2A	Lysine Methyltransferase 2A	Protein Coding	43	GC11P118436	12.2045	https://www.genecards.org/cgi-bin/carddisp.pl?gene=KMT2A
TBL2	Transducin Beta Like 2	Protein Coding	39	GC07M073568	12.2034	https://www.genecards.org/cgi-bin/carddisp.pl?gene=TBL2
CDKN2A	Cyclin Dependent Kinase Inhibitor 2A	Protein Coding	49	GC09M021967	12.1869	https://www.genecards.org/cgi-bin/carddisp.pl?gene=CDKN2A
TBX18	T-Box Transcription Factor 18	Protein Coding	40	GC06M084687	12.1539	https://www.genecards.org/cgi-bin/carddisp.pl?gene=TBX18
CD46	CD46 Molecule	Protein Coding	44	GC01P207752	12.1469	https://www.genecards.org/cgi-bin/carddisp.pl?gene=CD46
SLC6A4	Solute Carrier Family 6 Member 4	Protein Coding	46	GC17M030194	12.1433	https://www.genecards.org/cgi-bin/carddisp.pl?gene=SLC6A4
TK2	Thymidine Kinase 2	Protein Coding	40	GC16M066508	12.1397	https://www.genecards.org/cgi-bin/carddisp.pl?gene=TK2
FLCN	Folliculin	Protein Coding	40	GC17M017206	12.13	https://www.genecards.org/cgi-bin/carddisp.pl?gene=FLCN
WFS1	Wolframin ER Transmembrane Glycoprotein	Protein Coding	44	GC04P006260	12.1289	https://www.genecards.org/cgi-bin/carddisp.pl?gene=WFS1
SEMA3C	Semaphorin 3C	Protein Coding	41	GC07M080742	12.1264	https://www.genecards.org/cgi-bin/carddisp.pl?gene=SEMA3C
GLI1	GLI Family Zinc Finger 1	Protein Coding	45	GC12P057460	12.126	https://www.genecards.org/cgi-bin/carddisp.pl?gene=GLI1
PTGS1	Prostaglandin-Endoperoxide Synthase 1	Protein Coding	44	GC09P122370	12.1247	https://www.genecards.org/cgi-bin/carddisp.pl?gene=PTGS1
NFATC1	Nuclear Factor Of Activated T Cells 1	Protein Coding	46	GC18P079395	12.118	https://www.genecards.org/cgi-bin/carddisp.pl?gene=NFATC1
IL17A	Interleukin 17A	Protein Coding	40	GC06P052186	12.1164	https://www.genecards.org/cgi-bin/carddisp.pl?gene=IL17A
NR3C1	Nuclear Receptor Subfamily 3 Group C Member 1	Protein Coding	48	GC05M143277	12.1068	https://www.genecards.org/cgi-bin/carddisp.pl?gene=NR3C1
NOD2	Nucleotide Binding Oligomerization Domain Containing 2	Protein Coding	46	GC16P050693	12.103	https://www.genecards.org/cgi-bin/carddisp.pl?gene=NOD2
DYRK1A	Dual Specificity Tyrosine Phosphorylation Regulated Kinase 1A	Protein Coding	48	GC21P037365	12.101	https://www.genecards.org/cgi-bin/carddisp.pl?gene=DYRK1A
MT-TW	Mitochondrially Encoded TRNA-Trp (UGA/G)	RNA Gene	13	GCMTP005514	12.0903	https://www.genecards.org/cgi-bin/carddisp.pl?gene=MT-TW
UMOD	Uromodulin	Protein Coding	40	GC16M020344	12.0894	https://www.genecards.org/cgi-bin/carddisp.pl?gene=UMOD
ADORA1	Adenosine A1 Receptor	Protein Coding	45	GC01P203090	12.039	https://www.genecards.org/cgi-bin/carddisp.pl?gene=ADORA1
MTOR	Mechanistic Target Of Rapamycin Kinase	Protein Coding	52	GC01M011106	12.033	https://www.genecards.org/cgi-bin/carddisp.pl?gene=MTOR
TCTN3	Tectonic Family Member 3	Protein Coding	39	GC10M095663	12.0296	https://www.genecards.org/cgi-bin/carddisp.pl?gene=TCTN3
PEX2	Peroxisomal Biogenesis Factor 2	Protein Coding	42	GC08M076980	12.0286	https://www.genecards.org/cgi-bin/carddisp.pl?gene=PEX2
AVPR2	Arginine Vasopressin Receptor 2	Protein Coding	46	GC0XP153902	12.0187	https://www.genecards.org/cgi-bin/carddisp.pl?gene=AVPR2
CAVIN1	Caveolae Associated Protein 1	Protein Coding	31	GC17M042404	12.0161	https://www.genecards.org/cgi-bin/carddisp.pl?gene=CAVIN1
SOS2	SOS Ras/Rho Guanine Nucleotide Exchange Factor 2	Protein Coding	44	GC14M050117	12.0148	https://www.genecards.org/cgi-bin/carddisp.pl?gene=SOS2
CYP17A1	Cytochrome P450 Family 17 Subfamily A Member 1	Protein Coding	47	GC10M102830	12.0143	https://www.genecards.org/cgi-bin/carddisp.pl?gene=CYP17A1
KDM6A	Lysine Demethylase 6A	Protein Coding	45	GC0XP044873	12.0089	https://www.genecards.org/cgi-bin/carddisp.pl?gene=KDM6A
HADH	Hydroxyacyl-CoA Dehydrogenase	Protein Coding	44	GC04P107989	12.0082	https://www.genecards.org/cgi-bin/carddisp.pl?gene=HADH
FHL2	Four And A Half LIM Domains 2	Protein Coding	44	GC02M105357	12.0047	https://www.genecards.org/cgi-bin/carddisp.pl?gene=FHL2
CASZ1	Castor Zinc Finger 1	Protein Coding	36	GC01M010642	12.0029	https://www.genecards.org/cgi-bin/carddisp.pl?gene=CASZ1
NCF1	Neutrophil Cytosolic Factor 1	Protein Coding	46	GC07P074773	11.9926	https://www.genecards.org/cgi-bin/carddisp.pl?gene=NCF1
SALL4	Spalt Like Transcription Factor 4	Protein Coding	43	GC20M051784	11.9903	https://www.genecards.org/cgi-bin/carddisp.pl?gene=SALL4
PAPPA	Pappalysin 1	Protein Coding	40	GC09P117433	11.9889	https://www.genecards.org/cgi-bin/carddisp.pl?gene=PAPPA
ITGA2B	Integrin Subunit Alpha 2b	Protein Coding	49	GC17M044568	11.9869	https://www.genecards.org/cgi-bin/carddisp.pl?gene=ITGA2B
NFE2L2	Nuclear Factor, Erythroid 2 Like 2	Protein Coding	47	GC02M177227	11.9714	https://www.genecards.org/cgi-bin/carddisp.pl?gene=NFE2L2
STAG2	Stromal Antigen 2	Protein Coding	43	GC0XP123960	11.9681	https://www.genecards.org/cgi-bin/carddisp.pl?gene=STAG2
HRC	Histidine Rich Calcium Binding Protein	Protein Coding	35	GC19M049151	11.9618	https://www.genecards.org/cgi-bin/carddisp.pl?gene=HRC
CLIC2	Chloride Intracellular Channel 2	Protein Coding	38	GC0XM155276	11.9612	https://www.genecards.org/cgi-bin/carddisp.pl?gene=CLIC2
COL11A2	Collagen Type XI Alpha 2 Chain	Protein Coding	43	GC06M033162	11.9598	https://www.genecards.org/cgi-bin/carddisp.pl?gene=COL11A2
FH	Fumarate Hydratase	Protein Coding	44	GC01M241499	11.9593	https://www.genecards.org/cgi-bin/carddisp.pl?gene=FH
DKC1	Dyskerin Pseudouridine Synthase 1	Protein Coding	45	GC0XP154762	11.9517	https://www.genecards.org/cgi-bin/carddisp.pl?gene=DKC1
KANSL1	KAT8 Regulatory NSL Complex Subunit 1	Protein Coding	37	GC17M046031	11.9514	https://www.genecards.org/cgi-bin/carddisp.pl?gene=KANSL1
CYP3A4	Cytochrome P450 Family 3 Subfamily A Member 4	Protein Coding	49	GC07M099759	11.9479	https://www.genecards.org/cgi-bin/carddisp.pl?gene=CYP3A4
SLX4	SLX4 Structure-Specific Endonuclease Subunit	Protein Coding	36	GC16M005087	11.9458	https://www.genecards.org/cgi-bin/carddisp.pl?gene=SLX4
MPL	MPL Proto-Oncogene, Thrombopoietin Receptor	Protein Coding	45	GC01P043337	11.9415	https://www.genecards.org/cgi-bin/carddisp.pl?gene=MPL
SLC25A26	Solute Carrier Family 25 Member 26	Protein Coding	37	GC03P066120	11.9371	https://www.genecards.org/cgi-bin/carddisp.pl?gene=SLC25A26
STAT4	Signal Transducer And Activator Of Transcription 4	Protein Coding	45	GC02M191029	11.9346	https://www.genecards.org/cgi-bin/carddisp.pl?gene=STAT4
GALC	Galactosylceramidase	Protein Coding	42	GC14M087837	11.9328	https://www.genecards.org/cgi-bin/carddisp.pl?gene=GALC
FIG4	FIG4 Phosphoinositide 5-Phosphatase	Protein Coding	42	GC06P109691	11.9305	https://www.genecards.org/cgi-bin/carddisp.pl?gene=FIG4
GYS1	Glycogen Synthase 1	Protein Coding	48	GC19M054084	11.9227	https://www.genecards.org/cgi-bin/carddisp.pl?gene=GYS1
PRODH	Proline Dehydrogenase 1	Protein Coding	44	GC22M018912	11.9205	https://www.genecards.org/cgi-bin/carddisp.pl?gene=PRODH
LARS2	Leucyl-TRNA Synthetase 2, Mitochondrial	Protein Coding	43	GC03P045918	11.9048	https://www.genecards.org/cgi-bin/carddisp.pl?gene=LARS2
AGK	Acylglycerol Kinase	Protein Coding	40	GC07P141551	11.8941	https://www.genecards.org/cgi-bin/carddisp.pl?gene=AGK
CD40	CD40 Molecule	Protein Coding	45	GC20P046118	11.8919	https://www.genecards.org/cgi-bin/carddisp.pl?gene=CD40
GATM	Glycine Amidinotransferase	Protein Coding	43	GC15M045361	11.8868	https://www.genecards.org/cgi-bin/carddisp.pl?gene=GATM
BBS4	Bardet-Biedl Syndrome 4	Protein Coding	40	GC15P072686	11.8718	https://www.genecards.org/cgi-bin/carddisp.pl?gene=BBS4
HAND2-AS1	HAND2 Antisense RNA 1	RNA Gene	20	GC04P173527	11.8707	https://www.genecards.org/cgi-bin/carddisp.pl?gene=HAND2-AS1
FANCE	FA Complementation Group E	Protein Coding	40	GC06P064267	11.8598	https://www.genecards.org/cgi-bin/carddisp.pl?gene=FANCE
CBS	Cystathionine Beta-Synthase	Protein Coding	47	GC21M043053	11.8488	https://www.genecards.org/cgi-bin/carddisp.pl?gene=CBS
ARSB	Arylsulfatase B	Protein Coding	42	GC05M078777	11.847	https://www.genecards.org/cgi-bin/carddisp.pl?gene=ARSB
ZCCHC8	Zinc Finger CCHC-Type Containing 8	Protein Coding	35	GC12M122472	11.835	https://www.genecards.org/cgi-bin/carddisp.pl?gene=ZCCHC8
NDUFS7	NADH:Ubiquinone Oxidoreductase Core Subunit S7	Protein Coding	45	GC19P001782	11.8338	https://www.genecards.org/cgi-bin/carddisp.pl?gene=NDUFS7
IRS1	Insulin Receptor Substrate 1	Protein Coding	45	GC02M226731	11.8135	https://www.genecards.org/cgi-bin/carddisp.pl?gene=IRS1
CYBA	Cytochrome B-245 Alpha Chain	Protein Coding	45	GC16M088643	11.8031	https://www.genecards.org/cgi-bin/carddisp.pl?gene=CYBA
LIPA	Lipase A, Lysosomal Acid Type	Protein Coding	46	GC10M089213	11.7961	https://www.genecards.org/cgi-bin/carddisp.pl?gene=LIPA
FLNB	Filamin B	Protein Coding	44	GC03P058008	11.7937	https://www.genecards.org/cgi-bin/carddisp.pl?gene=FLNB
CBL	Cbl Proto-Oncogene	Protein Coding	48	GC11P119206	11.7871	https://www.genecards.org/cgi-bin/carddisp.pl?gene=CBL
PICK1	Protein Interacting With PRKCA 1	Protein Coding	40	GC22P038056	11.7861	https://www.genecards.org/cgi-bin/carddisp.pl?gene=PICK1
PPBP	Pro-Platelet Basic Protein	Protein Coding	41	GC04M073986	11.7823	https://www.genecards.org/cgi-bin/carddisp.pl?gene=PPBP
FANCB	FA Complementation Group B	Protein Coding	38	GC0XM014690	11.7762	https://www.genecards.org/cgi-bin/carddisp.pl?gene=FANCB
ADD1	Adducin 1	Protein Coding	43	GC04P002855	11.7739	https://www.genecards.org/cgi-bin/carddisp.pl?gene=ADD1
DYNC2LI1	Dynein Cytoplasmic 2 Light Intermediate Chain 1	Protein Coding	38	GC02P043782	11.773	https://www.genecards.org/cgi-bin/carddisp.pl?gene=DYNC2LI1
CYP11A1	Cytochrome P450 Family 11 Subfamily A Member 1	Protein Coding	48	GC15M074337	11.7571	https://www.genecards.org/cgi-bin/carddisp.pl?gene=CYP11A1
PHOX2B	Paired Like Homeobox 2B	Protein Coding	42	GC04M041746	11.7544	https://www.genecards.org/cgi-bin/carddisp.pl?gene=PHOX2B
RRM2B	Ribonucleotide Reductase Regulatory TP53 Inducible Subunit M2B	Protein Coding	47	GC08M102204	11.7532	https://www.genecards.org/cgi-bin/carddisp.pl?gene=RRM2B
THBS1	Thrombospondin 1	Protein Coding	43	GC15P039581	11.7519	https://www.genecards.org/cgi-bin/carddisp.pl?gene=THBS1
HBN1	Progressive Familial Heart Block, Type I, Locus 1	Genetic Locus	1	GC00U931153	11.7379	https://www.genecards.org/cgi-bin/carddisp.pl?gene=HBN1
PTH	Parathyroid Hormone	Protein Coding	44	GC11M013492	11.728	https://www.genecards.org/cgi-bin/carddisp.pl?gene=PTH
VCP	Valosin Containing Protein	Protein Coding	47	GC09M035056	11.7267	https://www.genecards.org/cgi-bin/carddisp.pl?gene=VCP
FGA	Fibrinogen Alpha Chain	Protein Coding	45	GC04M154583	11.7175	https://www.genecards.org/cgi-bin/carddisp.pl?gene=FGA
NDUFA13	NADH:Ubiquinone Oxidoreductase Subunit A13	Protein Coding	42	GC19P019515	11.7092	https://www.genecards.org/cgi-bin/carddisp.pl?gene=NDUFA13
CHRND	Cholinergic Receptor Nicotinic Delta Subunit	Protein Coding	40	GC02P232525	11.6943	https://www.genecards.org/cgi-bin/carddisp.pl?gene=CHRND
KIT	KIT Proto-Oncogene, Receptor Tyrosine Kinase	Protein Coding	50	GC04P054657	11.6873	https://www.genecards.org/cgi-bin/carddisp.pl?gene=KIT
HSPA1A	Heat Shock Protein Family A (Hsp70) Member 1A	Protein Coding	43	GC06P064154	11.6821	https://www.genecards.org/cgi-bin/carddisp.pl?gene=HSPA1A
SOX11	SRY-Box Transcription Factor 11	Protein Coding	40	GC02P005703	11.6792	https://www.genecards.org/cgi-bin/carddisp.pl?gene=SOX11
PKD1L1	Polycystin 1 Like 1, Transient Receptor Potential Channel Interacting	Protein Coding	35	GC07M047740	11.6786	https://www.genecards.org/cgi-bin/carddisp.pl?gene=PKD1L1
NR1H4	Nuclear Receptor Subfamily 1 Group H Member 4	Protein Coding	47	GC12P100473	11.6755	https://www.genecards.org/cgi-bin/carddisp.pl?gene=NR1H4
ANGPT2	Angiopoietin 2	Protein Coding	43	GC08M006499	11.6694	https://www.genecards.org/cgi-bin/carddisp.pl?gene=ANGPT2
MID1	Midline 1	Protein Coding	41	GC0XM010445	11.6633	https://www.genecards.org/cgi-bin/carddisp.pl?gene=MID1
GPD1L	Glycerol-3-Phosphate Dehydrogenase 1 Like	Protein Coding	41	GC03P032123	11.6605	https://www.genecards.org/cgi-bin/carddisp.pl?gene=GPD1L
HLA-DQA1	Major Histocompatibility Complex, Class II, DQ Alpha 1	Protein Coding	41	GC06P064167	11.6604	https://www.genecards.org/cgi-bin/carddisp.pl?gene=HLA-DQA1
G6PD	Glucose-6-Phosphate Dehydrogenase	Protein Coding	48	GC0XM154531	11.655	https://www.genecards.org/cgi-bin/carddisp.pl?gene=G6PD
STX1A	Syntaxin 1A	Protein Coding	45	GC07M073700	11.6543	https://www.genecards.org/cgi-bin/carddisp.pl?gene=STX1A
MAP3K7	Mitogen-Activated Protein Kinase Kinase Kinase 7	Protein Coding	50	GC06M090513	11.6494	https://www.genecards.org/cgi-bin/carddisp.pl?gene=MAP3K7
SOX2	SRY-Box Transcription Factor 2	Protein Coding	45	GC03P181711	11.645	https://www.genecards.org/cgi-bin/carddisp.pl?gene=SOX2
NUP188	Nucleoporin 188	Protein Coding	35	GC09P128947	11.6449	https://www.genecards.org/cgi-bin/carddisp.pl?gene=NUP188
SGSH	N-Sulfoglucosamine Sulfohydrolase	Protein Coding	43	GC17M080206	11.6418	https://www.genecards.org/cgi-bin/carddisp.pl?gene=SGSH
SLC19A2	Solute Carrier Family 19 Member 2	Protein Coding	44	GC01M169463	11.6342	https://www.genecards.org/cgi-bin/carddisp.pl?gene=SLC19A2
DAZ1	Deleted In Azoospermia 1	Protein Coding	33	GC0YM023129	11.5923	https://www.genecards.org/cgi-bin/carddisp.pl?gene=DAZ1
PKHD1	PKHD1 Ciliary IPT Domain Containing Fibrocystin/Polyductin	Protein Coding	36	GC06M054544	11.5896	https://www.genecards.org/cgi-bin/carddisp.pl?gene=PKHD1
BBS7	Bardet-Biedl Syndrome 7	Protein Coding	37	GC04M121824	11.5754	https://www.genecards.org/cgi-bin/carddisp.pl?gene=BBS7
MED12	Mediator Complex Subunit 12	Protein Coding	43	GC0XP071118	11.5705	https://www.genecards.org/cgi-bin/carddisp.pl?gene=MED12
PNPLA2	Patatin Like Phospholipase Domain Containing 2	Protein Coding	43	GC11P001264	11.5549	https://www.genecards.org/cgi-bin/carddisp.pl?gene=PNPLA2
DBH	Dopamine Beta-Hydroxylase	Protein Coding	48	GC09P133636	11.5424	https://www.genecards.org/cgi-bin/carddisp.pl?gene=DBH
NKX2-1	NK2 Homeobox 1	Protein Coding	45	GC14M036516	11.5357	https://www.genecards.org/cgi-bin/carddisp.pl?gene=NKX2-1
KIAA0586	KIAA0586	Protein Coding	34	GC14P058427	11.5325	https://www.genecards.org/cgi-bin/carddisp.pl?gene=KIAA0586
CYP19A1	Cytochrome P450 Family 19 Subfamily A Member 1	Protein Coding	47	GC15M051208	11.5211	https://www.genecards.org/cgi-bin/carddisp.pl?gene=CYP19A1
PEX1	Peroxisomal Biogenesis Factor 1	Protein Coding	43	GC07M092487	11.5118	https://www.genecards.org/cgi-bin/carddisp.pl?gene=PEX1
PMFBP1	Polyamine Modulated Factor 1 Binding Protein 1	Protein Coding	36	GC16M072112	11.5085	https://www.genecards.org/cgi-bin/carddisp.pl?gene=PMFBP1
SCN4A	Sodium Voltage-Gated Channel Alpha Subunit 4	Protein Coding	43	GC17M063938	11.4982	https://www.genecards.org/cgi-bin/carddisp.pl?gene=SCN4A
CYP3A5	Cytochrome P450 Family 3 Subfamily A Member 5	Protein Coding	46	GC07M099648	11.498	https://www.genecards.org/cgi-bin/carddisp.pl?gene=CYP3A5
GSR	Glutathione-Disulfide Reductase	Protein Coding	47	GC08M030678	11.484	https://www.genecards.org/cgi-bin/carddisp.pl?gene=GSR
A2ML1	Alpha-2-Macroglobulin Like 1	Protein Coding	38	GC12P008822	11.4679	https://www.genecards.org/cgi-bin/carddisp.pl?gene=A2ML1
MCTP2	Multiple C2 And Transmembrane Domain Containing 2	Protein Coding	39	GC15P109238	11.4544	https://www.genecards.org/cgi-bin/carddisp.pl?gene=MCTP2
TMEM216	Transmembrane Protein 216	Protein Coding	35	GC11P061391	11.4451	https://www.genecards.org/cgi-bin/carddisp.pl?gene=TMEM216
ACHE	Acetylcholinesterase (Cartwright Blood Group)	Protein Coding	44	GC07M100889	11.4426	https://www.genecards.org/cgi-bin/carddisp.pl?gene=ACHE
ZMYND15	Zinc Finger MYND-Type Containing 15	Protein Coding	32	GC17P004740	11.4418	https://www.genecards.org/cgi-bin/carddisp.pl?gene=ZMYND15
NDUFAF6	NADH:Ubiquinone Oxidoreductase Complex Assembly Factor 6	Protein Coding	33	GC08P094895	11.4404	https://www.genecards.org/cgi-bin/carddisp.pl?gene=NDUFAF6
LMOD3	Leiomodin 3	Protein Coding	37	GC03M069156	11.4393	https://www.genecards.org/cgi-bin/carddisp.pl?gene=LMOD3
SLC26A8	Solute Carrier Family 26 Member 8	Protein Coding	40	GC06M054326	11.435	https://www.genecards.org/cgi-bin/carddisp.pl?gene=SLC26A8
POSTN	Periostin	Protein Coding	41	GC13M037562	11.4243	https://www.genecards.org/cgi-bin/carddisp.pl?gene=POSTN
ERCC8	ERCC Excision Repair 8, CSA Ubiquitin Ligase Complex Subunit	Protein Coding	40	GC05M060882	11.4176	https://www.genecards.org/cgi-bin/carddisp.pl?gene=ERCC8
RPS24	Ribosomal Protein S24	Protein Coding	41	GC10P078033	11.4116	https://www.genecards.org/cgi-bin/carddisp.pl?gene=RPS24
PDGFRA	Platelet Derived Growth Factor Receptor Alpha	Protein Coding	52	GC04P054229	11.4073	https://www.genecards.org/cgi-bin/carddisp.pl?gene=PDGFRA
SKIV2L	Ski2 Like RNA Helicase	Protein Coding	41	GC06P064158	11.4051	https://www.genecards.org/cgi-bin/carddisp.pl?gene=SKIV2L
TH	Tyrosine Hydroxylase	Protein Coding	50	GC11M002163	11.4005	https://www.genecards.org/cgi-bin/carddisp.pl?gene=TH
POU5F1	POU Class 5 Homeobox 1	Protein Coding	44	GC06M054126	11.3946	https://www.genecards.org/cgi-bin/carddisp.pl?gene=POU5F1
FASTKD2	FAST Kinase Domains 2	Protein Coding	38	GC02P206766	11.391	https://www.genecards.org/cgi-bin/carddisp.pl?gene=FASTKD2
RBCK1	RANBP2-Type And C3HC4-Type Zinc Finger Containing 1	Protein Coding	41	GC20P000407	11.3906	https://www.genecards.org/cgi-bin/carddisp.pl?gene=RBCK1
KCNE3	Potassium Voltage-Gated Channel Subfamily E Regulatory Subunit 3	Protein Coding	43	GC11M074454	11.3814	https://www.genecards.org/cgi-bin/carddisp.pl?gene=KCNE3
DYSF	Dysferlin	Protein Coding	43	GC02P071453	11.3767	https://www.genecards.org/cgi-bin/carddisp.pl?gene=DYSF
PGBD3	PiggyBac Transposable Element Derived 3	Protein Coding	27	GC10M049517	11.3666	https://www.genecards.org/cgi-bin/carddisp.pl?gene=PGBD3
MYD88	MYD88 Innate Immune Signal Transduction Adaptor	Protein Coding	47	GC03P038139	11.366	https://www.genecards.org/cgi-bin/carddisp.pl?gene=MYD88
PARP1	Poly(ADP-Ribose) Polymerase 1	Protein Coding	47	GC01M226360	11.3607	https://www.genecards.org/cgi-bin/carddisp.pl?gene=PARP1
LOC101927055	Uncharacterized LOC101927055	RNA Gene	8	GC02P178776	11.3589	https://www.genecards.org/cgi-bin/carddisp.pl?gene=LOC101927055
AURKC	Aurora Kinase C	Protein Coding	46	GC19P057230	11.3571	https://www.genecards.org/cgi-bin/carddisp.pl?gene=AURKC
EGF	Epidermal Growth Factor	Protein Coding	48	GC04P109912	11.3542	https://www.genecards.org/cgi-bin/carddisp.pl?gene=EGF
MT-TN	Mitochondrially Encoded TRNA-Asn (AAU/C)	RNA Gene	12	GCMTM005659	11.347	https://www.genecards.org/cgi-bin/carddisp.pl?gene=MT-TN
M1AP	Meiosis 1 Associated Protein	Protein Coding	29	GC02M074557	11.3387	https://www.genecards.org/cgi-bin/carddisp.pl?gene=M1AP
PRKG1	Protein Kinase CGMP-Dependent 1	Protein Coding	49	GC10P050991	11.3185	https://www.genecards.org/cgi-bin/carddisp.pl?gene=PRKG1
CYCS	Cytochrome C, Somatic	Protein Coding	47	GC07M025118	11.309	https://www.genecards.org/cgi-bin/carddisp.pl?gene=CYCS
AGXT	Alanine--Glyoxylate And Serine--Pyruvate Aminotransferase	Protein Coding	44	GC02P240868	11.3084	https://www.genecards.org/cgi-bin/carddisp.pl?gene=AGXT
MADD	MAP Kinase Activating Death Domain	Protein Coding	41	GC11P047290	11.3074	https://www.genecards.org/cgi-bin/carddisp.pl?gene=MADD
CALM2	Calmodulin 2	Protein Coding	44	GC02M047124	11.3058	https://www.genecards.org/cgi-bin/carddisp.pl?gene=CALM2
SYNE1	Spectrin Repeat Containing Nuclear Envelope Protein 1	Protein Coding	40	GC06M152121	11.3013	https://www.genecards.org/cgi-bin/carddisp.pl?gene=SYNE1
SLC25A20	Solute Carrier Family 25 Member 20	Protein Coding	45	GC03M048869	11.2972	https://www.genecards.org/cgi-bin/carddisp.pl?gene=SLC25A20
CDH13	Cadherin 13	Protein Coding	41	GC16P082626	11.2859	https://www.genecards.org/cgi-bin/carddisp.pl?gene=CDH13
ARID1A	AT-Rich Interaction Domain 1A	Protein Coding	43	GC01P026693	11.2827	https://www.genecards.org/cgi-bin/carddisp.pl?gene=ARID1A
DSG2-AS1	DSG2 Antisense RNA 1	RNA Gene	12	GC18M031542	11.2753	https://www.genecards.org/cgi-bin/carddisp.pl?gene=DSG2-AS1
AFP	Alpha Fetoprotein	Protein Coding	43	GC04P073431	11.2731	https://www.genecards.org/cgi-bin/carddisp.pl?gene=AFP
DISP1	Dispatched RND Transporter Family Member 1	Protein Coding	37	GC01P222814	11.2697	https://www.genecards.org/cgi-bin/carddisp.pl?gene=DISP1
TCF4	Transcription Factor 4	Protein Coding	45	GC18M055222	11.2648	https://www.genecards.org/cgi-bin/carddisp.pl?gene=TCF4
LIMK1	LIM Domain Kinase 1	Protein Coding	48	GC07P074082	11.257	https://www.genecards.org/cgi-bin/carddisp.pl?gene=LIMK1
LOC110121486	VISTA Enhancer Hs2143	Biological Region	2	GC10P086684	11.2549	https://www.genecards.org/cgi-bin/carddisp.pl?gene=LOC110121486
DNAH8-AS1	DNAH8 Antisense RNA 1	RNA Gene	9	GC06M054637	11.2426	https://www.genecards.org/cgi-bin/carddisp.pl?gene=DNAH8-AS1
ASXL1	ASXL Transcriptional Regulator 1	Protein Coding	41	GC20P032453	11.2424	https://www.genecards.org/cgi-bin/carddisp.pl?gene=ASXL1
PLEC	Plectin	Protein Coding	41	GC08M144007	11.2403	https://www.genecards.org/cgi-bin/carddisp.pl?gene=PLEC
NR0B1	Nuclear Receptor Subfamily 0 Group B Member 1	Protein Coding	45	GC0XM030304	11.2278	https://www.genecards.org/cgi-bin/carddisp.pl?gene=NR0B1
HDAC8	Histone Deacetylase 8	Protein Coding	45	GC0XM072329	11.225	https://www.genecards.org/cgi-bin/carddisp.pl?gene=HDAC8
DCHS1	Dachsous Cadherin-Related 1	Protein Coding	37	GC11M006621	11.2226	https://www.genecards.org/cgi-bin/carddisp.pl?gene=DCHS1
UBE2T	Ubiquitin Conjugating Enzyme E2 T	Protein Coding	41	GC01M202332	11.2135	https://www.genecards.org/cgi-bin/carddisp.pl?gene=UBE2T
PTGIS	Prostaglandin I2 Synthase	Protein Coding	46	GC20M049503	11.2067	https://www.genecards.org/cgi-bin/carddisp.pl?gene=PTGIS
ASAH1	N-Acylsphingosine Amidohydrolase 1	Protein Coding	44	GC08M018055	11.2002	https://www.genecards.org/cgi-bin/carddisp.pl?gene=ASAH1
IGF2R	Insulin Like Growth Factor 2 Receptor	Protein Coding	44	GC06P159969	11.1953	https://www.genecards.org/cgi-bin/carddisp.pl?gene=IGF2R
SIX3	SIX Homeobox 3	Protein Coding	41	GC02P044941	11.1943	https://www.genecards.org/cgi-bin/carddisp.pl?gene=SIX3
MDM2	MDM2 Proto-Oncogene	Protein Coding	51	GC12P068808	11.1881	https://www.genecards.org/cgi-bin/carddisp.pl?gene=MDM2
DZIP1	DAZ Interacting Zinc Finger Protein 1	Protein Coding	36	GC13M095578	11.1848	https://www.genecards.org/cgi-bin/carddisp.pl?gene=DZIP1
NFIX	Nuclear Factor I X	Protein Coding	42	GC19P013173	11.1846	https://www.genecards.org/cgi-bin/carddisp.pl?gene=NFIX
HBA2	Hemoglobin Subunit Alpha 2	Protein Coding	40	GC16P007341	11.1558	https://www.genecards.org/cgi-bin/carddisp.pl?gene=HBA2
STRA6	Signaling Receptor And Transporter Of Retinol STRA6	Protein Coding	40	GC15M074179	11.1479	https://www.genecards.org/cgi-bin/carddisp.pl?gene=STRA6
NPHS2	NPHS2 Stomatin Family Member, Podocin	Protein Coding	40	GC01M179519	11.1403	https://www.genecards.org/cgi-bin/carddisp.pl?gene=NPHS2
IFT80	Intraflagellar Transport 80	Protein Coding	35	GC03M160256	11.1271	https://www.genecards.org/cgi-bin/carddisp.pl?gene=IFT80
DMPK	DM1 Protein Kinase	Protein Coding	47	GC19M045769	11.1173	https://www.genecards.org/cgi-bin/carddisp.pl?gene=DMPK
NSD2	Nuclear Receptor Binding SET Domain Protein 2	Protein Coding	34	GC04P001872	11.1125	https://www.genecards.org/cgi-bin/carddisp.pl?gene=NSD2
GTF2I	General Transcription Factor IIi	Protein Coding	41	GC07P074658	11.1084	https://www.genecards.org/cgi-bin/carddisp.pl?gene=GTF2I
GAS1	Growth Arrest Specific 1	Protein Coding	41	GC09M086944	11.1083	https://www.genecards.org/cgi-bin/carddisp.pl?gene=GAS1
SPTAN1	Spectrin Alpha, Non-Erythrocytic 1	Protein Coding	46	GC09P128552	11.1068	https://www.genecards.org/cgi-bin/carddisp.pl?gene=SPTAN1
KCNAB2	Potassium Voltage-Gated Channel Subfamily A Regulatory Beta Subunit 2	Protein Coding	41	GC01P006020	11.0807	https://www.genecards.org/cgi-bin/carddisp.pl?gene=KCNAB2
SOX10	SRY-Box Transcription Factor 10	Protein Coding	44	GC22M053036	11.0754	https://www.genecards.org/cgi-bin/carddisp.pl?gene=SOX10
TDGF1	Teratocarcinoma-Derived Growth Factor 1	Protein Coding	40	GC03P046636	11.0735	https://www.genecards.org/cgi-bin/carddisp.pl?gene=TDGF1
TNFRSF11B	TNF Receptor Superfamily Member 11b	Protein Coding	45	GC08M118923	11.0733	https://www.genecards.org/cgi-bin/carddisp.pl?gene=TNFRSF11B
ALG9	ALG9 Alpha-1,2-Mannosyltransferase	Protein Coding	40	GC11M112188	11.0705	https://www.genecards.org/cgi-bin/carddisp.pl?gene=ALG9
BRIP1	BRCA1 Interacting Helicase 1	Protein Coding	46	GC17M061679	11.0699	https://www.genecards.org/cgi-bin/carddisp.pl?gene=BRIP1
TFRC	Transferrin Receptor	Protein Coding	46	GC03M196027	11.0646	https://www.genecards.org/cgi-bin/carddisp.pl?gene=TFRC
MIR1-2	MicroRNA 1-2	RNA Gene	18	GC18M021828	11.063	https://www.genecards.org/cgi-bin/carddisp.pl?gene=MIR1-2
COG2	Component Of Oligomeric Golgi Complex 2	Protein Coding	40	GC01P230642	11.0595	https://www.genecards.org/cgi-bin/carddisp.pl?gene=COG2
PACS1	Phosphofurin Acidic Cluster Sorting Protein 1	Protein Coding	40	GC11P067549	11.0525	https://www.genecards.org/cgi-bin/carddisp.pl?gene=PACS1
KL	Klotho	Protein Coding	43	GC13P033016	11.0489	https://www.genecards.org/cgi-bin/carddisp.pl?gene=KL
ELAC2	ElaC Ribonuclease Z 2	Protein Coding	41	GC17M012991	11.0468	https://www.genecards.org/cgi-bin/carddisp.pl?gene=ELAC2
HNRNPA1	Heterogeneous Nuclear Ribonucleoprotein A1	Protein Coding	44	GC12P054280	11.0254	https://www.genecards.org/cgi-bin/carddisp.pl?gene=HNRNPA1
FLI1	Fli-1 Proto-Oncogene, ETS Transcription Factor	Protein Coding	47	GC11P128686	11.023	https://www.genecards.org/cgi-bin/carddisp.pl?gene=FLI1
CFI	Complement Factor I	Protein Coding	44	GC04M109732	11.0034	https://www.genecards.org/cgi-bin/carddisp.pl?gene=CFI
LBR	Lamin B Receptor	Protein Coding	46	GC01M225401	11.0025	https://www.genecards.org/cgi-bin/carddisp.pl?gene=LBR
THPO	Thrombopoietin	Protein Coding	40	GC03M184371	10.9995	https://www.genecards.org/cgi-bin/carddisp.pl?gene=THPO
TDRD9	Tudor Domain Containing 9	Protein Coding	39	GC14P107473	10.9757	https://www.genecards.org/cgi-bin/carddisp.pl?gene=TDRD9
BBS5	Bardet-Biedl Syndrome 5	Protein Coding	37	GC02P169480	10.9752	https://www.genecards.org/cgi-bin/carddisp.pl?gene=BBS5
RRAS	RAS Related	Protein Coding	41	GC19M049635	10.9726	https://www.genecards.org/cgi-bin/carddisp.pl?gene=RRAS
ETFDH	Electron Transfer Flavoprotein Dehydrogenase	Protein Coding	44	GC04P158672	10.969	https://www.genecards.org/cgi-bin/carddisp.pl?gene=ETFDH
NONO	Non-POU Domain Containing Octamer Binding	Protein Coding	44	GC0XP071255	10.9615	https://www.genecards.org/cgi-bin/carddisp.pl?gene=NONO
TNNT1	Troponin T1, Slow Skeletal Type	Protein Coding	42	GC19M055132	10.9527	https://www.genecards.org/cgi-bin/carddisp.pl?gene=TNNT1
GCG	Glucagon	Protein Coding	39	GC02M162142	10.9389	https://www.genecards.org/cgi-bin/carddisp.pl?gene=GCG
COL2A1	Collagen Type II Alpha 1 Chain	Protein Coding	47	GC12M047972	10.9323	https://www.genecards.org/cgi-bin/carddisp.pl?gene=COL2A1
ABCG5	ATP Binding Cassette Subfamily G Member 5	Protein Coding	43	GC02M043806	10.9318	https://www.genecards.org/cgi-bin/carddisp.pl?gene=ABCG5
IRF5	Interferon Regulatory Factor 5	Protein Coding	45	GC07P128937	10.9277	https://www.genecards.org/cgi-bin/carddisp.pl?gene=IRF5
CAT	Catalase	Protein Coding	47	GC11P034460	10.8994	https://www.genecards.org/cgi-bin/carddisp.pl?gene=CAT
RPL11	Ribosomal Protein L11	Protein Coding	46	GC01P023691	10.8974	https://www.genecards.org/cgi-bin/carddisp.pl?gene=RPL11
MVK	Mevalonate Kinase	Protein Coding	47	GC12P109573	10.8854	https://www.genecards.org/cgi-bin/carddisp.pl?gene=MVK
DLL4	Delta Like Canonical Notch Ligand 4	Protein Coding	44	GC15P040929	10.8844	https://www.genecards.org/cgi-bin/carddisp.pl?gene=DLL4
PTX3	Pentraxin 3	Protein Coding	40	GC03P157436	10.8784	https://www.genecards.org/cgi-bin/carddisp.pl?gene=PTX3
TNFSF4	TNF Superfamily Member 4	Protein Coding	39	GC01M173183	10.8742	https://www.genecards.org/cgi-bin/carddisp.pl?gene=TNFSF4
CFAP69	Cilia And Flagella Associated Protein 69	Protein Coding	30	GC07P090245	10.8706	https://www.genecards.org/cgi-bin/carddisp.pl?gene=CFAP69
HSPA4	Heat Shock Protein Family A (Hsp70) Member 4	Protein Coding	40	GC05P133051	10.869	https://www.genecards.org/cgi-bin/carddisp.pl?gene=HSPA4
GJB2	Gap Junction Protein Beta 2	Protein Coding	45	GC13M020187	10.8656	https://www.genecards.org/cgi-bin/carddisp.pl?gene=GJB2
IRX4	Iroquois Homeobox 4	Protein Coding	37	GC05M001877	10.8652	https://www.genecards.org/cgi-bin/carddisp.pl?gene=IRX4
PRDM6	PR/SET Domain 6	Protein Coding	38	GC05P123089	10.8644	https://www.genecards.org/cgi-bin/carddisp.pl?gene=PRDM6
MYOM2	Myomesin 2	Protein Coding	37	GC08P002045	10.8562	https://www.genecards.org/cgi-bin/carddisp.pl?gene=MYOM2
SKI	SKI Proto-Oncogene	Protein Coding	44	GC01P002228	10.8556	https://www.genecards.org/cgi-bin/carddisp.pl?gene=SKI
CDON	Cell Adhesion Associated, Oncogene Regulated	Protein Coding	43	GC11M125955	10.8497	https://www.genecards.org/cgi-bin/carddisp.pl?gene=CDON
GET1	Guided Entry Of Tail-Anchored Proteins Factor 1	Protein Coding	27	GC21P039377	10.8481	https://www.genecards.org/cgi-bin/carddisp.pl?gene=GET1
TIMP2	TIMP Metallopeptidase Inhibitor 2	Protein Coding	42	GC17M078852	10.8462	https://www.genecards.org/cgi-bin/carddisp.pl?gene=TIMP2
NFKB1	Nuclear Factor Kappa B Subunit 1	Protein Coding	50	GC04P102501	10.8458	https://www.genecards.org/cgi-bin/carddisp.pl?gene=NFKB1
NNT	Nicotinamide Nucleotide Transhydrogenase	Protein Coding	44	GC05P043893	10.8372	https://www.genecards.org/cgi-bin/carddisp.pl?gene=NNT
PAX2	Paired Box 2	Protein Coding	45	GC10P100735	10.83	https://www.genecards.org/cgi-bin/carddisp.pl?gene=PAX2
TMEM126B	Transmembrane Protein 126B	Protein Coding	37	GC11P085628	10.8011	https://www.genecards.org/cgi-bin/carddisp.pl?gene=TMEM126B
ERBB4	Erb-B2 Receptor Tyrosine Kinase 4	Protein Coding	52	GC02M211375	10.7866	https://www.genecards.org/cgi-bin/carddisp.pl?gene=ERBB4
RRAS2	RAS Related 2	Protein Coding	44	GC11M014299	10.7826	https://www.genecards.org/cgi-bin/carddisp.pl?gene=RRAS2
ZIC2	Zic Family Member 2	Protein Coding	42	GC13P099981	10.7767	https://www.genecards.org/cgi-bin/carddisp.pl?gene=ZIC2
NUP155	Nucleoporin 155	Protein Coding	43	GC05M037288	10.7703	https://www.genecards.org/cgi-bin/carddisp.pl?gene=NUP155
AGER	Advanced Glycosylation End-Product Specific Receptor	Protein Coding	43	GC06M032180	10.7586	https://www.genecards.org/cgi-bin/carddisp.pl?gene=AGER
MIR223	MicroRNA 223	RNA Gene	21	GC0XP066018	10.7514	https://www.genecards.org/cgi-bin/carddisp.pl?gene=MIR223
G6PC3	Glucose-6-Phosphatase Catalytic Subunit 3	Protein Coding	39	GC17P044070	10.7468	https://www.genecards.org/cgi-bin/carddisp.pl?gene=G6PC3
MT-TV	Mitochondrially Encoded TRNA-Val (GUN)	RNA Gene	14	GCMTP001605	10.7463	https://www.genecards.org/cgi-bin/carddisp.pl?gene=MT-TV
RBPJ	Recombination Signal Binding Protein For Immunoglobulin Kappa J Region	Protein Coding	45	GC04P026165	10.7445	https://www.genecards.org/cgi-bin/carddisp.pl?gene=RBPJ
CELA2A	Chymotrypsin Like Elastase 2A	Protein Coding	37	GC01P015456	10.7378	https://www.genecards.org/cgi-bin/carddisp.pl?gene=CELA2A
PRKCA	Protein Kinase C Alpha	Protein Coding	49	GC17P066302	10.7364	https://www.genecards.org/cgi-bin/carddisp.pl?gene=PRKCA
RPS6KA3	Ribosomal Protein S6 Kinase A3	Protein Coding	51	GC0XM020149	10.7276	https://www.genecards.org/cgi-bin/carddisp.pl?gene=RPS6KA3
CHGA	Chromogranin A	Protein Coding	41	GC14P092929	10.7242	https://www.genecards.org/cgi-bin/carddisp.pl?gene=CHGA
MIR92B	MicroRNA 92b	RNA Gene	17	GC01P155195	10.7211	https://www.genecards.org/cgi-bin/carddisp.pl?gene=MIR92B
RFC2	Replication Factor C Subunit 2	Protein Coding	43	GC07M074231	10.71	https://www.genecards.org/cgi-bin/carddisp.pl?gene=RFC2
HGSNAT	Heparan-Alpha-Glucosaminide N-Acetyltransferase	Protein Coding	36	GC08P043140	10.7054	https://www.genecards.org/cgi-bin/carddisp.pl?gene=HGSNAT
ERBB2	Erb-B2 Receptor Tyrosine Kinase 2	Protein Coding	52	GC17P039687	10.6936	https://www.genecards.org/cgi-bin/carddisp.pl?gene=ERBB2
WRN	WRN RecQ Like Helicase	Protein Coding	44	GC08P031033	10.6908	https://www.genecards.org/cgi-bin/carddisp.pl?gene=WRN
CLIP2	CAP-Gly Domain Containing Linker Protein 2	Protein Coding	37	GC07P074289	10.6871	https://www.genecards.org/cgi-bin/carddisp.pl?gene=CLIP2
FAH	Fumarylacetoacetate Hydrolase	Protein Coding	45	GC15P080152	10.6818	https://www.genecards.org/cgi-bin/carddisp.pl?gene=FAH
KMT2C	Lysine Methyltransferase 2C	Protein Coding	39	GC07M152134	10.6747	https://www.genecards.org/cgi-bin/carddisp.pl?gene=KMT2C
APOA5	Apolipoprotein A5	Protein Coding	42	GC11M116789	10.6605	https://www.genecards.org/cgi-bin/carddisp.pl?gene=APOA5
TNFRSF13B	TNF Receptor Superfamily Member 13B	Protein Coding	44	GC17M016929	10.6587	https://www.genecards.org/cgi-bin/carddisp.pl?gene=TNFRSF13B
HTR2A	5-Hydroxytryptamine Receptor 2A	Protein Coding	46	GC13M046831	10.6586	https://www.genecards.org/cgi-bin/carddisp.pl?gene=HTR2A
FRAS1	Fraser Extracellular Matrix Complex Subunit 1	Protein Coding	36	GC04P078056	10.6488	https://www.genecards.org/cgi-bin/carddisp.pl?gene=FRAS1
TEX14	Testis Expressed 14, Intercellular Bridge Forming Factor	Protein Coding	38	GC17M058556	10.638	https://www.genecards.org/cgi-bin/carddisp.pl?gene=TEX14
MT-TF	Mitochondrially Encoded TRNA-Phe (UUU/C)	RNA Gene	13	GCMTP000580	10.6332	https://www.genecards.org/cgi-bin/carddisp.pl?gene=MT-TF
KIF7	Kinesin Family Member 7	Protein Coding	38	GC15M089608	10.6208	https://www.genecards.org/cgi-bin/carddisp.pl?gene=KIF7
ALDH1A2	Aldehyde Dehydrogenase 1 Family Member A2	Protein Coding	46	GC15M072096	10.6199	https://www.genecards.org/cgi-bin/carddisp.pl?gene=ALDH1A2
S100B	S100 Calcium Binding Protein B	Protein Coding	44	GC21M049241	10.6115	https://www.genecards.org/cgi-bin/carddisp.pl?gene=S100B
LIG4	DNA Ligase 4	Protein Coding	46	GC13M108207	10.6073	https://www.genecards.org/cgi-bin/carddisp.pl?gene=LIG4
PTPRC	Protein Tyrosine Phosphatase Receptor Type C	Protein Coding	48	GC01P198607	10.6022	https://www.genecards.org/cgi-bin/carddisp.pl?gene=PTPRC
MIB1	MIB E3 Ubiquitin Protein Ligase 1	Protein Coding	44	GC18P021704	10.5994	https://www.genecards.org/cgi-bin/carddisp.pl?gene=MIB1
RNU4ATAC	RNA, U4atac Small Nuclear (U12-Dependent Splicing)	RNA Gene	20	GC02P121548	10.5904	https://www.genecards.org/cgi-bin/carddisp.pl?gene=RNU4ATAC
NAA10	N-Alpha-Acetyltransferase 10, NatA Catalytic Subunit	Protein Coding	41	GC0XM153929	10.5764	https://www.genecards.org/cgi-bin/carddisp.pl?gene=NAA10
SELL	Selectin L	Protein Coding	41	GC01M169690	10.5737	https://www.genecards.org/cgi-bin/carddisp.pl?gene=SELL
NUBPL	Nucleotide Binding Protein Like	Protein Coding	38	GC14P031489	10.5732	https://www.genecards.org/cgi-bin/carddisp.pl?gene=NUBPL
TXNRD2	Thioredoxin Reductase 2	Protein Coding	45	GC22M019863	10.5695	https://www.genecards.org/cgi-bin/carddisp.pl?gene=TXNRD2
PIK3C2G	Phosphatidylinositol-4-Phosphate 3-Kinase Catalytic Subunit Type 2 Gamma	Protein Coding	43	GC12P018242	10.5661	https://www.genecards.org/cgi-bin/carddisp.pl?gene=PIK3C2G
CYP2C19	Cytochrome P450 Family 2 Subfamily C Member 19	Protein Coding	47	GC10P094762	10.5526	https://www.genecards.org/cgi-bin/carddisp.pl?gene=CYP2C19
CHRNA1	Cholinergic Receptor Nicotinic Alpha 1 Subunit	Protein Coding	44	GC02M174747	10.5438	https://www.genecards.org/cgi-bin/carddisp.pl?gene=CHRNA1
VPS33A	VPS33A Core Subunit Of CORVET And HOPS Complexes	Protein Coding	39	GC12M122229	10.5404	https://www.genecards.org/cgi-bin/carddisp.pl?gene=VPS33A
COX8A	Cytochrome C Oxidase Subunit 8A	Protein Coding	40	GC11P064005	10.5388	https://www.genecards.org/cgi-bin/carddisp.pl?gene=COX8A
HSD11B2	Hydroxysteroid 11-Beta Dehydrogenase 2	Protein Coding	44	GC16P067433	10.5215	https://www.genecards.org/cgi-bin/carddisp.pl?gene=HSD11B2
CFAP44	Cilia And Flagella Associated Protein 44	Protein Coding	29	GC03M113286	10.5101	https://www.genecards.org/cgi-bin/carddisp.pl?gene=CFAP44
HLA-C	Major Histocompatibility Complex, Class I, C	Protein Coding	43	GC06M054131	10.4956	https://www.genecards.org/cgi-bin/carddisp.pl?gene=HLA-C
FOXE3	Forkhead Box E3	Protein Coding	36	GC01P047416	10.4825	https://www.genecards.org/cgi-bin/carddisp.pl?gene=FOXE3
MIR143	MicroRNA 143	RNA Gene	22	GC05P149410	10.4781	https://www.genecards.org/cgi-bin/carddisp.pl?gene=MIR143
PDE3A	Phosphodiesterase 3A	Protein Coding	47	GC12P020294	10.458	https://www.genecards.org/cgi-bin/carddisp.pl?gene=PDE3A
DNAH2	Dynein Axonemal Heavy Chain 2	Protein Coding	35	GC17P007717	10.4558	https://www.genecards.org/cgi-bin/carddisp.pl?gene=DNAH2
DGUOK	Deoxyguanosine Kinase	Protein Coding	43	GC02P073926	10.4529	https://www.genecards.org/cgi-bin/carddisp.pl?gene=DGUOK
SCN1A	Sodium Voltage-Gated Channel Alpha Subunit 1	Protein Coding	45	GC02M165989	10.4438	https://www.genecards.org/cgi-bin/carddisp.pl?gene=SCN1A
IL13	Interleukin 13	Protein Coding	42	GC05P132656	10.4398	https://www.genecards.org/cgi-bin/carddisp.pl?gene=IL13
NPHP4	Nephrocystin 4	Protein Coding	39	GC01M005863	10.4268	https://www.genecards.org/cgi-bin/carddisp.pl?gene=NPHP4
DLD	Dihydrolipoamide Dehydrogenase	Protein Coding	48	GC07P107890	10.4245	https://www.genecards.org/cgi-bin/carddisp.pl?gene=DLD
PDE4D	Phosphodiesterase 4D	Protein Coding	47	GC05M058969	10.4192	https://www.genecards.org/cgi-bin/carddisp.pl?gene=PDE4D
DNAH9	Dynein Axonemal Heavy Chain 9	Protein Coding	36	GC17P011598	10.4056	https://www.genecards.org/cgi-bin/carddisp.pl?gene=DNAH9
PGF	Placental Growth Factor	Protein Coding	41	GC14M074941	10.4022	https://www.genecards.org/cgi-bin/carddisp.pl?gene=PGF
AHI1	Abelson Helper Integration Site 1	Protein Coding	40	GC06M135283	10.3999	https://www.genecards.org/cgi-bin/carddisp.pl?gene=AHI1
SETD2	SET Domain Containing 2, Histone Lysine Methyltransferase	Protein Coding	45	GC03M047033	10.3953	https://www.genecards.org/cgi-bin/carddisp.pl?gene=SETD2
CFAP70	Cilia And Flagella Associated Protein 70	Protein Coding	30	GC10M073253	10.3842	https://www.genecards.org/cgi-bin/carddisp.pl?gene=CFAP70
CALR	Calreticulin	Protein Coding	48	GC19P012938	10.3824	https://www.genecards.org/cgi-bin/carddisp.pl?gene=CALR
SCNN1B	Sodium Channel Epithelial 1 Subunit Beta	Protein Coding	47	GC16P023278	10.3771	https://www.genecards.org/cgi-bin/carddisp.pl?gene=SCNN1B
DNASE1L1	Deoxyribonuclease 1 Like 1	Protein Coding	37	GC0XM154401	10.3745	https://www.genecards.org/cgi-bin/carddisp.pl?gene=DNASE1L1
ABCB1	ATP Binding Cassette Subfamily B Member 1	Protein Coding	50	GC07M087504	10.3654	https://www.genecards.org/cgi-bin/carddisp.pl?gene=ABCB1
SLC29A3	Solute Carrier Family 29 Member 3	Protein Coding	42	GC10P071320	10.3616	https://www.genecards.org/cgi-bin/carddisp.pl?gene=SLC29A3
ACADM	Acyl-CoA Dehydrogenase Medium Chain	Protein Coding	44	GC01P075724	10.3495	https://www.genecards.org/cgi-bin/carddisp.pl?gene=ACADM
ATRX	ATRX Chromatin Remodeler	Protein Coding	45	GC0XM077504	10.3284	https://www.genecards.org/cgi-bin/carddisp.pl?gene=ATRX
HTR2B	5-Hydroxytryptamine Receptor 2B	Protein Coding	41	GC02M231108	10.3127	https://www.genecards.org/cgi-bin/carddisp.pl?gene=HTR2B
BCHE	Butyrylcholinesterase	Protein Coding	47	GC03M165772	10.3107	https://www.genecards.org/cgi-bin/carddisp.pl?gene=BCHE
NPHS1	NPHS1 Adhesion Molecule, Nephrin	Protein Coding	44	GC19M035825	10.3078	https://www.genecards.org/cgi-bin/carddisp.pl?gene=NPHS1
USP9Y	Ubiquitin Specific Peptidase 9 Y-Linked	Protein Coding	36	GC0YP012549	10.3063	https://www.genecards.org/cgi-bin/carddisp.pl?gene=USP9Y
EPAS1	Endothelial PAS Domain Protein 1	Protein Coding	47	GC02P046293	10.2952	https://www.genecards.org/cgi-bin/carddisp.pl?gene=EPAS1
MSH5-SAPCD1	MSH5-SAPCD1 Readthrough (NMD Candidate)	RNA Gene	16	GC06P064149	10.2756	https://www.genecards.org/cgi-bin/carddisp.pl?gene=MSH5-SAPCD1
KCNE5	Potassium Voltage-Gated Channel Subfamily E Regulatory Subunit 5	Protein Coding	32	GC0XM109623	10.2712	https://www.genecards.org/cgi-bin/carddisp.pl?gene=KCNE5
EIF2AK4	Eukaryotic Translation Initiation Factor 2 Alpha Kinase 4	Protein Coding	43	GC15P039934	10.2701	https://www.genecards.org/cgi-bin/carddisp.pl?gene=EIF2AK4
SPINK2	Serine Peptidase Inhibitor Kazal Type 2	Protein Coding	37	GC04M056809	10.2695	https://www.genecards.org/cgi-bin/carddisp.pl?gene=SPINK2
AOC3	Amine Oxidase Copper Containing 3	Protein Coding	42	GC17P042851	10.2691	https://www.genecards.org/cgi-bin/carddisp.pl?gene=AOC3
ANGPT1	Angiopoietin 1	Protein Coding	44	GC08M107246	10.2584	https://www.genecards.org/cgi-bin/carddisp.pl?gene=ANGPT1
MDM4	MDM4 Regulator Of P53	Protein Coding	43	GC01P204516	10.2583	https://www.genecards.org/cgi-bin/carddisp.pl?gene=MDM4
SQSTM1	Sequestosome 1	Protein Coding	46	GC05P179806	10.2524	https://www.genecards.org/cgi-bin/carddisp.pl?gene=SQSTM1
PPP2R3C	Protein Phosphatase 2 Regulatory Subunit B''Gamma	Protein Coding	38	GC14M035085	10.2508	https://www.genecards.org/cgi-bin/carddisp.pl?gene=PPP2R3C
NEK8	NIMA Related Kinase 8	Protein Coding	40	GC17P028725	10.2436	https://www.genecards.org/cgi-bin/carddisp.pl?gene=NEK8
CLU	Clusterin	Protein Coding	44	GC08M027596	10.2301	https://www.genecards.org/cgi-bin/carddisp.pl?gene=CLU
TCIRG1	T Cell Immune Regulator 1, ATPase H+ Transporting V0 Subunit A3	Protein Coding	43	GC11P068041	10.2296	https://www.genecards.org/cgi-bin/carddisp.pl?gene=TCIRG1
LAMA4	Laminin Subunit Alpha 4	Protein Coding	43	GC06M112107	10.2283	https://www.genecards.org/cgi-bin/carddisp.pl?gene=LAMA4
SMARCB1	SWI/SNF Related, Matrix Associated, Actin Dependent Regulator Of Chromatin, Subfamily B, Member 1	Protein Coding	44	GC22P023786	10.2271	https://www.genecards.org/cgi-bin/carddisp.pl?gene=SMARCB1
SMARCAL1	SWI/SNF Related, Matrix Associated, Actin Dependent Regulator Of Chromatin, Subfamily A Like 1	Protein Coding	42	GC02P216412	10.2182	https://www.genecards.org/cgi-bin/carddisp.pl?gene=SMARCAL1
PREPL	Prolyl Endopeptidase Like	Protein Coding	40	GC02M044281	10.2127	https://www.genecards.org/cgi-bin/carddisp.pl?gene=PREPL
F12	Coagulation Factor XII	Protein Coding	47	GC05M177402	10.2065	https://www.genecards.org/cgi-bin/carddisp.pl?gene=F12
XRCC4	X-Ray Repair Cross Complementing 4	Protein Coding	42	GC05P083077	10.2046	https://www.genecards.org/cgi-bin/carddisp.pl?gene=XRCC4
HACD1	3-Hydroxyacyl-CoA Dehydratase 1	Protein Coding	34	GC10M017589	10.2039	https://www.genecards.org/cgi-bin/carddisp.pl?gene=HACD1
ACADS	Acyl-CoA Dehydrogenase Short Chain	Protein Coding	44	GC12P121006	10.2019	https://www.genecards.org/cgi-bin/carddisp.pl?gene=ACADS
SPTB	Spectrin Beta, Erythrocytic	Protein Coding	39	GC14M064746	10.1996	https://www.genecards.org/cgi-bin/carddisp.pl?gene=SPTB
MIR199A1	MicroRNA 199a-1	RNA Gene	18	GC19M010817	10.187	https://www.genecards.org/cgi-bin/carddisp.pl?gene=MIR199A1
BMP10	Bone Morphogenetic Protein 10	Protein Coding	37	GC02M068865	10.1852	https://www.genecards.org/cgi-bin/carddisp.pl?gene=BMP10
HSPB1	Heat Shock Protein Family B (Small) Member 1	Protein Coding	50	GC07P076302	10.1715	https://www.genecards.org/cgi-bin/carddisp.pl?gene=HSPB1
SLC2A1	Solute Carrier Family 2 Member 1	Protein Coding	51	GC01M042925	10.167	https://www.genecards.org/cgi-bin/carddisp.pl?gene=SLC2A1
ALPL	Alkaline Phosphatase, Biomineralization Associated	Protein Coding	48	GC01P021508	10.1652	https://www.genecards.org/cgi-bin/carddisp.pl?gene=ALPL
SCYL1	SCY1 Like Pseudokinase 1	Protein Coding	41	GC11P065525	10.1602	https://www.genecards.org/cgi-bin/carddisp.pl?gene=SCYL1
TMEM70	Transmembrane Protein 70	Protein Coding	37	GC08P073972	10.1597	https://www.genecards.org/cgi-bin/carddisp.pl?gene=TMEM70
GALNS	Galactosamine (N-Acetyl)-6-Sulfatase	Protein Coding	43	GC16M088813	10.1572	https://www.genecards.org/cgi-bin/carddisp.pl?gene=GALNS
DOCK6	Dedicator Of Cytokinesis 6	Protein Coding	39	GC19M011199	10.1465	https://www.genecards.org/cgi-bin/carddisp.pl?gene=DOCK6
SLC12A3	Solute Carrier Family 12 Member 3	Protein Coding	45	GC16P056865	10.1441	https://www.genecards.org/cgi-bin/carddisp.pl?gene=SLC12A3
ETV2	ETS Variant Transcription Factor 2	Protein Coding	35	GC19P043509	10.1397	https://www.genecards.org/cgi-bin/carddisp.pl?gene=ETV2
PEX26	Peroxisomal Biogenesis Factor 26	Protein Coding	39	GC22P018091	10.1215	https://www.genecards.org/cgi-bin/carddisp.pl?gene=PEX26
MTFMT	Mitochondrial Methionyl-TRNA Formyltransferase	Protein Coding	40	GC15M065001	10.1119	https://www.genecards.org/cgi-bin/carddisp.pl?gene=MTFMT
FTO	FTO Alpha-Ketoglutarate Dependent Dioxygenase	Protein Coding	44	GC16P053744	10.1107	https://www.genecards.org/cgi-bin/carddisp.pl?gene=FTO
MC2R	Melanocortin 2 Receptor	Protein Coding	46	GC18M020985	10.1057	https://www.genecards.org/cgi-bin/carddisp.pl?gene=MC2R
F10	Coagulation Factor X	Protein Coding	47	GC13P113122	10.1037	https://www.genecards.org/cgi-bin/carddisp.pl?gene=F10
CCNH	Cyclin H	Protein Coding	44	GC05M087311	10.1005	https://www.genecards.org/cgi-bin/carddisp.pl?gene=CCNH
MYH9	Myosin Heavy Chain 9	Protein Coding	48	GC22M036281	10.0754	https://www.genecards.org/cgi-bin/carddisp.pl?gene=MYH9
MSTN	Myostatin	Protein Coding	43	GC02M190055	10.0725	https://www.genecards.org/cgi-bin/carddisp.pl?gene=MSTN
ENO2	Enolase 2	Protein Coding	45	GC12P006913	10.0705	https://www.genecards.org/cgi-bin/carddisp.pl?gene=ENO2
WNT5A	Wnt Family Member 5A	Protein Coding	48	GC03M055465	10.0702	https://www.genecards.org/cgi-bin/carddisp.pl?gene=WNT5A
APOA2	Apolipoprotein A2	Protein Coding	42	GC01M161222	10.063	https://www.genecards.org/cgi-bin/carddisp.pl?gene=APOA2
AOPEP	Aminopeptidase O (Putative)	Protein Coding	30	GC09P094728	10.0622	https://www.genecards.org/cgi-bin/carddisp.pl?gene=AOPEP
BMP7	Bone Morphogenetic Protein 7	Protein Coding	43	GC20M057168	10.0604	https://www.genecards.org/cgi-bin/carddisp.pl?gene=BMP7
IFT43	Intraflagellar Transport 43	Protein Coding	36	GC14P075902	10.053	https://www.genecards.org/cgi-bin/carddisp.pl?gene=IFT43
STAR	Steroidogenic Acute Regulatory Protein	Protein Coding	44	GC08M038145	10.0442	https://www.genecards.org/cgi-bin/carddisp.pl?gene=STAR
MTX2	Metaxin 2	Protein Coding	40	GC02P176269	10.0419	https://www.genecards.org/cgi-bin/carddisp.pl?gene=MTX2
CDKN2B-AS1	CDKN2B Antisense RNA 1	RNA Gene	21	GC09P021994	10.0345	https://www.genecards.org/cgi-bin/carddisp.pl?gene=CDKN2B-AS1
MIR378A	MicroRNA 378a	RNA Gene	19	GC05P149732	10.0332	https://www.genecards.org/cgi-bin/carddisp.pl?gene=MIR378A
IL6R	Interleukin 6 Receptor	Protein Coding	47	GC01P154405	10.0277	https://www.genecards.org/cgi-bin/carddisp.pl?gene=IL6R
COX4I1	Cytochrome C Oxidase Subunit 4I1	Protein Coding	44	GC16P085798	10.0096	https://www.genecards.org/cgi-bin/carddisp.pl?gene=COX4I1
TFAM	Transcription Factor A, Mitochondrial	Protein Coding	42	GC10P058385	10.0096	https://www.genecards.org/cgi-bin/carddisp.pl?gene=TFAM
MT-TE	Mitochondrially Encoded TRNA-Glu (GAA/G)	RNA Gene	12	GCMTM014676	10.0078	https://www.genecards.org/cgi-bin/carddisp.pl?gene=MT-TE
CYBB	Cytochrome B-245 Beta Chain	Protein Coding	45	GC0XP037780	10.0044	https://www.genecards.org/cgi-bin/carddisp.pl?gene=CYBB
MIF	Macrophage Migration Inhibitory Factor	Protein Coding	47	GC22P023894	9.99732	https://www.genecards.org/cgi-bin/carddisp.pl?gene=MIF
MIR423	MicroRNA 423	RNA Gene	17	GC17P030117	9.99698	https://www.genecards.org/cgi-bin/carddisp.pl?gene=MIR423
CPLANE1	Ciliogenesis And Planar Polarity Effector 1	Protein Coding	27	GC05M037128	9.99568	https://www.genecards.org/cgi-bin/carddisp.pl?gene=CPLANE1
APOH	Apolipoprotein H	Protein Coding	41	GC17M066212	9.99538	https://www.genecards.org/cgi-bin/carddisp.pl?gene=APOH
TMCO1	Transmembrane And Coiled-Coil Domains 1	Protein Coding	38	GC01M165724	9.99357	https://www.genecards.org/cgi-bin/carddisp.pl?gene=TMCO1
SIRT6	Sirtuin 6	Protein Coding	44	GC19M004174	9.98596	https://www.genecards.org/cgi-bin/carddisp.pl?gene=SIRT6
PDE9A	Phosphodiesterase 9A	Protein Coding	41	GC21P042653	9.98582	https://www.genecards.org/cgi-bin/carddisp.pl?gene=PDE9A
JUN	Jun Proto-Oncogene, AP-1 Transcription Factor Subunit	Protein Coding	47	GC01M058780	9.98221	https://www.genecards.org/cgi-bin/carddisp.pl?gene=JUN
TJP2	Tight Junction Protein 2	Protein Coding	44	GC09P069121	9.97439	https://www.genecards.org/cgi-bin/carddisp.pl?gene=TJP2
CCL3	C-C Motif Chemokine Ligand 3	Protein Coding	37	GC17M036088	9.97316	https://www.genecards.org/cgi-bin/carddisp.pl?gene=CCL3
COX6B1	Cytochrome C Oxidase Subunit 6B1	Protein Coding	41	GC19P043510	9.96617	https://www.genecards.org/cgi-bin/carddisp.pl?gene=COX6B1
HNRNPK	Heterogeneous Nuclear Ribonucleoprotein K	Protein Coding	44	GC09M088550	9.96446	https://www.genecards.org/cgi-bin/carddisp.pl?gene=HNRNPK
TPM2	Tropomyosin 2	Protein Coding	44	GC09M035672	9.9639	https://www.genecards.org/cgi-bin/carddisp.pl?gene=TPM2
CFAP53	Cilia And Flagella Associated Protein 53	Protein Coding	33	GC18M050227	9.95816	https://www.genecards.org/cgi-bin/carddisp.pl?gene=CFAP53
TFPI	Tissue Factor Pathway Inhibitor	Protein Coding	42	GC02M187464	9.9481	https://www.genecards.org/cgi-bin/carddisp.pl?gene=TFPI
HDAC4	Histone Deacetylase 4	Protein Coding	50	GC02M239048	9.94808	https://www.genecards.org/cgi-bin/carddisp.pl?gene=HDAC4
DGKE	Diacylglycerol Kinase Epsilon	Protein Coding	47	GC17P056834	9.94078	https://www.genecards.org/cgi-bin/carddisp.pl?gene=DGKE
CEP120	Centrosomal Protein 120	Protein Coding	39	GC05M123344	9.93971	https://www.genecards.org/cgi-bin/carddisp.pl?gene=CEP120
BOLA3	BolA Family Member 3	Protein Coding	36	GC02M074136	9.93121	https://www.genecards.org/cgi-bin/carddisp.pl?gene=BOLA3
TPI1	Triosephosphate Isomerase 1	Protein Coding	45	GC12P015370	9.91869	https://www.genecards.org/cgi-bin/carddisp.pl?gene=TPI1
UFD1	Ubiquitin Recognition Factor In ER Associated Degradation 1	Protein Coding	34	GC22M019450	9.91632	https://www.genecards.org/cgi-bin/carddisp.pl?gene=UFD1
NHP2	NHP2 Ribonucleoprotein	Protein Coding	42	GC05M178149	9.90968	https://www.genecards.org/cgi-bin/carddisp.pl?gene=NHP2
HEAT2	HEart Disease Associated Transcript 2	RNA Gene	4	GC10P111115	9.90906	https://www.genecards.org/cgi-bin/carddisp.pl?gene=HEAT2
CTBP1	C-Terminal Binding Protein 1	Protein Coding	46	GC04M001211	9.90329	https://www.genecards.org/cgi-bin/carddisp.pl?gene=CTBP1
HAVCR1	Hepatitis A Virus Cellular Receptor 1	Protein Coding	40	GC05M157028	9.89992	https://www.genecards.org/cgi-bin/carddisp.pl?gene=HAVCR1
MIR195	MicroRNA 195	RNA Gene	19	GC17M007018	9.89307	https://www.genecards.org/cgi-bin/carddisp.pl?gene=MIR195
LZTFL1	Leucine Zipper Transcription Factor Like 1	Protein Coding	37	GC03M045823	9.89156	https://www.genecards.org/cgi-bin/carddisp.pl?gene=LZTFL1
NDUFAF3	NADH:Ubiquinone Oxidoreductase Complex Assembly Factor 3	Protein Coding	38	GC03P049020	9.88512	https://www.genecards.org/cgi-bin/carddisp.pl?gene=NDUFAF3
LOC107133510	Origin Of Replication At HBB	Biological Region	2	GC11P005222	9.88281	https://www.genecards.org/cgi-bin/carddisp.pl?gene=LOC107133510
GP1BB	Glycoprotein Ib Platelet Subunit Beta	Protein Coding	40	GC22P029051	9.88007	https://www.genecards.org/cgi-bin/carddisp.pl?gene=GP1BB
ADAM17	ADAM Metallopeptidase Domain 17	Protein Coding	49	GC02M009488	9.87622	https://www.genecards.org/cgi-bin/carddisp.pl?gene=ADAM17
FGF10	Fibroblast Growth Factor 10	Protein Coding	44	GC05M044340	9.87298	https://www.genecards.org/cgi-bin/carddisp.pl?gene=FGF10
PDCD1	Programmed Cell Death 1	Protein Coding	45	GC02M241849	9.8723	https://www.genecards.org/cgi-bin/carddisp.pl?gene=PDCD1
EFEMP2	EGF Containing Fibulin Extracellular Matrix Protein 2	Protein Coding	42	GC11M077513	9.86046	https://www.genecards.org/cgi-bin/carddisp.pl?gene=EFEMP2
SGO1	Shugoshin 1	Protein Coding	33	GC03M020159	9.85768	https://www.genecards.org/cgi-bin/carddisp.pl?gene=SGO1
SPAG17	Sperm Associated Antigen 17	Protein Coding	33	GC01M117953	9.84996	https://www.genecards.org/cgi-bin/carddisp.pl?gene=SPAG17
LOC106099062	HBB Recombination Region	Biological Region	2	GC11P005285	9.84917	https://www.genecards.org/cgi-bin/carddisp.pl?gene=LOC106099062
BBS9	Bardet-Biedl Syndrome 9	Protein Coding	37	GC07P033112	9.84689	https://www.genecards.org/cgi-bin/carddisp.pl?gene=BBS9
TPM3	Tropomyosin 3	Protein Coding	44	GC01M154127	9.83867	https://www.genecards.org/cgi-bin/carddisp.pl?gene=TPM3
PPP1R13L	Protein Phosphatase 1 Regulatory Subunit 13 Like	Protein Coding	39	GC19M045379	9.8358	https://www.genecards.org/cgi-bin/carddisp.pl?gene=PPP1R13L
DDX3Y	DEAD-Box Helicase 3 Y-Linked	Protein Coding	37	GC0YP012903	9.83572	https://www.genecards.org/cgi-bin/carddisp.pl?gene=DDX3Y
ARVCF	ARVCF Delta Catenin Family Member	Protein Coding	36	GC22M019966	9.83535	https://www.genecards.org/cgi-bin/carddisp.pl?gene=ARVCF
NDUFA1	NADH:Ubiquinone Oxidoreductase Subunit A1	Protein Coding	43	GC0XP119871	9.82544	https://www.genecards.org/cgi-bin/carddisp.pl?gene=NDUFA1
CLCN7	Chloride Voltage-Gated Channel 7	Protein Coding	44	GC16M001444	9.82357	https://www.genecards.org/cgi-bin/carddisp.pl?gene=CLCN7
TMEM231	Transmembrane Protein 231	Protein Coding	36	GC16M075536	9.82122	https://www.genecards.org/cgi-bin/carddisp.pl?gene=TMEM231
ADAMTSL2	ADAMTS Like 2	Protein Coding	39	GC09P133759	9.81488	https://www.genecards.org/cgi-bin/carddisp.pl?gene=ADAMTSL2
SNCA	Synuclein Alpha	Protein Coding	47	GC04M089724	9.81337	https://www.genecards.org/cgi-bin/carddisp.pl?gene=SNCA
F8	Coagulation Factor VIII	Protein Coding	44	GC0XM154835	9.80774	https://www.genecards.org/cgi-bin/carddisp.pl?gene=F8
IKBKG	Inhibitor Of Nuclear Factor Kappa B Kinase Regulatory Subunit Gamma	Protein Coding	46	GC0XP154541	9.80248	https://www.genecards.org/cgi-bin/carddisp.pl?gene=IKBKG
VPS13B	Vacuolar Protein Sorting 13 Homolog B	Protein Coding	37	GC08P099011	9.79087	https://www.genecards.org/cgi-bin/carddisp.pl?gene=VPS13B
MIR204	MicroRNA 204	RNA Gene	21	GC09M070809	9.78657	https://www.genecards.org/cgi-bin/carddisp.pl?gene=MIR204
TTC29	Tetratricopeptide Repeat Domain 29	Protein Coding	33	GC04M146706	9.77769	https://www.genecards.org/cgi-bin/carddisp.pl?gene=TTC29
DVL3	Dishevelled Segment Polarity Protein 3	Protein Coding	44	GC03P184155	9.76166	https://www.genecards.org/cgi-bin/carddisp.pl?gene=DVL3
MEIOB	Meiosis Specific With OB-Fold	Protein Coding	32	GC16M001833	9.76061	https://www.genecards.org/cgi-bin/carddisp.pl?gene=MEIOB
RAPSN	Receptor Associated Protein Of The Synapse	Protein Coding	41	GC11M076983	9.75175	https://www.genecards.org/cgi-bin/carddisp.pl?gene=RAPSN
PEX3	Peroxisomal Biogenesis Factor 3	Protein Coding	41	GC06P143450	9.74724	https://www.genecards.org/cgi-bin/carddisp.pl?gene=PEX3
TACO1	Translational Activator Of Cytochrome C Oxidase I	Protein Coding	38	GC17P063600	9.74673	https://www.genecards.org/cgi-bin/carddisp.pl?gene=TACO1
ARHGAP31	Rho GTPase Activating Protein 31	Protein Coding	39	GC03P119294	9.74117	https://www.genecards.org/cgi-bin/carddisp.pl?gene=ARHGAP31
ETS1	ETS Proto-Oncogene 1, Transcription Factor	Protein Coding	46	GC11M128458	9.74086	https://www.genecards.org/cgi-bin/carddisp.pl?gene=ETS1
YY1AP1	YY1 Associated Protein 1	Protein Coding	38	GC01M155659	9.73936	https://www.genecards.org/cgi-bin/carddisp.pl?gene=YY1AP1
PET100	PET100 Cytochrome C Oxidase Chaperone	Protein Coding	29	GC19P007679	9.73575	https://www.genecards.org/cgi-bin/carddisp.pl?gene=PET100
ARMC2	Armadillo Repeat Containing 2	Protein Coding	35	GC06P108848	9.729	https://www.genecards.org/cgi-bin/carddisp.pl?gene=ARMC2
CPT1A	Carnitine Palmitoyltransferase 1A	Protein Coding	47	GC11M068754	9.7265	https://www.genecards.org/cgi-bin/carddisp.pl?gene=CPT1A
SEC24C	SEC24 Homolog C, COPII Coat Complex Component	Protein Coding	43	GC10P073744	9.72468	https://www.genecards.org/cgi-bin/carddisp.pl?gene=SEC24C
UCN	Urocortin	Protein Coding	36	GC02M027308	9.72032	https://www.genecards.org/cgi-bin/carddisp.pl?gene=UCN
NDUFS1	NADH:Ubiquinone Oxidoreductase Core Subunit S1	Protein Coding	44	GC02M206114	9.71703	https://www.genecards.org/cgi-bin/carddisp.pl?gene=NDUFS1
TRPS1	Transcriptional Repressor GATA Binding 1	Protein Coding	44	GC08M115408	9.71049	https://www.genecards.org/cgi-bin/carddisp.pl?gene=TRPS1
HCFC1	Host Cell Factor C1	Protein Coding	45	GC0XM153947	9.70766	https://www.genecards.org/cgi-bin/carddisp.pl?gene=HCFC1
ANO5	Anoctamin 5	Protein Coding	37	GC11P021799	9.70575	https://www.genecards.org/cgi-bin/carddisp.pl?gene=ANO5
ATP1B1	ATPase Na+/K+ Transporting Subunit Beta 1	Protein Coding	45	GC01P169105	9.70167	https://www.genecards.org/cgi-bin/carddisp.pl?gene=ATP1B1
PHYH	Phytanoyl-CoA 2-Hydroxylase	Protein Coding	44	GC10M013277	9.69781	https://www.genecards.org/cgi-bin/carddisp.pl?gene=PHYH
HOTAIR	HOX Transcript Antisense RNA	RNA Gene	25	GC12M053962	9.69607	https://www.genecards.org/cgi-bin/carddisp.pl?gene=HOTAIR
YARS2	Tyrosyl-TRNA Synthetase 2	Protein Coding	42	GC12M032725	9.69239	https://www.genecards.org/cgi-bin/carddisp.pl?gene=YARS2
NDE1	NudE Neurodevelopment Protein 1	Protein Coding	41	GC16P015933	9.69146	https://www.genecards.org/cgi-bin/carddisp.pl?gene=NDE1
CEP112	Centrosomal Protein 112	Protein Coding	33	GC17M065635	9.68932	https://www.genecards.org/cgi-bin/carddisp.pl?gene=CEP112
KIF1B	Kinesin Family Member 1B	Protein Coding	43	GC01P010210	9.68323	https://www.genecards.org/cgi-bin/carddisp.pl?gene=KIF1B
PUS3	Pseudouridine Synthase 3	Protein Coding	36	GC11M125893	9.68117	https://www.genecards.org/cgi-bin/carddisp.pl?gene=PUS3
CCDC65	Coiled-Coil Domain Containing 65	Protein Coding	33	GC12P048904	9.68043	https://www.genecards.org/cgi-bin/carddisp.pl?gene=CCDC65
OPA1	OPA1 Mitochondrial Dynamin Like GTPase	Protein Coding	43	GC03P193594	9.66996	https://www.genecards.org/cgi-bin/carddisp.pl?gene=OPA1
DARS2	Aspartyl-TRNA Synthetase 2, Mitochondrial	Protein Coding	40	GC01P173824	9.6637	https://www.genecards.org/cgi-bin/carddisp.pl?gene=DARS2
MESP1	Mesoderm Posterior BHLH Transcription Factor 1	Protein Coding	36	GC15M089748	9.66303	https://www.genecards.org/cgi-bin/carddisp.pl?gene=MESP1
FSIP2	Fibrous Sheath Interacting Protein 2	Protein Coding	31	GC02P185738	9.65008	https://www.genecards.org/cgi-bin/carddisp.pl?gene=FSIP2
CASP9	Caspase 9	Protein Coding	46	GC01M015491	9.63826	https://www.genecards.org/cgi-bin/carddisp.pl?gene=CASP9
KLHL7	Kelch Like Family Member 7	Protein Coding	39	GC07P023105	9.63718	https://www.genecards.org/cgi-bin/carddisp.pl?gene=KLHL7
DNMT3A	DNA Methyltransferase 3 Alpha	Protein Coding	50	GC02M025228	9.63538	https://www.genecards.org/cgi-bin/carddisp.pl?gene=DNMT3A
SNRPN	Small Nuclear Ribonucleoprotein Polypeptide N	Protein Coding	43	GC15P024823	9.61579	https://www.genecards.org/cgi-bin/carddisp.pl?gene=SNRPN
ERBB3	Erb-B2 Receptor Tyrosine Kinase 3	Protein Coding	51	GC12P056756	9.61361	https://www.genecards.org/cgi-bin/carddisp.pl?gene=ERBB3
NDUFAF1	NADH:Ubiquinone Oxidoreductase Complex Assembly Factor 1	Protein Coding	39	GC15M041387	9.60886	https://www.genecards.org/cgi-bin/carddisp.pl?gene=NDUFAF1
DNMT3B	DNA Methyltransferase 3 Beta	Protein Coding	49	GC20P032762	9.60791	https://www.genecards.org/cgi-bin/carddisp.pl?gene=DNMT3B
GP1BA	Glycoprotein Ib Platelet Subunit Alpha	Protein Coding	44	GC17P004932	9.59282	https://www.genecards.org/cgi-bin/carddisp.pl?gene=GP1BA
ALPK3	Alpha Kinase 3	Protein Coding	35	GC15P086460	9.5925	https://www.genecards.org/cgi-bin/carddisp.pl?gene=ALPK3
GATA2	GATA Binding Protein 2	Protein Coding	47	GC03M128479	9.57702	https://www.genecards.org/cgi-bin/carddisp.pl?gene=GATA2
BGN	Biglycan	Protein Coding	41	GC0XP153494	9.57011	https://www.genecards.org/cgi-bin/carddisp.pl?gene=BGN
NFU1	NFU1 Iron-Sulfur Cluster Scaffold	Protein Coding	40	GC02M069395	9.55008	https://www.genecards.org/cgi-bin/carddisp.pl?gene=NFU1
LOC107988032	Xq28 Proximal FLNA-EMD Recombination Region	Biological Region	2	GC0XP154335	9.54604	https://www.genecards.org/cgi-bin/carddisp.pl?gene=LOC107988032
PEX10	Peroxisomal Biogenesis Factor 10	Protein Coding	40	GC01M002403	9.54486	https://www.genecards.org/cgi-bin/carddisp.pl?gene=PEX10
BCL2	BCL2 Apoptosis Regulator	Protein Coding	48	GC18M063123	9.54268	https://www.genecards.org/cgi-bin/carddisp.pl?gene=BCL2
CTNS	Cystinosin, Lysosomal Cystine Transporter	Protein Coding	43	GC17P003636	9.53335	https://www.genecards.org/cgi-bin/carddisp.pl?gene=CTNS
HSPA8	Heat Shock Protein Family A (Hsp70) Member 8	Protein Coding	45	GC11M123057	9.52691	https://www.genecards.org/cgi-bin/carddisp.pl?gene=HSPA8
FASLG	Fas Ligand	Protein Coding	45	GC01P172628	9.52658	https://www.genecards.org/cgi-bin/carddisp.pl?gene=FASLG
SLC25A3	Solute Carrier Family 25 Member 3	Protein Coding	44	GC12P098593	9.51542	https://www.genecards.org/cgi-bin/carddisp.pl?gene=SLC25A3
AK7	Adenylate Kinase 7	Protein Coding	39	GC14P096392	9.51359	https://www.genecards.org/cgi-bin/carddisp.pl?gene=AK7
PBX1	PBX Homeobox 1	Protein Coding	47	GC01P164524	9.50722	https://www.genecards.org/cgi-bin/carddisp.pl?gene=PBX1
SREBF1	Sterol Regulatory Element Binding Transcription Factor 1	Protein Coding	44	GC17M017810	9.49698	https://www.genecards.org/cgi-bin/carddisp.pl?gene=SREBF1
CFB	Complement Factor B	Protein Coding	43	GC06P031945	9.49075	https://www.genecards.org/cgi-bin/carddisp.pl?gene=CFB
GJA4	Gap Junction Protein Alpha 4	Protein Coding	43	GC01P034792	9.48634	https://www.genecards.org/cgi-bin/carddisp.pl?gene=GJA4
DYNC2I2	Dynein 2 Intermediate Chain 2	Protein Coding	30	GC09M128636	9.48333	https://www.genecards.org/cgi-bin/carddisp.pl?gene=DYNC2I2
GOPC	Golgi Associated PDZ And Coiled-Coil Motif Containing	Protein Coding	40	GC06M117560	9.47617	https://www.genecards.org/cgi-bin/carddisp.pl?gene=GOPC
LDLRAP1	Low Density Lipoprotein Receptor Adaptor Protein 1	Protein Coding	41	GC01P025543	9.46864	https://www.genecards.org/cgi-bin/carddisp.pl?gene=LDLRAP1
MT-TS1	Mitochondrially Encoded TRNA-Ser (UCN) 1	RNA Gene	14	GCMTM007447	9.46168	https://www.genecards.org/cgi-bin/carddisp.pl?gene=MT-TS1
WRAP53	WD Repeat Containing Antisense To TP53	Protein Coding	40	GC17P009838	9.4544	https://www.genecards.org/cgi-bin/carddisp.pl?gene=WRAP53
MT-TG	Mitochondrially Encoded TRNA-Gly (GGN)	RNA Gene	12	GCMTP009993	9.44439	https://www.genecards.org/cgi-bin/carddisp.pl?gene=MT-TG
TALDO1	Transaldolase 1	Protein Coding	44	GC11P001223	9.43892	https://www.genecards.org/cgi-bin/carddisp.pl?gene=TALDO1
MEG3	Maternally Expressed 3	RNA Gene	29	GC14P107710	9.4232	https://www.genecards.org/cgi-bin/carddisp.pl?gene=MEG3
SUFU	SUFU Negative Regulator Of Hedgehog Signaling	Protein Coding	41	GC10P102503	9.42279	https://www.genecards.org/cgi-bin/carddisp.pl?gene=SUFU
CD19	CD19 Molecule	Protein Coding	47	GC16P036808	9.41928	https://www.genecards.org/cgi-bin/carddisp.pl?gene=CD19
DLK1	Delta Like Non-Canonical Notch Ligand 1	Protein Coding	43	GC14P107531	9.41434	https://www.genecards.org/cgi-bin/carddisp.pl?gene=DLK1
MIR150	MicroRNA 150	RNA Gene	21	GC19M049500	9.41348	https://www.genecards.org/cgi-bin/carddisp.pl?gene=MIR150
ACVR1	Activin A Receptor Type 1	Protein Coding	49	GC02M157736	9.41152	https://www.genecards.org/cgi-bin/carddisp.pl?gene=ACVR1
ATP6V0A2	ATPase H+ Transporting V0 Subunit A2	Protein Coding	43	GC12P123712	9.40759	https://www.genecards.org/cgi-bin/carddisp.pl?gene=ATP6V0A2
HCCS	Holocytochrome C Synthase	Protein Coding	40	GC0XP011111	9.40648	https://www.genecards.org/cgi-bin/carddisp.pl?gene=HCCS
TECRL	Trans-2,3-Enoyl-CoA Reductase Like	Protein Coding	36	GC04M064275	9.39762	https://www.genecards.org/cgi-bin/carddisp.pl?gene=TECRL
PLG	Plasminogen	Protein Coding	47	GC06P160702	9.39437	https://www.genecards.org/cgi-bin/carddisp.pl?gene=PLG
DDX41	DEAD-Box Helicase 41	Protein Coding	43	GC05M177511	9.38652	https://www.genecards.org/cgi-bin/carddisp.pl?gene=DDX41
AUTS2	Activator Of Transcription And Developmental Regulator AUTS2	Protein Coding	38	GC07P069598	9.38591	https://www.genecards.org/cgi-bin/carddisp.pl?gene=AUTS2
FBLN5	Fibulin 5	Protein Coding	44	GC14M091869	9.38575	https://www.genecards.org/cgi-bin/carddisp.pl?gene=FBLN5
TSGA10	Testis Specific 10	Protein Coding	34	GC02M098997	9.38224	https://www.genecards.org/cgi-bin/carddisp.pl?gene=TSGA10
AGL	Amylo-Alpha-1, 6-Glucosidase, 4-Alpha-Glucanotransferase	Protein Coding	43	GC01P099850	9.38028	https://www.genecards.org/cgi-bin/carddisp.pl?gene=AGL
IFNA1	Interferon Alpha 1	Protein Coding	37	GC09P021551	9.37458	https://www.genecards.org/cgi-bin/carddisp.pl?gene=IFNA1
CASP8	Caspase 8	Protein Coding	50	GC02P201233	9.37367	https://www.genecards.org/cgi-bin/carddisp.pl?gene=CASP8
LGALS2	Galectin 2	Protein Coding	40	GC22M037570	9.37221	https://www.genecards.org/cgi-bin/carddisp.pl?gene=LGALS2
HLA-DPB1	Major Histocompatibility Complex, Class II, DP Beta 1	Protein Coding	42	GC06P064174	9.37026	https://www.genecards.org/cgi-bin/carddisp.pl?gene=HLA-DPB1
CUBN	Cubilin	Protein Coding	44	GC10M016824	9.35907	https://www.genecards.org/cgi-bin/carddisp.pl?gene=CUBN
CD55	CD55 Molecule (Cromer Blood Group)	Protein Coding	45	GC01P207321	9.35675	https://www.genecards.org/cgi-bin/carddisp.pl?gene=CD55
TWIST1	Twist Family BHLH Transcription Factor 1	Protein Coding	44	GC07M019020	9.35336	https://www.genecards.org/cgi-bin/carddisp.pl?gene=TWIST1
CCDC39	Coiled-Coil Domain Containing 39	Protein Coding	35	GC03M180602	9.35123	https://www.genecards.org/cgi-bin/carddisp.pl?gene=CCDC39
QRICH2	Glutamine Rich 2	Protein Coding	31	GC17M076301	9.35005	https://www.genecards.org/cgi-bin/carddisp.pl?gene=QRICH2
MTHFD1	Methylenetetrahydrofolate Dehydrogenase, Cyclohydrolase And Formyltetrahydrofolate Synthetase 1	Protein Coding	43	GC14P064388	9.34454	https://www.genecards.org/cgi-bin/carddisp.pl?gene=MTHFD1
AR	Androgen Receptor	Protein Coding	51	GC0XP067544	9.34252	https://www.genecards.org/cgi-bin/carddisp.pl?gene=AR
DCTN1	Dynactin Subunit 1	Protein Coding	45	GC02M074361	9.34054	https://www.genecards.org/cgi-bin/carddisp.pl?gene=DCTN1
GNA11	G Protein Subunit Alpha 11	Protein Coding	46	GC19P003094	9.33164	https://www.genecards.org/cgi-bin/carddisp.pl?gene=GNA11
HMGB1	High Mobility Group Box 1	Protein Coding	43	GC13M030456	9.32961	https://www.genecards.org/cgi-bin/carddisp.pl?gene=HMGB1
BCR	BCR Activator Of RhoGEF And GTPase	Protein Coding	50	GC22P023179	9.32833	https://www.genecards.org/cgi-bin/carddisp.pl?gene=BCR
XYLT2	Xylosyltransferase 2	Protein Coding	43	GC17P050347	9.32079	https://www.genecards.org/cgi-bin/carddisp.pl?gene=XYLT2
CKB	Creatine Kinase B	Protein Coding	43	GC14M103519	9.31994	https://www.genecards.org/cgi-bin/carddisp.pl?gene=CKB
MAD2L2	Mitotic Arrest Deficient 2 Like 2	Protein Coding	43	GC01M011674	9.31853	https://www.genecards.org/cgi-bin/carddisp.pl?gene=MAD2L2
GJC1	Gap Junction Protein Gamma 1	Protein Coding	41	GC17M044800	9.30997	https://www.genecards.org/cgi-bin/carddisp.pl?gene=GJC1
MYL1	Myosin Light Chain 1	Protein Coding	41	GC02M210290	9.30725	https://www.genecards.org/cgi-bin/carddisp.pl?gene=MYL1
MT-TT	Mitochondrially Encoded TRNA-Thr (ACN)	RNA Gene	14	GCMTP015890	9.30562	https://www.genecards.org/cgi-bin/carddisp.pl?gene=MT-TT
PEX13	Peroxisomal Biogenesis Factor 13	Protein Coding	39	GC02P061017	9.30319	https://www.genecards.org/cgi-bin/carddisp.pl?gene=PEX13
TCOF1	Treacle Ribosome Biogenesis Factor 1	Protein Coding	41	GC05P150358	9.29954	https://www.genecards.org/cgi-bin/carddisp.pl?gene=TCOF1
LTBP3	Latent Transforming Growth Factor Beta Binding Protein 3	Protein Coding	40	GC11M065538	9.28492	https://www.genecards.org/cgi-bin/carddisp.pl?gene=LTBP3
ASCL1	Achaete-Scute Family BHLH Transcription Factor 1	Protein Coding	43	GC12P102957	9.28276	https://www.genecards.org/cgi-bin/carddisp.pl?gene=ASCL1
CTC1	CST Telomere Replication Complex Component 1	Protein Coding	33	GC17M009602	9.27553	https://www.genecards.org/cgi-bin/carddisp.pl?gene=CTC1
CHRM2	Cholinergic Receptor Muscarinic 2	Protein Coding	47	GC07P136868	9.27246	https://www.genecards.org/cgi-bin/carddisp.pl?gene=CHRM2
NEBL	Nebulette	Protein Coding	38	GC10M020779	9.26124	https://www.genecards.org/cgi-bin/carddisp.pl?gene=NEBL
ADA2	Adenosine Deaminase 2	Protein Coding	32	GC22M017179	9.25744	https://www.genecards.org/cgi-bin/carddisp.pl?gene=ADA2
LIPT1	Lipoyltransferase 1	Protein Coding	40	GC02P099178	9.25474	https://www.genecards.org/cgi-bin/carddisp.pl?gene=LIPT1
NOP10	NOP10 Ribonucleoprotein	Protein Coding	39	GC15M034341	9.2535	https://www.genecards.org/cgi-bin/carddisp.pl?gene=NOP10
RPS10	Ribosomal Protein S10	Protein Coding	43	GC06M054311	9.24266	https://www.genecards.org/cgi-bin/carddisp.pl?gene=RPS10
APOL1	Apolipoprotein L1	Protein Coding	42	GC22P036253	9.23959	https://www.genecards.org/cgi-bin/carddisp.pl?gene=APOL1
MIR214	MicroRNA 214	RNA Gene	20	GC01M172234	9.23745	https://www.genecards.org/cgi-bin/carddisp.pl?gene=MIR214
SLC22A12	Solute Carrier Family 22 Member 12	Protein Coding	43	GC11P064609	9.23713	https://www.genecards.org/cgi-bin/carddisp.pl?gene=SLC22A12
MMUT	Methylmalonyl-CoA Mutase	Protein Coding	34	GC06M049430	9.23573	https://www.genecards.org/cgi-bin/carddisp.pl?gene=MMUT
ITGA7	Integrin Subunit Alpha 7	Protein Coding	45	GC12M055684	9.23151	https://www.genecards.org/cgi-bin/carddisp.pl?gene=ITGA7
XYLT1	Xylosyltransferase 1	Protein Coding	41	GC16M017101	9.22414	https://www.genecards.org/cgi-bin/carddisp.pl?gene=XYLT1
TLR7	Toll Like Receptor 7	Protein Coding	45	GC0XP012867	9.22173	https://www.genecards.org/cgi-bin/carddisp.pl?gene=TLR7
NDUFA6	NADH:Ubiquinone Oxidoreductase Subunit A6	Protein Coding	43	GC22M042085	9.21919	https://www.genecards.org/cgi-bin/carddisp.pl?gene=NDUFA6
MATR3	Matrin 3	Protein Coding	41	GC05P139274	9.21084	https://www.genecards.org/cgi-bin/carddisp.pl?gene=MATR3
TMEM237	Transmembrane Protein 237	Protein Coding	35	GC02M201620	9.20672	https://www.genecards.org/cgi-bin/carddisp.pl?gene=TMEM237
BVES	Blood Vessel Epicardial Substance	Protein Coding	39	GC06M105096	9.18456	https://www.genecards.org/cgi-bin/carddisp.pl?gene=BVES
HSP90AA1	Heat Shock Protein 90 Alpha Family Class A Member 1	Protein Coding	45	GC14M102080	9.18442	https://www.genecards.org/cgi-bin/carddisp.pl?gene=HSP90AA1
MMP14	Matrix Metallopeptidase 14	Protein Coding	49	GC14P028293	9.17635	https://www.genecards.org/cgi-bin/carddisp.pl?gene=MMP14
TTC37	Tetratricopeptide Repeat Domain 37	Protein Coding	37	GC05M095463	9.16732	https://www.genecards.org/cgi-bin/carddisp.pl?gene=TTC37
GPC3	Glypican 3	Protein Coding	43	GC0XM133535	9.16638	https://www.genecards.org/cgi-bin/carddisp.pl?gene=GPC3
APRT	Adenine Phosphoribosyltransferase	Protein Coding	45	GC16M088810	9.16435	https://www.genecards.org/cgi-bin/carddisp.pl?gene=APRT
NOTCH3	Notch Receptor 3	Protein Coding	48	GC19M015159	9.16431	https://www.genecards.org/cgi-bin/carddisp.pl?gene=NOTCH3
DHCR7	7-Dehydrocholesterol Reductase	Protein Coding	44	GC11M071428	9.1635	https://www.genecards.org/cgi-bin/carddisp.pl?gene=DHCR7
PKD2L2-DT	PKD2L2 Divergent Transcript	RNA Gene	7	GC05M137857	9.15516	https://www.genecards.org/cgi-bin/carddisp.pl?gene=PKD2L2-DT
CRKL	CRK Like Proto-Oncogene, Adaptor Protein	Protein Coding	44	GC22P020917	9.15304	https://www.genecards.org/cgi-bin/carddisp.pl?gene=CRKL
PEX14	Peroxisomal Biogenesis Factor 14	Protein Coding	42	GC01P010472	9.1513	https://www.genecards.org/cgi-bin/carddisp.pl?gene=PEX14
MIR29A	MicroRNA 29a	RNA Gene	21	GC07M130876	9.14189	https://www.genecards.org/cgi-bin/carddisp.pl?gene=MIR29A
BLK	BLK Proto-Oncogene, Src Family Tyrosine Kinase	Protein Coding	49	GC08P011486	9.14185	https://www.genecards.org/cgi-bin/carddisp.pl?gene=BLK
ATP7B	ATPase Copper Transporting Beta	Protein Coding	46	GC13M051930	9.14175	https://www.genecards.org/cgi-bin/carddisp.pl?gene=ATP7B
GTPBP3	GTP Binding Protein 3, Mitochondrial	Protein Coding	39	GC19P030295	9.13992	https://www.genecards.org/cgi-bin/carddisp.pl?gene=GTPBP3
ANK1	Ankyrin 1	Protein Coding	41	GC08M041653	9.13909	https://www.genecards.org/cgi-bin/carddisp.pl?gene=ANK1
SLC12A1	Solute Carrier Family 12 Member 1	Protein Coding	46	GC15P048191	9.13696	https://www.genecards.org/cgi-bin/carddisp.pl?gene=SLC12A1
MAX	MYC Associated Factor X	Protein Coding	45	GC14M065013	9.12563	https://www.genecards.org/cgi-bin/carddisp.pl?gene=MAX
PPIG	Peptidylprolyl Isomerase G	Protein Coding	40	GC02P169584	9.12469	https://www.genecards.org/cgi-bin/carddisp.pl?gene=PPIG
B3GALT6	Beta-1,3-Galactosyltransferase 6	Protein Coding	37	GC01P001232	9.12187	https://www.genecards.org/cgi-bin/carddisp.pl?gene=B3GALT6
NFATC4	Nuclear Factor Of Activated T Cells 4	Protein Coding	43	GC14P024365	9.11976	https://www.genecards.org/cgi-bin/carddisp.pl?gene=NFATC4
PAX6	Paired Box 6	Protein Coding	46	GC11M031784	9.11961	https://www.genecards.org/cgi-bin/carddisp.pl?gene=PAX6
TCTN2	Tectonic Family Member 2	Protein Coding	37	GC12P123671	9.11543	https://www.genecards.org/cgi-bin/carddisp.pl?gene=TCTN2
ERCC2	ERCC Excision Repair 2, TFIIH Core Complex Helicase Subunit	Protein Coding	46	GC19M045349	9.11174	https://www.genecards.org/cgi-bin/carddisp.pl?gene=ERCC2
ADH5	Alcohol Dehydrogenase 5 (Class III), Chi Polypeptide	Protein Coding	45	GC04M099070	9.10718	https://www.genecards.org/cgi-bin/carddisp.pl?gene=ADH5
DNAAF1	Dynein Axonemal Assembly Factor 1	Protein Coding	35	GC16P084145	9.10569	https://www.genecards.org/cgi-bin/carddisp.pl?gene=DNAAF1
SMN1	Survival Of Motor Neuron 1, Telomeric	Protein Coding	40	GC05P070924	9.10098	https://www.genecards.org/cgi-bin/carddisp.pl?gene=SMN1
TRPC6	Transient Receptor Potential Cation Channel Subfamily C Member 6	Protein Coding	47	GC11M101451	9.09908	https://www.genecards.org/cgi-bin/carddisp.pl?gene=TRPC6
CCDC40	Coiled-Coil Domain Containing 40	Protein Coding	35	GC17P080037	9.09705	https://www.genecards.org/cgi-bin/carddisp.pl?gene=CCDC40
TTC21A	Tetratricopeptide Repeat Domain 21A	Protein Coding	34	GC03P039107	9.08793	https://www.genecards.org/cgi-bin/carddisp.pl?gene=TTC21A
CLCNKA	Chloride Voltage-Gated Channel Ka	Protein Coding	39	GC01P016018	9.08705	https://www.genecards.org/cgi-bin/carddisp.pl?gene=CLCNKA
GCLC	Glutamate-Cysteine Ligase Catalytic Subunit	Protein Coding	42	GC06M053497	9.07666	https://www.genecards.org/cgi-bin/carddisp.pl?gene=GCLC
CFHR1	Complement Factor H Related 1	Protein Coding	40	GC01P196822	9.0661	https://www.genecards.org/cgi-bin/carddisp.pl?gene=CFHR1
RBMY1A1	RNA Binding Motif Protein Y-Linked Family 1 Member A1	Protein Coding	32	GC0YP021534	9.06383	https://www.genecards.org/cgi-bin/carddisp.pl?gene=RBMY1A1
B4GALT7	Beta-1,4-Galactosyltransferase 7	Protein Coding	41	GC05P177600	9.05876	https://www.genecards.org/cgi-bin/carddisp.pl?gene=B4GALT7
PLA2G7	Phospholipase A2 Group VII	Protein Coding	47	GC06M054479	9.05428	https://www.genecards.org/cgi-bin/carddisp.pl?gene=PLA2G7
DSCAM	DS Cell Adhesion Molecule	Protein Coding	40	GC21M040010	9.0504	https://www.genecards.org/cgi-bin/carddisp.pl?gene=DSCAM
TTC8	Tetratricopeptide Repeat Domain 8	Protein Coding	39	GC14P089618	9.0498	https://www.genecards.org/cgi-bin/carddisp.pl?gene=TTC8
NPR3	Natriuretic Peptide Receptor 3	Protein Coding	43	GC05P032689	9.0488	https://www.genecards.org/cgi-bin/carddisp.pl?gene=NPR3
LOC110006319	Beta-Globin Gene 3' Regulatory Region	Biological Region	2	GC11P005223	9.04808	https://www.genecards.org/cgi-bin/carddisp.pl?gene=LOC110006319
NDUFS8	NADH:Ubiquinone Oxidoreductase Core Subunit S8	Protein Coding	44	GC11P068030	9.04505	https://www.genecards.org/cgi-bin/carddisp.pl?gene=NDUFS8
ABCG8	ATP Binding Cassette Subfamily G Member 8	Protein Coding	41	GC02P043828	9.04168	https://www.genecards.org/cgi-bin/carddisp.pl?gene=ABCG8
RREB1	Ras Responsive Element Binding Protein 1	Protein Coding	42	GC06P007107	9.03819	https://www.genecards.org/cgi-bin/carddisp.pl?gene=RREB1
LRP6	LDL Receptor Related Protein 6	Protein Coding	47	GC12M017600	9.03736	https://www.genecards.org/cgi-bin/carddisp.pl?gene=LRP6
CSF2RA	Colony Stimulating Factor 2 Receptor Subunit Alpha	Protein Coding	43	GC0XP001440	9.03728	https://www.genecards.org/cgi-bin/carddisp.pl?gene=CSF2RA
ZFP57	ZFP57 Zinc Finger Protein	Protein Coding	37	GC06M029672	9.03525	https://www.genecards.org/cgi-bin/carddisp.pl?gene=ZFP57
ZFHX3	Zinc Finger Homeobox 3	Protein Coding	40	GC16M072782	9.02518	https://www.genecards.org/cgi-bin/carddisp.pl?gene=ZFHX3
ALDH18A1	Aldehyde Dehydrogenase 18 Family Member A1	Protein Coding	44	GC10M095605	9.01898	https://www.genecards.org/cgi-bin/carddisp.pl?gene=ALDH18A1
PEX12	Peroxisomal Biogenesis Factor 12	Protein Coding	37	GC17M035574	9.01248	https://www.genecards.org/cgi-bin/carddisp.pl?gene=PEX12
MYH8	Myosin Heavy Chain 8	Protein Coding	39	GC17M010390	9.01156	https://www.genecards.org/cgi-bin/carddisp.pl?gene=MYH8
GDF2	Growth Differentiation Factor 2	Protein Coding	40	GC10P047322	9.00711	https://www.genecards.org/cgi-bin/carddisp.pl?gene=GDF2
SDHAF1	Succinate Dehydrogenase Complex Assembly Factor 1	Protein Coding	33	GC19P035995	9.0055	https://www.genecards.org/cgi-bin/carddisp.pl?gene=SDHAF1
PTHLH	Parathyroid Hormone Like Hormone	Protein Coding	44	GC12M027959	9.00343	https://www.genecards.org/cgi-bin/carddisp.pl?gene=PTHLH
UCP3	Uncoupling Protein 3	Protein Coding	42	GC11M074000	9.00142	https://www.genecards.org/cgi-bin/carddisp.pl?gene=UCP3
SH2B1	SH2B Adaptor Protein 1	Protein Coding	41	GC16P036806	8.99743	https://www.genecards.org/cgi-bin/carddisp.pl?gene=SH2B1
RAB3GAP2	RAB3 GTPase Activating Non-Catalytic Protein Subunit 2	Protein Coding	38	GC01M220149	8.99384	https://www.genecards.org/cgi-bin/carddisp.pl?gene=RAB3GAP2
CFAP65	Cilia And Flagella Associated Protein 65	Protein Coding	28	GC02M219003	8.98241	https://www.genecards.org/cgi-bin/carddisp.pl?gene=CFAP65
TAC1	Tachykinin Precursor 1	Protein Coding	41	GC07P097731	8.97675	https://www.genecards.org/cgi-bin/carddisp.pl?gene=TAC1
COX7B	Cytochrome C Oxidase Subunit 7B	Protein Coding	39	GC0XP077899	8.9756	https://www.genecards.org/cgi-bin/carddisp.pl?gene=COX7B
PROKR2	Prokineticin Receptor 2	Protein Coding	40	GC20M005351	8.96848	https://www.genecards.org/cgi-bin/carddisp.pl?gene=PROKR2
MYL7	Myosin Light Chain 7	Protein Coding	36	GC07M044138	8.96804	https://www.genecards.org/cgi-bin/carddisp.pl?gene=MYL7
KITLG	KIT Ligand	Protein Coding	42	GC12M088492	8.95649	https://www.genecards.org/cgi-bin/carddisp.pl?gene=KITLG
RARB	Retinoic Acid Receptor Beta	Protein Coding	48	GC03P024830	8.95386	https://www.genecards.org/cgi-bin/carddisp.pl?gene=RARB
P2RY12	Purinergic Receptor P2Y12	Protein Coding	47	GC03M151336	8.95121	https://www.genecards.org/cgi-bin/carddisp.pl?gene=P2RY12
ARID2	AT-Rich Interaction Domain 2	Protein Coding	39	GC12P045729	8.94911	https://www.genecards.org/cgi-bin/carddisp.pl?gene=ARID2
WWOX	WW Domain Containing Oxidoreductase	Protein Coding	45	GC16P078099	8.94766	https://www.genecards.org/cgi-bin/carddisp.pl?gene=WWOX
KLHL40	Kelch Like Family Member 40	Protein Coding	36	GC03P042685	8.94537	https://www.genecards.org/cgi-bin/carddisp.pl?gene=KLHL40
HNF1A	HNF1 Homeobox A	Protein Coding	44	GC12P121026	8.9424	https://www.genecards.org/cgi-bin/carddisp.pl?gene=HNF1A
NFATC3	Nuclear Factor Of Activated T Cells 3	Protein Coding	42	GC16P068119	8.94062	https://www.genecards.org/cgi-bin/carddisp.pl?gene=NFATC3
RANGRF	RAN Guanine Nucleotide Release Factor	Protein Coding	35	GC17P008288	8.93952	https://www.genecards.org/cgi-bin/carddisp.pl?gene=RANGRF
MIAT	Myocardial Infarction Associated Transcript	RNA Gene	24	GC22P026646	8.93798	https://www.genecards.org/cgi-bin/carddisp.pl?gene=MIAT
IL5	Interleukin 5	Protein Coding	42	GC05M132541	8.93414	https://www.genecards.org/cgi-bin/carddisp.pl?gene=IL5
HYMAI	Hydatidiform Mole Associated And Imprinted	RNA Gene	22	GC06M144002	8.93391	https://www.genecards.org/cgi-bin/carddisp.pl?gene=HYMAI
IGFBP1	Insulin Like Growth Factor Binding Protein 1	Protein Coding	41	GC07P047164	8.93175	https://www.genecards.org/cgi-bin/carddisp.pl?gene=IGFBP1
FBXL4	F-Box And Leucine Rich Repeat Protein 4	Protein Coding	37	GC06M098868	8.92999	https://www.genecards.org/cgi-bin/carddisp.pl?gene=FBXL4
RGS5	Regulator Of G Protein Signaling 5	Protein Coding	39	GC01M163111	8.92996	https://www.genecards.org/cgi-bin/carddisp.pl?gene=RGS5
SUCLG1	Succinate-CoA Ligase GDP/ADP-Forming Subunit Alpha	Protein Coding	44	GC02M084423	8.92981	https://www.genecards.org/cgi-bin/carddisp.pl?gene=SUCLG1
CSPP1	Centrosome And Spindle Pole Associated Protein 1	Protein Coding	37	GC08P067055	8.92913	https://www.genecards.org/cgi-bin/carddisp.pl?gene=CSPP1
GYG1	Glycogenin 1	Protein Coding	44	GC03P148991	8.92667	https://www.genecards.org/cgi-bin/carddisp.pl?gene=GYG1
SLC2A4	Solute Carrier Family 2 Member 4	Protein Coding	44	GC17P009801	8.92581	https://www.genecards.org/cgi-bin/carddisp.pl?gene=SLC2A4
RPGR	Retinitis Pigmentosa GTPase Regulator	Protein Coding	40	GC0XM038269	8.92537	https://www.genecards.org/cgi-bin/carddisp.pl?gene=RPGR
GNE	Glucosamine (UDP-N-Acetyl)-2-Epimerase/N-Acetylmannosamine Kinase	Protein Coding	43	GC09M036214	8.91713	https://www.genecards.org/cgi-bin/carddisp.pl?gene=GNE
ACD	ACD Shelterin Complex Subunit And Telomerase Recruitment Factor	Protein Coding	43	GC16M067658	8.91568	https://www.genecards.org/cgi-bin/carddisp.pl?gene=ACD
BMPR1B	Bone Morphogenetic Protein Receptor Type 1B	Protein Coding	48	GC04P094757	8.91447	https://www.genecards.org/cgi-bin/carddisp.pl?gene=BMPR1B
PEX19	Peroxisomal Biogenesis Factor 19	Protein Coding	40	GC01M160276	8.91067	https://www.genecards.org/cgi-bin/carddisp.pl?gene=PEX19
SIRT1	Sirtuin 1	Protein Coding	47	GC10P067884	8.90872	https://www.genecards.org/cgi-bin/carddisp.pl?gene=SIRT1
SPECC1L	Sperm Antigen With Calponin Homology And Coiled-Coil Domains 1 Like	Protein Coding	36	GC22P029454	8.90356	https://www.genecards.org/cgi-bin/carddisp.pl?gene=SPECC1L
SLC39A8	Solute Carrier Family 39 Member 8	Protein Coding	41	GC04M102252	8.90084	https://www.genecards.org/cgi-bin/carddisp.pl?gene=SLC39A8
MUC1	Mucin 1, Cell Surface Associated	Protein Coding	46	GC01M155185	8.89988	https://www.genecards.org/cgi-bin/carddisp.pl?gene=MUC1
ADRB3	Adrenoceptor Beta 3	Protein Coding	44	GC08M037962	8.89525	https://www.genecards.org/cgi-bin/carddisp.pl?gene=ADRB3
TPP1	Tripeptidyl Peptidase 1	Protein Coding	41	GC11M006620	8.88799	https://www.genecards.org/cgi-bin/carddisp.pl?gene=TPP1
PEX16	Peroxisomal Biogenesis Factor 16	Protein Coding	37	GC11M076915	8.88789	https://www.genecards.org/cgi-bin/carddisp.pl?gene=PEX16
MARS1	Methionyl-TRNA Synthetase 1	Protein Coding	34	GC12P057476	8.88676	https://www.genecards.org/cgi-bin/carddisp.pl?gene=MARS1
CTSD	Cathepsin D	Protein Coding	49	GC11M001752	8.88443	https://www.genecards.org/cgi-bin/carddisp.pl?gene=CTSD
GLE1	GLE1 RNA Export Mediator	Protein Coding	39	GC09P128504	8.88116	https://www.genecards.org/cgi-bin/carddisp.pl?gene=GLE1
COL4A1	Collagen Type IV Alpha 1 Chain	Protein Coding	47	GC13M110148	8.87809	https://www.genecards.org/cgi-bin/carddisp.pl?gene=COL4A1
SDCCAG8	SHH Signaling And Ciliogenesis Regulator SDCCAG8	Protein Coding	41	GC01P243255	8.87325	https://www.genecards.org/cgi-bin/carddisp.pl?gene=SDCCAG8
GUCY2C	Guanylate Cyclase 2C	Protein Coding	44	GC12M014612	8.86755	https://www.genecards.org/cgi-bin/carddisp.pl?gene=GUCY2C
YY1	YY1 Transcription Factor	Protein Coding	46	GC14P100238	8.86669	https://www.genecards.org/cgi-bin/carddisp.pl?gene=YY1
PDE4A	Phosphodiesterase 4A	Protein Coding	43	GC19P010416	8.86442	https://www.genecards.org/cgi-bin/carddisp.pl?gene=PDE4A
HYAL2	Hyaluronidase 2	Protein Coding	41	GC03M050317	8.86392	https://www.genecards.org/cgi-bin/carddisp.pl?gene=HYAL2
NDUFB8	NADH:Ubiquinone Oxidoreductase Subunit B8	Protein Coding	41	GC10M100523	8.86389	https://www.genecards.org/cgi-bin/carddisp.pl?gene=NDUFB8
TNXB	Tenascin XB	Protein Coding	42	GC06M054198	8.85857	https://www.genecards.org/cgi-bin/carddisp.pl?gene=TNXB
FCN3	Ficolin 3	Protein Coding	41	GC01M027604	8.85608	https://www.genecards.org/cgi-bin/carddisp.pl?gene=FCN3
RAC1	Rac Family Small GTPase 1	Protein Coding	47	GC07P006377	8.84469	https://www.genecards.org/cgi-bin/carddisp.pl?gene=RAC1
LRP5	LDL Receptor Related Protein 5	Protein Coding	47	GC11P068298	8.84116	https://www.genecards.org/cgi-bin/carddisp.pl?gene=LRP5
SPRED2	Sprouty Related EVH1 Domain Containing 2	Protein Coding	40	GC02M065307	8.83982	https://www.genecards.org/cgi-bin/carddisp.pl?gene=SPRED2
ACTN4	Actinin Alpha 4	Protein Coding	45	GC19P038647	8.83194	https://www.genecards.org/cgi-bin/carddisp.pl?gene=ACTN4
PAFAH1B1	Platelet Activating Factor Acetylhydrolase 1b Regulatory Subunit 1	Protein Coding	44	GC17P002593	8.83002	https://www.genecards.org/cgi-bin/carddisp.pl?gene=PAFAH1B1
VIM	Vimentin	Protein Coding	48	GC10P017227	8.82942	https://www.genecards.org/cgi-bin/carddisp.pl?gene=VIM
SPOP	Speckle Type BTB/POZ Protein	Protein Coding	41	GC17M049598	8.82548	https://www.genecards.org/cgi-bin/carddisp.pl?gene=SPOP
IL18BP	Interleukin 18 Binding Protein	Protein Coding	38	GC11P071998	8.8237	https://www.genecards.org/cgi-bin/carddisp.pl?gene=IL18BP
MEGF10	Multiple EGF Like Domains 10	Protein Coding	40	GC05P127230	8.822	https://www.genecards.org/cgi-bin/carddisp.pl?gene=MEGF10
ETFB	Electron Transfer Flavoprotein Subunit Beta	Protein Coding	43	GC19M051345	8.81118	https://www.genecards.org/cgi-bin/carddisp.pl?gene=ETFB
TRIM63	Tripartite Motif Containing 63	Protein Coding	40	GC01M026062	8.81013	https://www.genecards.org/cgi-bin/carddisp.pl?gene=TRIM63
AFF2	AF4/FMR2 Family Member 2	Protein Coding	40	GC0XP148500	8.80915	https://www.genecards.org/cgi-bin/carddisp.pl?gene=AFF2
SOX3	SRY-Box Transcription Factor 3	Protein Coding	43	GC0XM140502	8.80625	https://www.genecards.org/cgi-bin/carddisp.pl?gene=SOX3
GUCY1A1	Guanylate Cyclase 1 Soluble Subunit Alpha 1	Protein Coding	36	GC04P155667	8.80467	https://www.genecards.org/cgi-bin/carddisp.pl?gene=GUCY1A1
CR2	Complement C3d Receptor 2	Protein Coding	43	GC01P207454	8.80095	https://www.genecards.org/cgi-bin/carddisp.pl?gene=CR2
GNRH1	Gonadotropin Releasing Hormone 1	Protein Coding	40	GC08M025419	8.79424	https://www.genecards.org/cgi-bin/carddisp.pl?gene=GNRH1
AMH	Anti-Mullerian Hormone	Protein Coding	41	GC19P002265	8.78811	https://www.genecards.org/cgi-bin/carddisp.pl?gene=AMH
AHSG	Alpha 2-HS Glycoprotein	Protein Coding	42	GC03P186612	8.78689	https://www.genecards.org/cgi-bin/carddisp.pl?gene=AHSG
NELFA	Negative Elongation Factor Complex Member A	Protein Coding	35	GC04M001990	8.78195	https://www.genecards.org/cgi-bin/carddisp.pl?gene=NELFA
MUSK	Muscle Associated Receptor Tyrosine Kinase	Protein Coding	45	GC09P110668	8.7817	https://www.genecards.org/cgi-bin/carddisp.pl?gene=MUSK
CLTC	Clathrin Heavy Chain	Protein Coding	44	GC17P059619	8.77742	https://www.genecards.org/cgi-bin/carddisp.pl?gene=CLTC
SERPINF2	Serpin Family F Member 2	Protein Coding	42	GC17P001742	8.7685	https://www.genecards.org/cgi-bin/carddisp.pl?gene=SERPINF2
NPR2	Natriuretic Peptide Receptor 2	Protein Coding	46	GC09P035782	8.76832	https://www.genecards.org/cgi-bin/carddisp.pl?gene=NPR2
IL2RB	Interleukin 2 Receptor Subunit Beta	Protein Coding	46	GC22M037125	8.7604	https://www.genecards.org/cgi-bin/carddisp.pl?gene=IL2RB
SLC2A9	Solute Carrier Family 2 Member 9	Protein Coding	44	GC04M009772	8.76034	https://www.genecards.org/cgi-bin/carddisp.pl?gene=SLC2A9
SMARCE1	SWI/SNF Related, Matrix Associated, Actin Dependent Regulator Of Chromatin, Subfamily E, Member 1	Protein Coding	44	GC17M040624	8.75854	https://www.genecards.org/cgi-bin/carddisp.pl?gene=SMARCE1
PRTN3	Proteinase 3	Protein Coding	43	GC19P000840	8.75828	https://www.genecards.org/cgi-bin/carddisp.pl?gene=PRTN3
HSD17B4	Hydroxysteroid 17-Beta Dehydrogenase 4	Protein Coding	45	GC05P119452	8.75488	https://www.genecards.org/cgi-bin/carddisp.pl?gene=HSD17B4
ATP6AP2	ATPase H+ Transporting Accessory Protein 2	Protein Coding	42	GC0XP040582	8.75273	https://www.genecards.org/cgi-bin/carddisp.pl?gene=ATP6AP2
CSF2	Colony Stimulating Factor 2	Protein Coding	41	GC05P132073	8.7511	https://www.genecards.org/cgi-bin/carddisp.pl?gene=CSF2
SCNN1G	Sodium Channel Epithelial 1 Subunit Gamma	Protein Coding	44	GC16P023182	8.74602	https://www.genecards.org/cgi-bin/carddisp.pl?gene=SCNN1G
VANGL1	VANGL Planar Cell Polarity Protein 1	Protein Coding	41	GC01P115641	8.74595	https://www.genecards.org/cgi-bin/carddisp.pl?gene=VANGL1
RPS4Y2	Ribosomal Protein S4 Y-Linked 2	Protein Coding	31	GC0YP020756	8.74426	https://www.genecards.org/cgi-bin/carddisp.pl?gene=RPS4Y2
RPL26	Ribosomal Protein L26	Protein Coding	40	GC17M008377	8.73964	https://www.genecards.org/cgi-bin/carddisp.pl?gene=RPL26
F9	Coagulation Factor IX	Protein Coding	45	GC0XP139530	8.73477	https://www.genecards.org/cgi-bin/carddisp.pl?gene=F9
RFWD3	Ring Finger And WD Repeat Domain 3	Protein Coding	39	GC16M074621	8.73213	https://www.genecards.org/cgi-bin/carddisp.pl?gene=RFWD3
TRMT10C	TRNA Methyltransferase 10C, Mitochondrial RNase P Subunit	Protein Coding	34	GC03P101561	8.7317	https://www.genecards.org/cgi-bin/carddisp.pl?gene=TRMT10C
CFAP58	Cilia And Flagella Associated Protein 58	Protein Coding	29	GC10P104354	8.72744	https://www.genecards.org/cgi-bin/carddisp.pl?gene=CFAP58
ELP1	Elongator Acetyltransferase Complex Subunit 1	Protein Coding	32	GC09M108868	8.71903	https://www.genecards.org/cgi-bin/carddisp.pl?gene=ELP1
ODAD2	Outer Dynein Arm Docking Complex Subunit 2	Protein Coding	26	GC10M027776	8.71601	https://www.genecards.org/cgi-bin/carddisp.pl?gene=ODAD2
NDUFA11	NADH:Ubiquinone Oxidoreductase Subunit A11	Protein Coding	36	GC19M005891	8.70522	https://www.genecards.org/cgi-bin/carddisp.pl?gene=NDUFA11
LMX1B	LIM Homeobox Transcription Factor 1 Beta	Protein Coding	44	GC09P126614	8.69627	https://www.genecards.org/cgi-bin/carddisp.pl?gene=LMX1B
EFTUD2	Elongation Factor Tu GTP Binding Domain Containing 2	Protein Coding	41	GC17M044852	8.69617	https://www.genecards.org/cgi-bin/carddisp.pl?gene=EFTUD2
TAF4B	TATA-Box Binding Protein Associated Factor 4b	Protein Coding	41	GC18P026225	8.69239	https://www.genecards.org/cgi-bin/carddisp.pl?gene=TAF4B
COL5A1	Collagen Type V Alpha 1 Chain	Protein Coding	44	GC09P134641	8.69101	https://www.genecards.org/cgi-bin/carddisp.pl?gene=COL5A1
CHRNG	Cholinergic Receptor Nicotinic Gamma Subunit	Protein Coding	39	GC02P232539	8.68559	https://www.genecards.org/cgi-bin/carddisp.pl?gene=CHRNG
SYNE2	Spectrin Repeat Containing Nuclear Envelope Protein 2	Protein Coding	38	GC14P063761	8.68125	https://www.genecards.org/cgi-bin/carddisp.pl?gene=SYNE2
MMP8	Matrix Metallopeptidase 8	Protein Coding	47	GC11M102617	8.68105	https://www.genecards.org/cgi-bin/carddisp.pl?gene=MMP8
HNF4A	Hepatocyte Nuclear Factor 4 Alpha	Protein Coding	49	GC20P044355	8.6795	https://www.genecards.org/cgi-bin/carddisp.pl?gene=HNF4A
CLN3	CLN3 Lysosomal/Endosomal Transmembrane Protein, Battenin	Protein Coding	43	GC16M028466	8.67875	https://www.genecards.org/cgi-bin/carddisp.pl?gene=CLN3
POR	Cytochrome P450 Oxidoreductase	Protein Coding	47	GC07P075899	8.66982	https://www.genecards.org/cgi-bin/carddisp.pl?gene=POR
ACTL9	Actin Like 9	Protein Coding	32	GC19M008697	8.66138	https://www.genecards.org/cgi-bin/carddisp.pl?gene=ACTL9
NDUFAF8	NADH:Ubiquinone Oxidoreductase Complex Assembly Factor 8	Protein Coding	24	GC17P081241	8.65732	https://www.genecards.org/cgi-bin/carddisp.pl?gene=NDUFAF8
OCRL	OCRL Inositol Polyphosphate-5-Phosphatase	Protein Coding	43	GC0XP129539	8.65562	https://www.genecards.org/cgi-bin/carddisp.pl?gene=OCRL
GPR35	G Protein-Coupled Receptor 35	Protein Coding	41	GC02P240605	8.65134	https://www.genecards.org/cgi-bin/carddisp.pl?gene=GPR35
DNAH10	Dynein Axonemal Heavy Chain 10	Protein Coding	33	GC12P124530	8.64641	https://www.genecards.org/cgi-bin/carddisp.pl?gene=DNAH10
PLD1	Phospholipase D1	Protein Coding	47	GC03M171600	8.63738	https://www.genecards.org/cgi-bin/carddisp.pl?gene=PLD1
MIR34A	MicroRNA 34a	RNA Gene	22	GC01M009151	8.63497	https://www.genecards.org/cgi-bin/carddisp.pl?gene=MIR34A
PCCB	Propionyl-CoA Carboxylase Subunit Beta	Protein Coding	45	GC03P136250	8.6342	https://www.genecards.org/cgi-bin/carddisp.pl?gene=PCCB
PLCE1	Phospholipase C Epsilon 1	Protein Coding	41	GC10P093993	8.62913	https://www.genecards.org/cgi-bin/carddisp.pl?gene=PLCE1
MT-TQ	Mitochondrially Encoded TRNA-Gln (CAA/G)	RNA Gene	12	GCMTM004331	8.61779	https://www.genecards.org/cgi-bin/carddisp.pl?gene=MT-TQ
SHOX2	Short Stature Homeobox 2	Protein Coding	38	GC03M158095	8.61593	https://www.genecards.org/cgi-bin/carddisp.pl?gene=SHOX2
ABCB4	ATP Binding Cassette Subfamily B Member 4	Protein Coding	44	GC07M087401	8.61292	https://www.genecards.org/cgi-bin/carddisp.pl?gene=ABCB4
SGCG	Sarcoglycan Gamma	Protein Coding	41	GC13P023160	8.61262	https://www.genecards.org/cgi-bin/carddisp.pl?gene=SGCG
RAD21	RAD21 Cohesin Complex Component	Protein Coding	44	GC08M116846	8.60896	https://www.genecards.org/cgi-bin/carddisp.pl?gene=RAD21
SLC27A6	Solute Carrier Family 27 Member 6	Protein Coding	40	GC05P128538	8.60859	https://www.genecards.org/cgi-bin/carddisp.pl?gene=SLC27A6
HSPD1	Heat Shock Protein Family D (Hsp60) Member 1	Protein Coding	45	GC02M197486	8.60766	https://www.genecards.org/cgi-bin/carddisp.pl?gene=HSPD1
CFHR5	Complement Factor H Related 5	Protein Coding	38	GC01P196977	8.60388	https://www.genecards.org/cgi-bin/carddisp.pl?gene=CFHR5
LETM1	Leucine Zipper And EF-Hand Containing Transmembrane Protein 1	Protein Coding	41	GC04M001811	8.5995	https://www.genecards.org/cgi-bin/carddisp.pl?gene=LETM1
LRP8	LDL Receptor Related Protein 8	Protein Coding	42	GC01M053243	8.59475	https://www.genecards.org/cgi-bin/carddisp.pl?gene=LRP8
IL7R	Interleukin 7 Receptor	Protein Coding	44	GC05P035852	8.57875	https://www.genecards.org/cgi-bin/carddisp.pl?gene=IL7R
NDUFB3	NADH:Ubiquinone Oxidoreductase Subunit B3	Protein Coding	40	GC02P201071	8.57747	https://www.genecards.org/cgi-bin/carddisp.pl?gene=NDUFB3
TNFRSF11A	TNF Receptor Superfamily Member 11a	Protein Coding	43	GC18P062325	8.57728	https://www.genecards.org/cgi-bin/carddisp.pl?gene=TNFRSF11A
RAG1	Recombination Activating 1	Protein Coding	44	GC11P036526	8.57717	https://www.genecards.org/cgi-bin/carddisp.pl?gene=RAG1
SMO	Smoothened, Frizzled Class Receptor	Protein Coding	47	GC07P130747	8.56254	https://www.genecards.org/cgi-bin/carddisp.pl?gene=SMO
CPLX1	Complexin 1	Protein Coding	41	GC04M000784	8.55891	https://www.genecards.org/cgi-bin/carddisp.pl?gene=CPLX1
IGFBP7	Insulin Like Growth Factor Binding Protein 7	Protein Coding	44	GC04M057030	8.55447	https://www.genecards.org/cgi-bin/carddisp.pl?gene=IGFBP7
TRIM21	Tripartite Motif Containing 21	Protein Coding	40	GC11M004384	8.54834	https://www.genecards.org/cgi-bin/carddisp.pl?gene=TRIM21
HNRNPA2B1	Heterogeneous Nuclear Ribonucleoprotein A2/B1	Protein Coding	45	GC07M026174	8.54532	https://www.genecards.org/cgi-bin/carddisp.pl?gene=HNRNPA2B1
GRIP1	Glutamate Receptor Interacting Protein 1	Protein Coding	41	GC12M066347	8.545	https://www.genecards.org/cgi-bin/carddisp.pl?gene=GRIP1
RHOA	Ras Homolog Family Member A	Protein Coding	45	GC03M049359	8.5419	https://www.genecards.org/cgi-bin/carddisp.pl?gene=RHOA
NANOS1	Nanos C2HC-Type Zinc Finger 1	Protein Coding	34	GC10P119029	8.53986	https://www.genecards.org/cgi-bin/carddisp.pl?gene=NANOS1
GCLM	Glutamate-Cysteine Ligase Modifier Subunit	Protein Coding	40	GC01M093885	8.53573	https://www.genecards.org/cgi-bin/carddisp.pl?gene=GCLM
GSTM1	Glutathione S-Transferase Mu 1	Protein Coding	40	GC01P109687	8.53233	https://www.genecards.org/cgi-bin/carddisp.pl?gene=GSTM1
B9D2	B9 Domain Containing 2	Protein Coding	37	GC19M041354	8.52935	https://www.genecards.org/cgi-bin/carddisp.pl?gene=B9D2
MYOD1	Myogenic Differentiation 1	Protein Coding	45	GC11P017741	8.52925	https://www.genecards.org/cgi-bin/carddisp.pl?gene=MYOD1
NDUFV2	NADH:Ubiquinone Oxidoreductase Core Subunit V2	Protein Coding	43	GC18P009092	8.52904	https://www.genecards.org/cgi-bin/carddisp.pl?gene=NDUFV2
CCL11	C-C Motif Chemokine Ligand 11	Protein Coding	40	GC17P034285	8.52146	https://www.genecards.org/cgi-bin/carddisp.pl?gene=CCL11
SRY	Sex Determining Region Y	Protein Coding	35	GC0YM002698	8.51877	https://www.genecards.org/cgi-bin/carddisp.pl?gene=SRY
PRKCD	Protein Kinase C Delta	Protein Coding	52	GC03P053156	8.51212	https://www.genecards.org/cgi-bin/carddisp.pl?gene=PRKCD
CYP24A1	Cytochrome P450 Family 24 Subfamily A Member 1	Protein Coding	45	GC20M054153	8.51109	https://www.genecards.org/cgi-bin/carddisp.pl?gene=CYP24A1
ASPH	Aspartate Beta-Hydroxylase	Protein Coding	40	GC08M061500	8.50487	https://www.genecards.org/cgi-bin/carddisp.pl?gene=ASPH
CDKN1A	Cyclin Dependent Kinase Inhibitor 1A	Protein Coding	47	GC06P064289	8.50357	https://www.genecards.org/cgi-bin/carddisp.pl?gene=CDKN1A
CD79A	CD79a Molecule	Protein Coding	44	GC19P041877	8.50037	https://www.genecards.org/cgi-bin/carddisp.pl?gene=CD79A
CLCN1	Chloride Voltage-Gated Channel 1	Protein Coding	43	GC07P143316	8.49737	https://www.genecards.org/cgi-bin/carddisp.pl?gene=CLCN1
MMP21	Matrix Metallopeptidase 21	Protein Coding	39	GC10M125756	8.49383	https://www.genecards.org/cgi-bin/carddisp.pl?gene=MMP21
SLC2A2	Solute Carrier Family 2 Member 2	Protein Coding	47	GC03M171014	8.49023	https://www.genecards.org/cgi-bin/carddisp.pl?gene=SLC2A2
NEK10	NIMA Related Kinase 10	Protein Coding	36	GC03M027128	8.48786	https://www.genecards.org/cgi-bin/carddisp.pl?gene=NEK10
C4B	Complement C4B (Chido Blood Group)	Protein Coding	41	GC06P032014	8.48268	https://www.genecards.org/cgi-bin/carddisp.pl?gene=C4B
GC	GC Vitamin D Binding Protein	Protein Coding	42	GC04M071741	8.47903	https://www.genecards.org/cgi-bin/carddisp.pl?gene=GC
MYCN	MYCN Proto-Oncogene, BHLH Transcription Factor	Protein Coding	44	GC02P015949	8.47575	https://www.genecards.org/cgi-bin/carddisp.pl?gene=MYCN
MEGF8	Multiple EGF Like Domains 8	Protein Coding	35	GC19P042325	8.47404	https://www.genecards.org/cgi-bin/carddisp.pl?gene=MEGF8
TRPM6	Transient Receptor Potential Cation Channel Subfamily M Member 6	Protein Coding	44	GC09M074725	8.47005	https://www.genecards.org/cgi-bin/carddisp.pl?gene=TRPM6
DNASE1	Deoxyribonuclease 1	Protein Coding	41	GC16P003611	8.46874	https://www.genecards.org/cgi-bin/carddisp.pl?gene=DNASE1
ATXN7	Ataxin 7	Protein Coding	39	GC03P063864	8.4627	https://www.genecards.org/cgi-bin/carddisp.pl?gene=ATXN7
TNFAIP3	TNF Alpha Induced Protein 3	Protein Coding	46	GC06P137866	8.44869	https://www.genecards.org/cgi-bin/carddisp.pl?gene=TNFAIP3
KCNN2	Potassium Calcium-Activated Channel Subfamily N Member 2	Protein Coding	43	GC05P114058	8.44781	https://www.genecards.org/cgi-bin/carddisp.pl?gene=KCNN2
ACTG1	Actin Gamma 1	Protein Coding	48	GC17M081509	8.43952	https://www.genecards.org/cgi-bin/carddisp.pl?gene=ACTG1
TNFRSF1B	TNF Receptor Superfamily Member 1B	Protein Coding	45	GC01P012167	8.43144	https://www.genecards.org/cgi-bin/carddisp.pl?gene=TNFRSF1B
CDH23	Cadherin Related 23	Protein Coding	41	GC10P071396	8.42784	https://www.genecards.org/cgi-bin/carddisp.pl?gene=CDH23
INTU	Inturned Planar Cell Polarity Protein	Protein Coding	35	GC04P127623	8.41146	https://www.genecards.org/cgi-bin/carddisp.pl?gene=INTU
ADCY5	Adenylate Cyclase 5	Protein Coding	47	GC03M123282	8.4057	https://www.genecards.org/cgi-bin/carddisp.pl?gene=ADCY5
PIGG	Phosphatidylinositol Glycan Anchor Biosynthesis Class G	Protein Coding	38	GC04P000630	8.40265	https://www.genecards.org/cgi-bin/carddisp.pl?gene=PIGG
MLYCD	Malonyl-CoA Decarboxylase	Protein Coding	41	GC16P083899	8.40259	https://www.genecards.org/cgi-bin/carddisp.pl?gene=MLYCD
HPRT1	Hypoxanthine Phosphoribosyltransferase 1	Protein Coding	46	GC0XP134460	8.40007	https://www.genecards.org/cgi-bin/carddisp.pl?gene=HPRT1
MIR122	MicroRNA 122	RNA Gene	21	GC18P058451	8.39874	https://www.genecards.org/cgi-bin/carddisp.pl?gene=MIR122
PMPCA	Peptidase, Mitochondrial Processing Subunit Alpha	Protein Coding	43	GC09P136410	8.39358	https://www.genecards.org/cgi-bin/carddisp.pl?gene=PMPCA
ATXN2	Ataxin 2	Protein Coding	41	GC12M111443	8.3865	https://www.genecards.org/cgi-bin/carddisp.pl?gene=ATXN2
KCND2	Potassium Voltage-Gated Channel Subfamily D Member 2	Protein Coding	43	GC07P120273	8.38426	https://www.genecards.org/cgi-bin/carddisp.pl?gene=KCND2
DYNLT2B	Dynein Light Chain Tctex-Type 2B	Protein Coding	29	GC03M196293	8.38373	https://www.genecards.org/cgi-bin/carddisp.pl?gene=DYNLT2B
UQCRB	Ubiquinol-Cytochrome C Reductase Binding Protein	Protein Coding	42	GC08M096225	8.38352	https://www.genecards.org/cgi-bin/carddisp.pl?gene=UQCRB
KCNJ1	Potassium Inwardly Rectifying Channel Subfamily J Member 1	Protein Coding	46	GC11M128741	8.38265	https://www.genecards.org/cgi-bin/carddisp.pl?gene=KCNJ1
ANKRD11	Ankyrin Repeat Domain 11	Protein Coding	36	GC16M089267	8.37688	https://www.genecards.org/cgi-bin/carddisp.pl?gene=ANKRD11
ANKS6	Ankyrin Repeat And Sterile Alpha Motif Domain Containing 6	Protein Coding	37	GC09M098731	8.37609	https://www.genecards.org/cgi-bin/carddisp.pl?gene=ANKS6
EIF2AK3	Eukaryotic Translation Initiation Factor 2 Alpha Kinase 3	Protein Coding	47	GC02M088556	8.37586	https://www.genecards.org/cgi-bin/carddisp.pl?gene=EIF2AK3
CFAP91	Cilia And Flagella Associated Protein 91	Protein Coding	27	GC03P119705	8.37201	https://www.genecards.org/cgi-bin/carddisp.pl?gene=CFAP91
ANXA2	Annexin A2	Protein Coding	46	GC15M060347	8.36008	https://www.genecards.org/cgi-bin/carddisp.pl?gene=ANXA2
CCND1	Cyclin D1	Protein Coding	50	GC11P069641	8.3524	https://www.genecards.org/cgi-bin/carddisp.pl?gene=CCND1
ASXL3	ASXL Transcriptional Regulator 3	Protein Coding	33	GC18P033578	8.3441	https://www.genecards.org/cgi-bin/carddisp.pl?gene=ASXL3
MAFB	MAF BZIP Transcription Factor B	Protein Coding	41	GC20M040685	8.33834	https://www.genecards.org/cgi-bin/carddisp.pl?gene=MAFB
CHRM3	Cholinergic Receptor Muscarinic 3	Protein Coding	47	GC01P239386	8.33666	https://www.genecards.org/cgi-bin/carddisp.pl?gene=CHRM3
TMEM94	Transmembrane Protein 94	Protein Coding	29	GC17P075444	8.33486	https://www.genecards.org/cgi-bin/carddisp.pl?gene=TMEM94
CALCRL	Calcitonin Receptor Like Receptor	Protein Coding	43	GC02M187341	8.33333	https://www.genecards.org/cgi-bin/carddisp.pl?gene=CALCRL
ALG1	ALG1 Chitobiosyldiphosphodolichol Beta-Mannosyltransferase	Protein Coding	41	GC16P005033	8.33063	https://www.genecards.org/cgi-bin/carddisp.pl?gene=ALG1
MLX	MAX Dimerization Protein MLX	Protein Coding	42	GC17P042567	8.3282	https://www.genecards.org/cgi-bin/carddisp.pl?gene=MLX
SNAP29	Synaptosome Associated Protein 29	Protein Coding	41	GC22P020859	8.32216	https://www.genecards.org/cgi-bin/carddisp.pl?gene=SNAP29
IFNB1	Interferon Beta 1	Protein Coding	39	GC09M021077	8.32022	https://www.genecards.org/cgi-bin/carddisp.pl?gene=IFNB1
DOLK	Dolichol Kinase	Protein Coding	37	GC09M128945	8.31287	https://www.genecards.org/cgi-bin/carddisp.pl?gene=DOLK
GABRD	Gamma-Aminobutyric Acid Type A Receptor Subunit Delta	Protein Coding	44	GC01P002019	8.30498	https://www.genecards.org/cgi-bin/carddisp.pl?gene=GABRD
SEMA4D	Semaphorin 4D	Protein Coding	43	GC09M089360	8.30025	https://www.genecards.org/cgi-bin/carddisp.pl?gene=SEMA4D
TREX1	Three Prime Repair Exonuclease 1	Protein Coding	40	GC03P048484	8.29425	https://www.genecards.org/cgi-bin/carddisp.pl?gene=TREX1
NPPA-AS1	NPPA Antisense RNA 1	RNA Gene	16	GC01P011932	8.29338	https://www.genecards.org/cgi-bin/carddisp.pl?gene=NPPA-AS1
EIF2B2	Eukaryotic Translation Initiation Factor 2B Subunit Beta	Protein Coding	43	GC14P075002	8.29232	https://www.genecards.org/cgi-bin/carddisp.pl?gene=EIF2B2
SGCB	Sarcoglycan Beta	Protein Coding	39	GC04M052019	8.29217	https://www.genecards.org/cgi-bin/carddisp.pl?gene=SGCB
TRPM7	Transient Receptor Potential Cation Channel Subfamily M Member 7	Protein Coding	44	GC15M050552	8.28777	https://www.genecards.org/cgi-bin/carddisp.pl?gene=TRPM7
DHCR24	24-Dehydrocholesterol Reductase	Protein Coding	44	GC01M054849	8.28549	https://www.genecards.org/cgi-bin/carddisp.pl?gene=DHCR24
FHOD3	Formin Homology 2 Domain Containing 3	Protein Coding	36	GC18P036297	8.26991	https://www.genecards.org/cgi-bin/carddisp.pl?gene=FHOD3
ZSWIM7	Zinc Finger SWIM-Type Containing 7	Protein Coding	29	GC17M015977	8.26488	https://www.genecards.org/cgi-bin/carddisp.pl?gene=ZSWIM7
DPP4	Dipeptidyl Peptidase 4	Protein Coding	47	GC02M161992	8.26433	https://www.genecards.org/cgi-bin/carddisp.pl?gene=DPP4
NDUFAF5	NADH:Ubiquinone Oxidoreductase Complex Assembly Factor 5	Protein Coding	35	GC20P013843	8.25636	https://www.genecards.org/cgi-bin/carddisp.pl?gene=NDUFAF5
MYO1H	Myosin IH	Protein Coding	33	GC12P109347	8.25102	https://www.genecards.org/cgi-bin/carddisp.pl?gene=MYO1H
FAT4	FAT Atypical Cadherin 4	Protein Coding	38	GC04P125315	8.24885	https://www.genecards.org/cgi-bin/carddisp.pl?gene=FAT4
KIF6	Kinesin Family Member 6	Protein Coding	36	GC06M054348	8.24876	https://www.genecards.org/cgi-bin/carddisp.pl?gene=KIF6
S100A1	S100 Calcium Binding Protein A1	Protein Coding	40	GC01P153627	8.24696	https://www.genecards.org/cgi-bin/carddisp.pl?gene=S100A1
PYGM	Glycogen Phosphorylase, Muscle Associated	Protein Coding	45	GC11M064746	8.24082	https://www.genecards.org/cgi-bin/carddisp.pl?gene=PYGM
LRRK2	Leucine Rich Repeat Kinase 2	Protein Coding	48	GC12P040196	8.24069	https://www.genecards.org/cgi-bin/carddisp.pl?gene=LRRK2
ETFA	Electron Transfer Flavoprotein Subunit Alpha	Protein Coding	44	GC15M076215	8.23913	https://www.genecards.org/cgi-bin/carddisp.pl?gene=ETFA
IFT27	Intraflagellar Transport 27	Protein Coding	35	GC22M036759	8.23069	https://www.genecards.org/cgi-bin/carddisp.pl?gene=IFT27
EFL1	Elongation Factor Like GTPase 1	Protein Coding	31	GC15M082131	8.22808	https://www.genecards.org/cgi-bin/carddisp.pl?gene=EFL1
SDHC	Succinate Dehydrogenase Complex Subunit C	Protein Coding	43	GC01P161314	8.22655	https://www.genecards.org/cgi-bin/carddisp.pl?gene=SDHC
DNAJB11	DnaJ Heat Shock Protein Family (Hsp40) Member B11	Protein Coding	39	GC03P186567	8.22326	https://www.genecards.org/cgi-bin/carddisp.pl?gene=DNAJB11
CMH21	Cardiomyopathy, Familial Hypertrophic, 21	Genetic Locus	1	GC07U903296	8.22095	https://www.genecards.org/cgi-bin/carddisp.pl?gene=CMH21
B9D1	B9 Domain Containing 1	Protein Coding	35	GC17M019334	8.21736	https://www.genecards.org/cgi-bin/carddisp.pl?gene=B9D1
MEIS2	Meis Homeobox 2	Protein Coding	41	GC15M036889	8.20568	https://www.genecards.org/cgi-bin/carddisp.pl?gene=MEIS2
ALG12	ALG12 Alpha-1,6-Mannosyltransferase	Protein Coding	37	GC22M052145	8.19992	https://www.genecards.org/cgi-bin/carddisp.pl?gene=ALG12
CASK	Calcium/Calmodulin Dependent Serine Protein Kinase	Protein Coding	47	GC0XM041514	8.19978	https://www.genecards.org/cgi-bin/carddisp.pl?gene=CASK
MIR182	MicroRNA 182	RNA Gene	20	GC07M129770	8.19514	https://www.genecards.org/cgi-bin/carddisp.pl?gene=MIR182
FKBP1A	FKBP Prolyl Isomerase 1A	Protein Coding	44	GC20M001369	8.1943	https://www.genecards.org/cgi-bin/carddisp.pl?gene=FKBP1A
RNLS	Renalase, FAD Dependent Amine Oxidase	Protein Coding	37	GC10M088180	8.19387	https://www.genecards.org/cgi-bin/carddisp.pl?gene=RNLS
SLC37A4	Solute Carrier Family 37 Member 4	Protein Coding	42	GC11M119024	8.19197	https://www.genecards.org/cgi-bin/carddisp.pl?gene=SLC37A4
IL12A	Interleukin 12A	Protein Coding	41	GC03P159988	8.18696	https://www.genecards.org/cgi-bin/carddisp.pl?gene=IL12A
ALG8	ALG8 Alpha-1,3-Glucosyltransferase	Protein Coding	42	GC11M079117	8.18622	https://www.genecards.org/cgi-bin/carddisp.pl?gene=ALG8
NPC1L1	NPC1 Like Intracellular Cholesterol Transporter 1	Protein Coding	42	GC07M044512	8.18586	https://www.genecards.org/cgi-bin/carddisp.pl?gene=NPC1L1
TFAP2A	Transcription Factor AP-2 Alpha	Protein Coding	46	GC06M010393	8.17636	https://www.genecards.org/cgi-bin/carddisp.pl?gene=TFAP2A
PURA	Purine Rich Element Binding Protein A	Protein Coding	43	GC05P140076	8.17466	https://www.genecards.org/cgi-bin/carddisp.pl?gene=PURA
FSIP2-AS1	FSIP2 Antisense RNA 1	RNA Gene	11	GC02M185652	8.17358	https://www.genecards.org/cgi-bin/carddisp.pl?gene=FSIP2-AS1
NEK9	NIMA Related Kinase 9	Protein Coding	44	GC14M075079	8.17075	https://www.genecards.org/cgi-bin/carddisp.pl?gene=NEK9
SETD5	SET Domain Containing 5	Protein Coding	37	GC03P009402	8.16641	https://www.genecards.org/cgi-bin/carddisp.pl?gene=SETD5
MDH2	Malate Dehydrogenase 2	Protein Coding	46	GC07P076048	8.16021	https://www.genecards.org/cgi-bin/carddisp.pl?gene=MDH2
NDUFS3	NADH:Ubiquinone Oxidoreductase Core Subunit S3	Protein Coding	45	GC11P047567	8.14474	https://www.genecards.org/cgi-bin/carddisp.pl?gene=NDUFS3
NEDD4L	NEDD4 Like E3 Ubiquitin Protein Ligase	Protein Coding	45	GC18P058044	8.14437	https://www.genecards.org/cgi-bin/carddisp.pl?gene=NEDD4L
DNAAF4	Dynein Axonemal Assembly Factor 4	Protein Coding	29	GC15M072446	8.14306	https://www.genecards.org/cgi-bin/carddisp.pl?gene=DNAAF4
GGT1	Gamma-Glutamyltransferase 1	Protein Coding	46	GC22P024583	8.14137	https://www.genecards.org/cgi-bin/carddisp.pl?gene=GGT1
THBS4	Thrombospondin 4	Protein Coding	41	GC05P079991	8.13932	https://www.genecards.org/cgi-bin/carddisp.pl?gene=THBS4
UBR1	Ubiquitin Protein Ligase E3 Component N-Recognin 1	Protein Coding	42	GC15M042942	8.1361	https://www.genecards.org/cgi-bin/carddisp.pl?gene=UBR1
PSMA6	Proteasome 20S Subunit Alpha 6	Protein Coding	44	GC14P035278	8.12727	https://www.genecards.org/cgi-bin/carddisp.pl?gene=PSMA6
TNFSF12	TNF Superfamily Member 12	Protein Coding	38	GC17P009828	8.12681	https://www.genecards.org/cgi-bin/carddisp.pl?gene=TNFSF12
HESX1	HESX Homeobox 1	Protein Coding	37	GC03M057207	8.12397	https://www.genecards.org/cgi-bin/carddisp.pl?gene=HESX1
PUF60	Poly(U) Binding Splicing Factor 60	Protein Coding	40	GC08M143816	8.12387	https://www.genecards.org/cgi-bin/carddisp.pl?gene=PUF60
PIEZO2	Piezo Type Mechanosensitive Ion Channel Component 2	Protein Coding	34	GC18M010670	8.12209	https://www.genecards.org/cgi-bin/carddisp.pl?gene=PIEZO2
F2R	Coagulation Factor II Thrombin Receptor	Protein Coding	45	GC05P076716	8.11919	https://www.genecards.org/cgi-bin/carddisp.pl?gene=F2R
FKBP6	FKBP Prolyl Isomerase Family Member 6 (Inactive)	Protein Coding	38	GC07P073328	8.11216	https://www.genecards.org/cgi-bin/carddisp.pl?gene=FKBP6
DNAAF3	Dynein Axonemal Assembly Factor 3	Protein Coding	35	GC19M055158	8.1057	https://www.genecards.org/cgi-bin/carddisp.pl?gene=DNAAF3
PPP3CA	Protein Phosphatase 3 Catalytic Subunit Alpha	Protein Coding	51	GC04M101024	8.10084	https://www.genecards.org/cgi-bin/carddisp.pl?gene=PPP3CA
NSMCE2	NSE2 (MMS21) Homolog, SMC5-SMC6 Complex SUMO Ligase	Protein Coding	37	GC08P125091	8.09861	https://www.genecards.org/cgi-bin/carddisp.pl?gene=NSMCE2
TNNI1	Troponin I1, Slow Skeletal Type	Protein Coding	39	GC01M201404	8.09774	https://www.genecards.org/cgi-bin/carddisp.pl?gene=TNNI1
PEX11B	Peroxisomal Biogenesis Factor 11 Beta	Protein Coding	39	GC01M145911	8.09751	https://www.genecards.org/cgi-bin/carddisp.pl?gene=PEX11B
NDUFS6	NADH:Ubiquinone Oxidoreductase Subunit S6	Protein Coding	43	GC05P001801	8.09411	https://www.genecards.org/cgi-bin/carddisp.pl?gene=NDUFS6
OXT	Oxytocin/Neurophysin I Prepropeptide	Protein Coding	39	GC20P003068	8.09353	https://www.genecards.org/cgi-bin/carddisp.pl?gene=OXT
LOC113939944	Sharpr-MPRA Regulatory Region 9539	Biological Region	2	GC15P048520	8.09119	https://www.genecards.org/cgi-bin/carddisp.pl?gene=LOC113939944
IL6ST	Interleukin 6 Cytokine Family Signal Transducer	Protein Coding	45	GC05M055935	8.08999	https://www.genecards.org/cgi-bin/carddisp.pl?gene=IL6ST
CYP27B1	Cytochrome P450 Family 27 Subfamily B Member 1	Protein Coding	45	GC12M057757	8.08761	https://www.genecards.org/cgi-bin/carddisp.pl?gene=CYP27B1
SMARCC2	SWI/SNF Related, Matrix Associated, Actin Dependent Regulator Of Chromatin Subfamily C Member 2	Protein Coding	44	GC12M056292	8.08701	https://www.genecards.org/cgi-bin/carddisp.pl?gene=SMARCC2
RPL15	Ribosomal Protein L15	Protein Coding	42	GC03P023916	8.08651	https://www.genecards.org/cgi-bin/carddisp.pl?gene=RPL15
STN1	STN1 Subunit Of CST Complex	Protein Coding	31	GC10M103905	8.08533	https://www.genecards.org/cgi-bin/carddisp.pl?gene=STN1
PDLIM5	PDZ And LIM Domain 5	Protein Coding	39	GC04P094451	8.08063	https://www.genecards.org/cgi-bin/carddisp.pl?gene=PDLIM5
RSPH3	Radial Spoke Head 3	Protein Coding	35	GC06M158948	8.07438	https://www.genecards.org/cgi-bin/carddisp.pl?gene=RSPH3
AUH	AU RNA Binding Methylglutaconyl-CoA Hydratase	Protein Coding	41	GC09M091213	8.07068	https://www.genecards.org/cgi-bin/carddisp.pl?gene=AUH
COG7	Component Of Oligomeric Golgi Complex 7	Protein Coding	37	GC16M023388	8.07039	https://www.genecards.org/cgi-bin/carddisp.pl?gene=COG7
PGM1	Phosphoglucomutase 1	Protein Coding	46	GC01P063593	8.06952	https://www.genecards.org/cgi-bin/carddisp.pl?gene=PGM1
AKR1D1	Aldo-Keto Reductase Family 1 Member D1	Protein Coding	44	GC07P138003	8.06055	https://www.genecards.org/cgi-bin/carddisp.pl?gene=AKR1D1
JMJD1C	Jumonji Domain Containing 1C	Protein Coding	39	GC10M063167	8.06038	https://www.genecards.org/cgi-bin/carddisp.pl?gene=JMJD1C
VPS33B	VPS33B Late Endosome And Lysosome Associated	Protein Coding	40	GC15M090998	8.06001	https://www.genecards.org/cgi-bin/carddisp.pl?gene=VPS33B
IRAK1	Interleukin 1 Receptor Associated Kinase 1	Protein Coding	48	GC0XM154010	8.05596	https://www.genecards.org/cgi-bin/carddisp.pl?gene=IRAK1
POLR3A	RNA Polymerase III Subunit A	Protein Coding	41	GC10M077969	8.0558	https://www.genecards.org/cgi-bin/carddisp.pl?gene=POLR3A
ALOX5	Arachidonate 5-Lipoxygenase	Protein Coding	47	GC10P045374	8.0486	https://www.genecards.org/cgi-bin/carddisp.pl?gene=ALOX5
DNM2	Dynamin 2	Protein Coding	48	GC19P010718	8.04081	https://www.genecards.org/cgi-bin/carddisp.pl?gene=DNM2
LMBRD1	LMBR1 Domain Containing 1	Protein Coding	37	GC06M069675	8.03917	https://www.genecards.org/cgi-bin/carddisp.pl?gene=LMBRD1
IL12B	Interleukin 12B	Protein Coding	41	GC05M159314	8.03333	https://www.genecards.org/cgi-bin/carddisp.pl?gene=IL12B
FUCA1	Alpha-L-Fucosidase 1	Protein Coding	44	GC01M023845	8.03313	https://www.genecards.org/cgi-bin/carddisp.pl?gene=FUCA1
CAMK2G	Calcium/Calmodulin Dependent Protein Kinase II Gamma	Protein Coding	46	GC10M073812	8.02822	https://www.genecards.org/cgi-bin/carddisp.pl?gene=CAMK2G
CCDC141	Coiled-Coil Domain Containing 141	Protein Coding	34	GC02M178829	8.02492	https://www.genecards.org/cgi-bin/carddisp.pl?gene=CCDC141
VEGFC	Vascular Endothelial Growth Factor C	Protein Coding	45	GC04M176683	8.02218	https://www.genecards.org/cgi-bin/carddisp.pl?gene=VEGFC
KIAA0753	KIAA0753	Protein Coding	33	GC17M006578	8.0181	https://www.genecards.org/cgi-bin/carddisp.pl?gene=KIAA0753
ROR2	Receptor Tyrosine Kinase Like Orphan Receptor 2	Protein Coding	47	GC09M091564	8.01805	https://www.genecards.org/cgi-bin/carddisp.pl?gene=ROR2
BSND	Barttin CLCNK Type Accessory Subunit Beta	Protein Coding	39	GC01P054998	8.01559	https://www.genecards.org/cgi-bin/carddisp.pl?gene=BSND
LAMB2	Laminin Subunit Beta 2	Protein Coding	43	GC03M049121	8.01447	https://www.genecards.org/cgi-bin/carddisp.pl?gene=LAMB2
HSF2BP	Heat Shock Transcription Factor 2 Binding Protein	Protein Coding	34	GC21M043453	8.0089	https://www.genecards.org/cgi-bin/carddisp.pl?gene=HSF2BP
SHBG	Sex Hormone Binding Globulin	Protein Coding	39	GC17P007613	8.00583	https://www.genecards.org/cgi-bin/carddisp.pl?gene=SHBG
CYC1	Cytochrome C1	Protein Coding	44	GC08P144095	8.00235	https://www.genecards.org/cgi-bin/carddisp.pl?gene=CYC1
PLA2G6	Phospholipase A2 Group VI	Protein Coding	46	GC22M052990	8.00102	https://www.genecards.org/cgi-bin/carddisp.pl?gene=PLA2G6
FOXJ1	Forkhead Box J1	Protein Coding	37	GC17M076136	8.00066	https://www.genecards.org/cgi-bin/carddisp.pl?gene=FOXJ1
COL18A1	Collagen Type XVIII Alpha 1 Chain	Protein Coding	43	GC21P045405	8.00012	https://www.genecards.org/cgi-bin/carddisp.pl?gene=COL18A1
PLAGL1	PLAG1 Like Zinc Finger 1	Protein Coding	42	GC06M143940	7.99957	https://www.genecards.org/cgi-bin/carddisp.pl?gene=PLAGL1
KIAA0319L	KIAA0319 Like	Protein Coding	36	GC01M035433	7.99945	https://www.genecards.org/cgi-bin/carddisp.pl?gene=KIAA0319L
FREM2	FRAS1 Related Extracellular Matrix 2	Protein Coding	37	GC13P038687	7.9892	https://www.genecards.org/cgi-bin/carddisp.pl?gene=FREM2
TCF7L2	Transcription Factor 7 Like 2	Protein Coding	44	GC10P112950	7.98883	https://www.genecards.org/cgi-bin/carddisp.pl?gene=TCF7L2
UBE3B	Ubiquitin Protein Ligase E3B	Protein Coding	41	GC12P109477	7.98847	https://www.genecards.org/cgi-bin/carddisp.pl?gene=UBE3B
SLC10A2	Solute Carrier Family 10 Member 2	Protein Coding	41	GC13M103043	7.97376	https://www.genecards.org/cgi-bin/carddisp.pl?gene=SLC10A2
CARD14	Caspase Recruitment Domain Family Member 14	Protein Coding	41	GC17P080170	7.97284	https://www.genecards.org/cgi-bin/carddisp.pl?gene=CARD14
COA8	Cytochrome C Oxidase Assembly Factor 8	Protein Coding	25	GC14P107529	7.96922	https://www.genecards.org/cgi-bin/carddisp.pl?gene=COA8
ADK	Adenosine Kinase	Protein Coding	48	GC10P074152	7.96834	https://www.genecards.org/cgi-bin/carddisp.pl?gene=ADK
ADORA2A	Adenosine A2a Receptor	Protein Coding	44	GC22P024417	7.96773	https://www.genecards.org/cgi-bin/carddisp.pl?gene=ADORA2A
CASP1	Caspase 1	Protein Coding	48	GC11M105025	7.96285	https://www.genecards.org/cgi-bin/carddisp.pl?gene=CASP1
PDSS2	Decaprenyl Diphosphate Synthase Subunit 2	Protein Coding	39	GC06M107152	7.96176	https://www.genecards.org/cgi-bin/carddisp.pl?gene=PDSS2
DAZL	Deleted In Azoospermia Like	Protein Coding	39	GC03M016586	7.96164	https://www.genecards.org/cgi-bin/carddisp.pl?gene=DAZL
CEP164	Centrosomal Protein 164	Protein Coding	39	GC11P117314	7.95762	https://www.genecards.org/cgi-bin/carddisp.pl?gene=CEP164
XIAP	X-Linked Inhibitor Of Apoptosis	Protein Coding	47	GC0XP123859	7.94196	https://www.genecards.org/cgi-bin/carddisp.pl?gene=XIAP
HFE-AS1	HFE Antisense RNA 1	RNA Gene	8	GC06M026085	7.93684	https://www.genecards.org/cgi-bin/carddisp.pl?gene=HFE-AS1
PIK3CG	Phosphatidylinositol-4,5-Bisphosphate 3-Kinase Catalytic Subunit Gamma	Protein Coding	47	GC07P106865	7.93624	https://www.genecards.org/cgi-bin/carddisp.pl?gene=PIK3CG
BUD23	BUD23 RRNA Methyltransferase And Ribosome Maturation Factor	Protein Coding	30	GC07P074025	7.92993	https://www.genecards.org/cgi-bin/carddisp.pl?gene=BUD23
RUNX1	RUNX Family Transcription Factor 1	Protein Coding	47	GC21M034787	7.92473	https://www.genecards.org/cgi-bin/carddisp.pl?gene=RUNX1
CD14	CD14 Molecule	Protein Coding	43	GC05M140631	7.92101	https://www.genecards.org/cgi-bin/carddisp.pl?gene=CD14
ZNF462	Zinc Finger Protein 462	Protein Coding	39	GC09P106860	7.92035	https://www.genecards.org/cgi-bin/carddisp.pl?gene=ZNF462
LAMA3	Laminin Subunit Alpha 3	Protein Coding	43	GC18P023689	7.91488	https://www.genecards.org/cgi-bin/carddisp.pl?gene=LAMA3
ESCO2	Establishment Of Sister Chromatid Cohesion N-Acetyltransferase 2	Protein Coding	37	GC08P027771	7.90881	https://www.genecards.org/cgi-bin/carddisp.pl?gene=ESCO2
MAPT	Microtubule Associated Protein Tau	Protein Coding	48	GC17P045894	7.90234	https://www.genecards.org/cgi-bin/carddisp.pl?gene=MAPT
IL15	Interleukin 15	Protein Coding	38	GC04P141636	7.88718	https://www.genecards.org/cgi-bin/carddisp.pl?gene=IL15
SUCLA2	Succinate-CoA Ligase ADP-Forming Subunit Beta	Protein Coding	45	GC13M047745	7.8864	https://www.genecards.org/cgi-bin/carddisp.pl?gene=SUCLA2
CCDC103	Coiled-Coil Domain Containing 103	Protein Coding	34	GC17P047519	7.88272	https://www.genecards.org/cgi-bin/carddisp.pl?gene=CCDC103
PDE4B	Phosphodiesterase 4B	Protein Coding	43	GC01P065792	7.88168	https://www.genecards.org/cgi-bin/carddisp.pl?gene=PDE4B
KCNN3	Potassium Calcium-Activated Channel Subfamily N Member 3	Protein Coding	43	GC01M154697	7.87915	https://www.genecards.org/cgi-bin/carddisp.pl?gene=KCNN3
C9orf72	C9orf72-SMCR8 Complex Subunit	Protein Coding	40	GC09M027863	7.87535	https://www.genecards.org/cgi-bin/carddisp.pl?gene=C9orf72
ACVR2B	Activin A Receptor Type 2B	Protein Coding	48	GC03P038453	7.87426	https://www.genecards.org/cgi-bin/carddisp.pl?gene=ACVR2B
RAMP2	Receptor Activity Modifying Protein 2	Protein Coding	40	GC17P042758	7.87099	https://www.genecards.org/cgi-bin/carddisp.pl?gene=RAMP2
VRK2	VRK Serine/Threonine Kinase 2	Protein Coding	41	GC02P057907	7.87011	https://www.genecards.org/cgi-bin/carddisp.pl?gene=VRK2
RPS20	Ribosomal Protein S20	Protein Coding	42	GC08M056067	7.86891	https://www.genecards.org/cgi-bin/carddisp.pl?gene=RPS20
WNT4	Wnt Family Member 4	Protein Coding	45	GC01M022190	7.86705	https://www.genecards.org/cgi-bin/carddisp.pl?gene=WNT4
ATP7A	ATPase Copper Transporting Alpha	Protein Coding	44	GC0XP077956	7.86539	https://www.genecards.org/cgi-bin/carddisp.pl?gene=ATP7A
FGD1	FYVE, RhoGEF And PH Domain Containing 1	Protein Coding	39	GC0XM054488	7.86289	https://www.genecards.org/cgi-bin/carddisp.pl?gene=FGD1
MTPN	Myotrophin	Protein Coding	34	GC07M135926	7.86045	https://www.genecards.org/cgi-bin/carddisp.pl?gene=MTPN
RMND1	Required For Meiotic Nuclear Division 1 Homolog	Protein Coding	36	GC06M151404	7.85924	https://www.genecards.org/cgi-bin/carddisp.pl?gene=RMND1
TANGO2	Transport And Golgi Organization 2 Homolog	Protein Coding	34	GC22P020017	7.8563	https://www.genecards.org/cgi-bin/carddisp.pl?gene=TANGO2
MST1	Macrophage Stimulating 1	Protein Coding	44	GC03M049683	7.85474	https://www.genecards.org/cgi-bin/carddisp.pl?gene=MST1
MESD	Mesoderm Development LRP Chaperone	Protein Coding	32	GC15M080955	7.85073	https://www.genecards.org/cgi-bin/carddisp.pl?gene=MESD
MIR27A	MicroRNA 27a	RNA Gene	22	GC19M014241	7.84236	https://www.genecards.org/cgi-bin/carddisp.pl?gene=MIR27A
VIP	Vasoactive Intestinal Peptide	Protein Coding	43	GC06P152750	7.8388	https://www.genecards.org/cgi-bin/carddisp.pl?gene=VIP
CASQ1	Calsequestrin 1	Protein Coding	42	GC01P160190	7.83869	https://www.genecards.org/cgi-bin/carddisp.pl?gene=CASQ1
MAPK8	Mitogen-Activated Protein Kinase 8	Protein Coding	48	GC10P048306	7.83654	https://www.genecards.org/cgi-bin/carddisp.pl?gene=MAPK8
FGF1	Fibroblast Growth Factor 1	Protein Coding	45	GC05M142555	7.8343	https://www.genecards.org/cgi-bin/carddisp.pl?gene=FGF1
IFT81	Intraflagellar Transport 81	Protein Coding	39	GC12P110124	7.83084	https://www.genecards.org/cgi-bin/carddisp.pl?gene=IFT81
OTX2	Orthodenticle Homeobox 2	Protein Coding	45	GC14M056799	7.82823	https://www.genecards.org/cgi-bin/carddisp.pl?gene=OTX2
MAP1B	Microtubule Associated Protein 1B	Protein Coding	43	GC05P072107	7.8226	https://www.genecards.org/cgi-bin/carddisp.pl?gene=MAP1B
AHCY	Adenosylhomocysteinase	Protein Coding	48	GC20M034400	7.81895	https://www.genecards.org/cgi-bin/carddisp.pl?gene=AHCY
HMGA2	High Mobility Group AT-Hook 2	Protein Coding	43	GC12P065824	7.81866	https://www.genecards.org/cgi-bin/carddisp.pl?gene=HMGA2
AMACR	Alpha-Methylacyl-CoA Racemase	Protein Coding	44	GC05M033986	7.81404	https://www.genecards.org/cgi-bin/carddisp.pl?gene=AMACR
TACR3	Tachykinin Receptor 3	Protein Coding	48	GC04M103586	7.81337	https://www.genecards.org/cgi-bin/carddisp.pl?gene=TACR3
PCCA	Propionyl-CoA Carboxylase Subunit Alpha	Protein Coding	45	GC13P100089	7.81155	https://www.genecards.org/cgi-bin/carddisp.pl?gene=PCCA
KLF9-DT	KLF9 Divergent Transcript	RNA Gene	6	GC09P070414	7.79878	https://www.genecards.org/cgi-bin/carddisp.pl?gene=KLF9-DT
RMRP	RNA Component Of Mitochondrial RNA Processing Endoribonuclease	RNA Gene	26	GC09M035655	7.79588	https://www.genecards.org/cgi-bin/carddisp.pl?gene=RMRP
GAREM2	GRB2 Associated Regulator Of MAPK1 Subtype 2	Protein Coding	24	GC02P026182	7.7943	https://www.genecards.org/cgi-bin/carddisp.pl?gene=GAREM2
PDHA1	Pyruvate Dehydrogenase E1 Subunit Alpha 1	Protein Coding	47	GC0XP019343	7.79393	https://www.genecards.org/cgi-bin/carddisp.pl?gene=PDHA1
DNAAF11	Dynein Axonemal Assembly Factor 11	Protein Coding	30	GC08M132571	7.79306	https://www.genecards.org/cgi-bin/carddisp.pl?gene=DNAAF11
NOX4	NADPH Oxidase 4	Protein Coding	40	GC11M089324	7.7842	https://www.genecards.org/cgi-bin/carddisp.pl?gene=NOX4
BAAT	Bile Acid-CoA:Amino Acid N-Acyltransferase	Protein Coding	43	GC09M101354	7.78312	https://www.genecards.org/cgi-bin/carddisp.pl?gene=BAAT
TLR3	Toll Like Receptor 3	Protein Coding	50	GC04P186059	7.78117	https://www.genecards.org/cgi-bin/carddisp.pl?gene=TLR3
BBIP1	BBSome Interacting Protein 1	Protein Coding	31	GC10M110898	7.78068	https://www.genecards.org/cgi-bin/carddisp.pl?gene=BBIP1
SCN8A	Sodium Voltage-Gated Channel Alpha Subunit 8	Protein Coding	46	GC12P051590	7.77856	https://www.genecards.org/cgi-bin/carddisp.pl?gene=SCN8A
CACNA1A	Calcium Voltage-Gated Channel Subunit Alpha1 A	Protein Coding	45	GC19M013206	7.77403	https://www.genecards.org/cgi-bin/carddisp.pl?gene=CACNA1A
MT-TH	Mitochondrially Encoded TRNA-His (CAU/C)	RNA Gene	13	GCMTP012140	7.77206	https://www.genecards.org/cgi-bin/carddisp.pl?gene=MT-TH
DNAI2	Dynein Axonemal Intermediate Chain 2	Protein Coding	38	GC17P074274	7.76784	https://www.genecards.org/cgi-bin/carddisp.pl?gene=DNAI2
LMOD1	Leiomodin 1	Protein Coding	40	GC01M201896	7.7659	https://www.genecards.org/cgi-bin/carddisp.pl?gene=LMOD1
GFAP	Glial Fibrillary Acidic Protein	Protein Coding	45	GC17M044905	7.7638	https://www.genecards.org/cgi-bin/carddisp.pl?gene=GFAP
SAA1	Serum Amyloid A1	Protein Coding	40	GC11P018332	7.7584	https://www.genecards.org/cgi-bin/carddisp.pl?gene=SAA1
GFM1	G Elongation Factor Mitochondrial 1	Protein Coding	43	GC03P158644	7.75171	https://www.genecards.org/cgi-bin/carddisp.pl?gene=GFM1
COQ4	Coenzyme Q4	Protein Coding	37	GC09P128322	7.74325	https://www.genecards.org/cgi-bin/carddisp.pl?gene=COQ4
SH3PXD2B	SH3 And PX Domains 2B	Protein Coding	39	GC05M172325	7.74279	https://www.genecards.org/cgi-bin/carddisp.pl?gene=SH3PXD2B
RECQL4	RecQ Like Helicase 4	Protein Coding	41	GC08M144512	7.74084	https://www.genecards.org/cgi-bin/carddisp.pl?gene=RECQL4
GNB1	G Protein Subunit Beta 1	Protein Coding	44	GC01M001785	7.73494	https://www.genecards.org/cgi-bin/carddisp.pl?gene=GNB1
PDGFB	Platelet Derived Growth Factor Subunit B	Protein Coding	47	GC22M052513	7.73169	https://www.genecards.org/cgi-bin/carddisp.pl?gene=PDGFB
IQCB1	IQ Motif Containing B1	Protein Coding	40	GC03M121769	7.73149	https://www.genecards.org/cgi-bin/carddisp.pl?gene=IQCB1
ADAMTS10	ADAM Metallopeptidase With Thrombospondin Type 1 Motif 10	Protein Coding	40	GC19M008580	7.73083	https://www.genecards.org/cgi-bin/carddisp.pl?gene=ADAMTS10
CIITA	Class II Major Histocompatibility Complex Transactivator	Protein Coding	43	GC16P010879	7.72857	https://www.genecards.org/cgi-bin/carddisp.pl?gene=CIITA
RPGRIP1	RPGR Interacting Protein 1	Protein Coding	38	GC14P028142	7.71998	https://www.genecards.org/cgi-bin/carddisp.pl?gene=RPGRIP1
HARS1	Histidyl-TRNA Synthetase 1	Protein Coding	35	GC05M140673	7.71624	https://www.genecards.org/cgi-bin/carddisp.pl?gene=HARS1
NLRP3	NLR Family Pyrin Domain Containing 3	Protein Coding	45	GC01P247415	7.71623	https://www.genecards.org/cgi-bin/carddisp.pl?gene=NLRP3
MAPK3	Mitogen-Activated Protein Kinase 3	Protein Coding	47	GC16M032843	7.71466	https://www.genecards.org/cgi-bin/carddisp.pl?gene=MAPK3
MYH15	Myosin Heavy Chain 15	Protein Coding	37	GC03M108380	7.71306	https://www.genecards.org/cgi-bin/carddisp.pl?gene=MYH15
SRP54	Signal Recognition Particle 54	Protein Coding	41	GC14P034981	7.71304	https://www.genecards.org/cgi-bin/carddisp.pl?gene=SRP54
SPEN	Spen Family Transcriptional Repressor	Protein Coding	38	GC01P015848	7.71104	https://www.genecards.org/cgi-bin/carddisp.pl?gene=SPEN
ITGB1	Integrin Subunit Beta 1	Protein Coding	48	GC10M032909	7.71018	https://www.genecards.org/cgi-bin/carddisp.pl?gene=ITGB1
DHFR	Dihydrofolate Reductase	Protein Coding	47	GC05M080626	7.70814	https://www.genecards.org/cgi-bin/carddisp.pl?gene=DHFR
ADAMTSL1	ADAMTS Like 1	Protein Coding	40	GC09P017906	7.70696	https://www.genecards.org/cgi-bin/carddisp.pl?gene=ADAMTSL1
LIFR	LIF Receptor Subunit Alpha	Protein Coding	44	GC05M038475	7.70399	https://www.genecards.org/cgi-bin/carddisp.pl?gene=LIFR
ANOS1	Anosmin 1	Protein Coding	35	GC0XM008528	7.69878	https://www.genecards.org/cgi-bin/carddisp.pl?gene=ANOS1
RTL1	Retrotransposon Gag Like 1	Protein Coding	30	GC14M100880	7.69043	https://www.genecards.org/cgi-bin/carddisp.pl?gene=RTL1
ERCC5	ERCC Excision Repair 5, Endonuclease	Protein Coding	43	GC13P102845	7.68395	https://www.genecards.org/cgi-bin/carddisp.pl?gene=ERCC5
TMEM127	Transmembrane Protein 127	Protein Coding	36	GC02M096248	7.67988	https://www.genecards.org/cgi-bin/carddisp.pl?gene=TMEM127
RBM8A	RNA Binding Motif Protein 8A	Protein Coding	39	GC01M145921	7.67855	https://www.genecards.org/cgi-bin/carddisp.pl?gene=RBM8A
RCAN1	Regulator Of Calcineurin 1	Protein Coding	41	GC21M034513	7.67843	https://www.genecards.org/cgi-bin/carddisp.pl?gene=RCAN1
SYCP2	Synaptonemal Complex Protein 2	Protein Coding	37	GC20M059863	7.67814	https://www.genecards.org/cgi-bin/carddisp.pl?gene=SYCP2
SMARCD1	SWI/SNF Related, Matrix Associated, Actin Dependent Regulator Of Chromatin, Subfamily D, Member 1	Protein Coding	40	GC12P050085	7.6736	https://www.genecards.org/cgi-bin/carddisp.pl?gene=SMARCD1
TMPPE	Transmembrane Protein With Metallophosphoesterase Domain	Protein Coding	28	GC03M033090	7.67265	https://www.genecards.org/cgi-bin/carddisp.pl?gene=TMPPE
PRG4	Proteoglycan 4	Protein Coding	39	GC01P186296	7.66436	https://www.genecards.org/cgi-bin/carddisp.pl?gene=PRG4
TCN2	Transcobalamin 2	Protein Coding	42	GC22P030606	7.6632	https://www.genecards.org/cgi-bin/carddisp.pl?gene=TCN2
HNRNPUL2-BSCL2	HNRNPUL2-BSCL2 Readthrough (NMD Candidate)	RNA Gene	15	GC11M077343	7.66197	https://www.genecards.org/cgi-bin/carddisp.pl?gene=HNRNPUL2-BSCL2
KYNU	Kynureninase	Protein Coding	45	GC02P142877	7.65565	https://www.genecards.org/cgi-bin/carddisp.pl?gene=KYNU
SMN2	Survival Of Motor Neuron 2, Centromeric	Protein Coding	40	GC05P070049	7.65453	https://www.genecards.org/cgi-bin/carddisp.pl?gene=SMN2
APELA	Apelin Receptor Early Endogenous Ligand	Protein Coding	17	GC04P164877	7.65443	https://www.genecards.org/cgi-bin/carddisp.pl?gene=APELA
MYBPC1	Myosin Binding Protein C1	Protein Coding	42	GC12P101568	7.65343	https://www.genecards.org/cgi-bin/carddisp.pl?gene=MYBPC1
DNAJB13	DnaJ Heat Shock Protein Family (Hsp40) Member B13	Protein Coding	34	GC11P073950	7.65028	https://www.genecards.org/cgi-bin/carddisp.pl?gene=DNAJB13
PSMD12	Proteasome 26S Subunit, Non-ATPase 12	Protein Coding	41	GC17M067337	7.64803	https://www.genecards.org/cgi-bin/carddisp.pl?gene=PSMD12
GPC4	Glypican 4	Protein Coding	43	GC0XM133300	7.64693	https://www.genecards.org/cgi-bin/carddisp.pl?gene=GPC4
FCGR3B	Fc Fragment Of IgG Receptor IIIb	Protein Coding	40	GC01M161623	7.64681	https://www.genecards.org/cgi-bin/carddisp.pl?gene=FCGR3B
DAG1	Dystroglycan 1	Protein Coding	44	GC03P049482	7.64479	https://www.genecards.org/cgi-bin/carddisp.pl?gene=DAG1
CLDN16	Claudin 16	Protein Coding	40	GC03P190290	7.64131	https://www.genecards.org/cgi-bin/carddisp.pl?gene=CLDN16
DCN	Decorin	Protein Coding	44	GC12M091140	7.64108	https://www.genecards.org/cgi-bin/carddisp.pl?gene=DCN
NALCN	Sodium Leak Channel, Non-Selective	Protein Coding	39	GC13M101053	7.63813	https://www.genecards.org/cgi-bin/carddisp.pl?gene=NALCN
NDUFB9	NADH:Ubiquinone Oxidoreductase Subunit B9	Protein Coding	42	GC08P124539	7.635	https://www.genecards.org/cgi-bin/carddisp.pl?gene=NDUFB9
GCNA	Germ Cell Nuclear Acidic Peptidase	Protein Coding	24	GC0XP071578	7.63322	https://www.genecards.org/cgi-bin/carddisp.pl?gene=GCNA
RSPH9	Radial Spoke Head Component 9	Protein Coding	36	GC06P064357	7.63028	https://www.genecards.org/cgi-bin/carddisp.pl?gene=RSPH9
TCF21	Transcription Factor 21	Protein Coding	35	GC06P133889	7.62765	https://www.genecards.org/cgi-bin/carddisp.pl?gene=TCF21
MIR22	MicroRNA 22	RNA Gene	20	GC17M001713	7.62765	https://www.genecards.org/cgi-bin/carddisp.pl?gene=MIR22
BCKDHB	Branched Chain Keto Acid Dehydrogenase E1 Subunit Beta	Protein Coding	41	GC06P080106	7.62435	https://www.genecards.org/cgi-bin/carddisp.pl?gene=BCKDHB
ATP6V1A	ATPase H+ Transporting V1 Subunit A	Protein Coding	43	GC03P113747	7.62036	https://www.genecards.org/cgi-bin/carddisp.pl?gene=ATP6V1A
PGR	Progesterone Receptor	Protein Coding	48	GC11M101030	7.61974	https://www.genecards.org/cgi-bin/carddisp.pl?gene=PGR
MRPL44	Mitochondrial Ribosomal Protein L44	Protein Coding	39	GC02P223957	7.61962	https://www.genecards.org/cgi-bin/carddisp.pl?gene=MRPL44
MRPS22	Mitochondrial Ribosomal Protein S22	Protein Coding	40	GC03P139005	7.61639	https://www.genecards.org/cgi-bin/carddisp.pl?gene=MRPS22
RAG2	Recombination Activating 2	Protein Coding	41	GC11M036575	7.61107	https://www.genecards.org/cgi-bin/carddisp.pl?gene=RAG2
GLUL	Glutamate-Ammonia Ligase	Protein Coding	47	GC01M182378	7.61046	https://www.genecards.org/cgi-bin/carddisp.pl?gene=GLUL
MAP3K20	Mitogen-Activated Protein Kinase Kinase Kinase 20	Protein Coding	39	GC02P173076	7.60461	https://www.genecards.org/cgi-bin/carddisp.pl?gene=MAP3K20
MFN2	Mitofusin 2	Protein Coding	46	GC01P011980	7.60424	https://www.genecards.org/cgi-bin/carddisp.pl?gene=MFN2
BAX	BCL2 Associated X, Apoptosis Regulator	Protein Coding	47	GC19P048954	7.60233	https://www.genecards.org/cgi-bin/carddisp.pl?gene=BAX
GTF2IRD2	GTF2I Repeat Domain Containing 2	Protein Coding	32	GC07M074796	7.59975	https://www.genecards.org/cgi-bin/carddisp.pl?gene=GTF2IRD2
GAS2L2	Growth Arrest Specific 2 Like 2	Protein Coding	33	GC17M035744	7.59104	https://www.genecards.org/cgi-bin/carddisp.pl?gene=GAS2L2
DVL1	Dishevelled Segment Polarity Protein 1	Protein Coding	45	GC01M001335	7.59091	https://www.genecards.org/cgi-bin/carddisp.pl?gene=DVL1
TSR2	TSR2 Ribosome Maturation Factor	Protein Coding	35	GC0XP054441	7.588	https://www.genecards.org/cgi-bin/carddisp.pl?gene=TSR2
EPRS1	Glutamyl-Prolyl-TRNA Synthetase 1	Protein Coding	34	GC01M219969	7.58294	https://www.genecards.org/cgi-bin/carddisp.pl?gene=EPRS1
YWHAE	Tyrosine 3-Monooxygenase/Tryptophan 5-Monooxygenase Activation Protein Epsilon	Protein Coding	47	GC17M001346	7.57689	https://www.genecards.org/cgi-bin/carddisp.pl?gene=YWHAE
RELN	Reelin	Protein Coding	41	GC07M103471	7.57246	https://www.genecards.org/cgi-bin/carddisp.pl?gene=RELN
PON3	Paraoxonase 3	Protein Coding	43	GC07M095359	7.57217	https://www.genecards.org/cgi-bin/carddisp.pl?gene=PON3
TLR5	Toll Like Receptor 5	Protein Coding	45	GC01M223367	7.56609	https://www.genecards.org/cgi-bin/carddisp.pl?gene=TLR5
LOC113687175	Sharpr-MPRA Regulatory Region 4647	Biological Region	2	GC07P100626	7.55748	https://www.genecards.org/cgi-bin/carddisp.pl?gene=LOC113687175
COL5A2	Collagen Type V Alpha 2 Chain	Protein Coding	40	GC02M189031	7.55696	https://www.genecards.org/cgi-bin/carddisp.pl?gene=COL5A2
SMCHD1	Structural Maintenance Of Chromosomes Flexible Hinge Domain Containing 1	Protein Coding	40	GC18P002649	7.5542	https://www.genecards.org/cgi-bin/carddisp.pl?gene=SMCHD1
RSPH4A	Radial Spoke Head Component 4A	Protein Coding	36	GC06P116616	7.5517	https://www.genecards.org/cgi-bin/carddisp.pl?gene=RSPH4A
DRD2	Dopamine Receptor D2	Protein Coding	48	GC11M113409	7.55126	https://www.genecards.org/cgi-bin/carddisp.pl?gene=DRD2
ADAMTS1	ADAM Metallopeptidase With Thrombospondin Type 1 Motif 1	Protein Coding	44	GC21M026835	7.55082	https://www.genecards.org/cgi-bin/carddisp.pl?gene=ADAMTS1
PPCS	Phosphopantothenoylcysteine Synthetase	Protein Coding	37	GC01P042456	7.54746	https://www.genecards.org/cgi-bin/carddisp.pl?gene=PPCS
PLAUR	Plasminogen Activator, Urokinase Receptor	Protein Coding	42	GC19M043646	7.54212	https://www.genecards.org/cgi-bin/carddisp.pl?gene=PLAUR
CYP2J2	Cytochrome P450 Family 2 Subfamily J Member 2	Protein Coding	43	GC01M059893	7.53403	https://www.genecards.org/cgi-bin/carddisp.pl?gene=CYP2J2
DNM1L	Dynamin 1 Like	Protein Coding	45	GC12P032679	7.53047	https://www.genecards.org/cgi-bin/carddisp.pl?gene=DNM1L
JARID2	Jumonji And AT-Rich Interaction Domain Containing 2	Protein Coding	42	GC06P015328	7.52553	https://www.genecards.org/cgi-bin/carddisp.pl?gene=JARID2
PCK1	Phosphoenolpyruvate Carboxykinase 1	Protein Coding	46	GC20P057561	7.51477	https://www.genecards.org/cgi-bin/carddisp.pl?gene=PCK1
IARS2	Isoleucyl-TRNA Synthetase 2, Mitochondrial	Protein Coding	40	GC01P220094	7.51085	https://www.genecards.org/cgi-bin/carddisp.pl?gene=IARS2
CYP7B1	Cytochrome P450 Family 7 Subfamily B Member 1	Protein Coding	44	GC08M064587	7.50886	https://www.genecards.org/cgi-bin/carddisp.pl?gene=CYP7B1
TRAF3IP1	TRAF3 Interacting Protein 1	Protein Coding	37	GC02P238320	7.50627	https://www.genecards.org/cgi-bin/carddisp.pl?gene=TRAF3IP1
FUZ	Fuzzy Planar Cell Polarity Protein	Protein Coding	37	GC19M049806	7.4924	https://www.genecards.org/cgi-bin/carddisp.pl?gene=FUZ
CRH	Corticotropin Releasing Hormone	Protein Coding	43	GC08M066176	7.48848	https://www.genecards.org/cgi-bin/carddisp.pl?gene=CRH
SETX	Senataxin	Protein Coding	39	GC09M132261	7.48027	https://www.genecards.org/cgi-bin/carddisp.pl?gene=SETX
JAK3	Janus Kinase 3	Protein Coding	50	GC19M017824	7.48022	https://www.genecards.org/cgi-bin/carddisp.pl?gene=JAK3
OSTM1	Osteoclastogenesis Associated Transmembrane Protein 1	Protein Coding	37	GC06M108041	7.47304	https://www.genecards.org/cgi-bin/carddisp.pl?gene=OSTM1
SLC9A3	Solute Carrier Family 9 Member A3	Protein Coding	45	GC05M000472	7.46948	https://www.genecards.org/cgi-bin/carddisp.pl?gene=SLC9A3
AFG3L2	AFG3 Like Matrix AAA Peptidase Subunit 2	Protein Coding	43	GC18M012328	7.46471	https://www.genecards.org/cgi-bin/carddisp.pl?gene=AFG3L2
GJD3	Gap Junction Protein Delta 3	Protein Coding	32	GC17M040360	7.46314	https://www.genecards.org/cgi-bin/carddisp.pl?gene=GJD3
PSMB8	Proteasome 20S Subunit Beta 8	Protein Coding	48	GC06M032840	7.46308	https://www.genecards.org/cgi-bin/carddisp.pl?gene=PSMB8
ODAD3	Outer Dynein Arm Docking Complex Subunit 3	Protein Coding	28	GC19M011421	7.46201	https://www.genecards.org/cgi-bin/carddisp.pl?gene=ODAD3
IL1RL1	Interleukin 1 Receptor Like 1	Protein Coding	39	GC02P102294	7.45747	https://www.genecards.org/cgi-bin/carddisp.pl?gene=IL1RL1
DRC1	Dynein Regulatory Complex Subunit 1	Protein Coding	31	GC02P026401	7.45601	https://www.genecards.org/cgi-bin/carddisp.pl?gene=DRC1
JAZF1	JAZF Zinc Finger 1	Protein Coding	37	GC07M027830	7.45557	https://www.genecards.org/cgi-bin/carddisp.pl?gene=JAZF1
CHD4	Chromodomain Helicase DNA Binding Protein 4	Protein Coding	43	GC12M006570	7.45546	https://www.genecards.org/cgi-bin/carddisp.pl?gene=CHD4
SATB2	SATB Homeobox 2	Protein Coding	43	GC02M199269	7.45546	https://www.genecards.org/cgi-bin/carddisp.pl?gene=SATB2
GAS8	Growth Arrest Specific 8	Protein Coding	37	GC16P090019	7.45458	https://www.genecards.org/cgi-bin/carddisp.pl?gene=GAS8
PIGA	Phosphatidylinositol Glycan Anchor Biosynthesis Class A	Protein Coding	43	GC0XM015319	7.45137	https://www.genecards.org/cgi-bin/carddisp.pl?gene=PIGA
POGZ	Pogo Transposable Element Derived With ZNF Domain	Protein Coding	40	GC01M151375	7.44837	https://www.genecards.org/cgi-bin/carddisp.pl?gene=POGZ
TRIM32	Tripartite Motif Containing 32	Protein Coding	42	GC09P116687	7.44358	https://www.genecards.org/cgi-bin/carddisp.pl?gene=TRIM32
EDN2	Endothelin 2	Protein Coding	39	GC01M041478	7.4411	https://www.genecards.org/cgi-bin/carddisp.pl?gene=EDN2
TCTN1	Tectonic Family Member 1	Protein Coding	36	GC12P110614	7.43913	https://www.genecards.org/cgi-bin/carddisp.pl?gene=TCTN1
WASHC5	WASH Complex Subunit 5	Protein Coding	30	GC08M130285	7.43551	https://www.genecards.org/cgi-bin/carddisp.pl?gene=WASHC5
C12orf60	Chromosome 12 Open Reading Frame 60	Protein Coding	29	GC12P015660	7.43497	https://www.genecards.org/cgi-bin/carddisp.pl?gene=C12orf60
GHRHR	Growth Hormone Releasing Hormone Receptor	Protein Coding	42	GC07P030938	7.43051	https://www.genecards.org/cgi-bin/carddisp.pl?gene=GHRHR
RPL35A	Ribosomal Protein L35a	Protein Coding	41	GC03P197949	7.42837	https://www.genecards.org/cgi-bin/carddisp.pl?gene=RPL35A
HES7	Hes Family BHLH Transcription Factor 7	Protein Coding	35	GC17M008120	7.42701	https://www.genecards.org/cgi-bin/carddisp.pl?gene=HES7
SDHAF2	Succinate Dehydrogenase Complex Assembly Factor 2	Protein Coding	40	GC11P061430	7.42064	https://www.genecards.org/cgi-bin/carddisp.pl?gene=SDHAF2
NAMPT	Nicotinamide Phosphoribosyltransferase	Protein Coding	45	GC07M106248	7.41902	https://www.genecards.org/cgi-bin/carddisp.pl?gene=NAMPT
TUBB	Tubulin Beta Class I	Protein Coding	48	GC06P064115	7.41691	https://www.genecards.org/cgi-bin/carddisp.pl?gene=TUBB
GRIN2B	Glutamate Ionotropic Receptor NMDA Type Subunit 2B	Protein Coding	49	GC12M013437	7.41644	https://www.genecards.org/cgi-bin/carddisp.pl?gene=GRIN2B
CTSA	Cathepsin A	Protein Coding	43	GC20P045890	7.4148	https://www.genecards.org/cgi-bin/carddisp.pl?gene=CTSA
FCGR2B	Fc Fragment Of IgG Receptor IIb	Protein Coding	45	GC01P161663	7.41448	https://www.genecards.org/cgi-bin/carddisp.pl?gene=FCGR2B
PQBP1	Polyglutamine Binding Protein 1	Protein Coding	39	GC0XP048890	7.41434	https://www.genecards.org/cgi-bin/carddisp.pl?gene=PQBP1
AKT3	AKT Serine/Threonine Kinase 3	Protein Coding	51	GC01M243488	7.41074	https://www.genecards.org/cgi-bin/carddisp.pl?gene=AKT3
CCT7	Chaperonin Containing TCP1 Subunit 7	Protein Coding	40	GC02P073233	7.40691	https://www.genecards.org/cgi-bin/carddisp.pl?gene=CCT7
BDKRB2	Bradykinin Receptor B2	Protein Coding	43	GC14P096205	7.40626	https://www.genecards.org/cgi-bin/carddisp.pl?gene=BDKRB2
B3GLCT	Beta 3-Glucosyltransferase	Protein Coding	32	GC13P031200	7.4002	https://www.genecards.org/cgi-bin/carddisp.pl?gene=B3GLCT
SLC7A7	Solute Carrier Family 7 Member 7	Protein Coding	44	GC14M022773	7.39775	https://www.genecards.org/cgi-bin/carddisp.pl?gene=SLC7A7
IKBKB	Inhibitor Of Nuclear Factor Kappa B Kinase Subunit Beta	Protein Coding	51	GC08P042271	7.39474	https://www.genecards.org/cgi-bin/carddisp.pl?gene=IKBKB
SF3B4	Splicing Factor 3b Subunit 4	Protein Coding	42	GC01M149923	7.39368	https://www.genecards.org/cgi-bin/carddisp.pl?gene=SF3B4
DNAAF2	Dynein Axonemal Assembly Factor 2	Protein Coding	35	GC14M049625	7.39308	https://www.genecards.org/cgi-bin/carddisp.pl?gene=DNAAF2
ADNP	Activity Dependent Neuroprotector Homeobox	Protein Coding	41	GC20M050888	7.38851	https://www.genecards.org/cgi-bin/carddisp.pl?gene=ADNP
EPM2A	EPM2A Glucan Phosphatase, Laforin	Protein Coding	41	GC06M145382	7.38816	https://www.genecards.org/cgi-bin/carddisp.pl?gene=EPM2A
SLC3A1	Solute Carrier Family 3 Member 1	Protein Coding	45	GC02P044275	7.38476	https://www.genecards.org/cgi-bin/carddisp.pl?gene=SLC3A1
CTCF	CCCTC-Binding Factor	Protein Coding	45	GC16P067563	7.38476	https://www.genecards.org/cgi-bin/carddisp.pl?gene=CTCF
NHLRC1	NHL Repeat Containing E3 Ubiquitin Protein Ligase 1	Protein Coding	39	GC06M018120	7.38156	https://www.genecards.org/cgi-bin/carddisp.pl?gene=NHLRC1
HSD3B7	Hydroxy-Delta-5-Steroid Dehydrogenase, 3 Beta- And Steroid Delta-Isomerase 7	Protein Coding	40	GC16P030985	7.37952	https://www.genecards.org/cgi-bin/carddisp.pl?gene=HSD3B7
ECHS1	Enoyl-CoA Hydratase, Short Chain 1	Protein Coding	45	GC10M133362	7.37668	https://www.genecards.org/cgi-bin/carddisp.pl?gene=ECHS1
TTC19	Tetratricopeptide Repeat Domain 19	Protein Coding	39	GC17P015999	7.37545	https://www.genecards.org/cgi-bin/carddisp.pl?gene=TTC19
TAPVR1	Total Anomalous Pulmonary Venous Return 1	Genetic Locus	2	GC04U990048	7.37535	https://www.genecards.org/cgi-bin/carddisp.pl?gene=TAPVR1
NDUFAF4	NADH:Ubiquinone Oxidoreductase Complex Assembly Factor 4	Protein Coding	40	GC06M096889	7.37302	https://www.genecards.org/cgi-bin/carddisp.pl?gene=NDUFAF4
VAC14	VAC14 Component Of PIKFYVE Complex	Protein Coding	41	GC16M070688	7.3563	https://www.genecards.org/cgi-bin/carddisp.pl?gene=VAC14
ASCC1	Activating Signal Cointegrator 1 Complex Subunit 1	Protein Coding	40	GC10M072096	7.34942	https://www.genecards.org/cgi-bin/carddisp.pl?gene=ASCC1
RRAD	RRAD, Ras Related Glycolysis Inhibitor And Calcium Channel Regulator	Protein Coding	38	GC16M066925	7.34598	https://www.genecards.org/cgi-bin/carddisp.pl?gene=RRAD
SCN3A	Sodium Voltage-Gated Channel Alpha Subunit 3	Protein Coding	45	GC02M165087	7.34367	https://www.genecards.org/cgi-bin/carddisp.pl?gene=SCN3A
PRKCB	Protein Kinase C Beta	Protein Coding	46	GC16P024047	7.34307	https://www.genecards.org/cgi-bin/carddisp.pl?gene=PRKCB
BTNL2	Butyrophilin Like 2	Protein Coding	37	GC06M032393	7.34257	https://www.genecards.org/cgi-bin/carddisp.pl?gene=BTNL2
DPYD	Dihydropyrimidine Dehydrogenase	Protein Coding	51	GC01M097015	7.34185	https://www.genecards.org/cgi-bin/carddisp.pl?gene=DPYD
BICC1	BicC Family RNA Binding Protein 1	Protein Coding	36	GC10P058513	7.34099	https://www.genecards.org/cgi-bin/carddisp.pl?gene=BICC1
ATP1A2	ATPase Na+/K+ Transporting Subunit Alpha 2	Protein Coding	46	GC01P160115	7.34072	https://www.genecards.org/cgi-bin/carddisp.pl?gene=ATP1A2
SPEG	Striated Muscle Enriched Protein Kinase	Protein Coding	40	GC02P219434	7.3379	https://www.genecards.org/cgi-bin/carddisp.pl?gene=SPEG
TARID	TCF21 Antisense RNA Inducing Promoter Demethylation	RNA Gene	16	GC06M133502	7.33398	https://www.genecards.org/cgi-bin/carddisp.pl?gene=TARID
ACTG2	Actin Gamma 2, Smooth Muscle	Protein Coding	45	GC02P073892	7.32792	https://www.genecards.org/cgi-bin/carddisp.pl?gene=ACTG2
GDF6	Growth Differentiation Factor 6	Protein Coding	40	GC08M096142	7.32285	https://www.genecards.org/cgi-bin/carddisp.pl?gene=GDF6
KCNH1	Potassium Voltage-Gated Channel Subfamily H Member 1	Protein Coding	45	GC01M210678	7.32148	https://www.genecards.org/cgi-bin/carddisp.pl?gene=KCNH1
SERPINA7	Serpin Family A Member 7	Protein Coding	37	GC0XM106032	7.31779	https://www.genecards.org/cgi-bin/carddisp.pl?gene=SERPINA7
KCNJ3	Potassium Inwardly Rectifying Channel Subfamily J Member 3	Protein Coding	44	GC02P154698	7.31562	https://www.genecards.org/cgi-bin/carddisp.pl?gene=KCNJ3
SAR1B	Secretion Associated Ras Related GTPase 1B	Protein Coding	43	GC05M134601	7.31494	https://www.genecards.org/cgi-bin/carddisp.pl?gene=SAR1B
MIR133A1	MicroRNA 133a-1	RNA Gene	17	GC18M021826	7.31034	https://www.genecards.org/cgi-bin/carddisp.pl?gene=MIR133A1
COG1	Component Of Oligomeric Golgi Complex 1	Protein Coding	36	GC17P073193	7.31018	https://www.genecards.org/cgi-bin/carddisp.pl?gene=COG1
PDHA2	Pyruvate Dehydrogenase E1 Subunit Alpha 2	Protein Coding	42	GC04P095840	7.3073	https://www.genecards.org/cgi-bin/carddisp.pl?gene=PDHA2
FDFT1	Farnesyl-Diphosphate Farnesyltransferase 1	Protein Coding	43	GC08P011795	7.30315	https://www.genecards.org/cgi-bin/carddisp.pl?gene=FDFT1
KDM4C	Lysine Demethylase 4C	Protein Coding	40	GC09P006720	7.30142	https://www.genecards.org/cgi-bin/carddisp.pl?gene=KDM4C
TTC7A	Tetratricopeptide Repeat Domain 7A	Protein Coding	37	GC02P046906	7.301	https://www.genecards.org/cgi-bin/carddisp.pl?gene=TTC7A
MYOZ1	Myozenin 1	Protein Coding	35	GC10M073631	7.29816	https://www.genecards.org/cgi-bin/carddisp.pl?gene=MYOZ1
USP9X	Ubiquitin Specific Peptidase 9 X-Linked	Protein Coding	46	GC0XP041085	7.29578	https://www.genecards.org/cgi-bin/carddisp.pl?gene=USP9X
CCDC22	Coiled-Coil Domain Containing 22	Protein Coding	38	GC0XP049580	7.28983	https://www.genecards.org/cgi-bin/carddisp.pl?gene=CCDC22
SEMA5A	Semaphorin 5A	Protein Coding	39	GC05M009036	7.28644	https://www.genecards.org/cgi-bin/carddisp.pl?gene=SEMA5A
FTH1	Ferritin Heavy Chain 1	Protein Coding	48	GC11M061959	7.28641	https://www.genecards.org/cgi-bin/carddisp.pl?gene=FTH1
KCNA1	Potassium Voltage-Gated Channel Subfamily A Member 1	Protein Coding	44	GC12P015314	7.28528	https://www.genecards.org/cgi-bin/carddisp.pl?gene=KCNA1
APC	APC Regulator Of WNT Signaling Pathway	Protein Coding	47	GC05P112707	7.28446	https://www.genecards.org/cgi-bin/carddisp.pl?gene=APC
IKZF1	IKAROS Family Zinc Finger 1	Protein Coding	46	GC07P050303	7.28178	https://www.genecards.org/cgi-bin/carddisp.pl?gene=IKZF1
MFAP5	Microfibril Associated Protein 5	Protein Coding	40	GC12M008637	7.28022	https://www.genecards.org/cgi-bin/carddisp.pl?gene=MFAP5
SCN9A	Sodium Voltage-Gated Channel Alpha Subunit 9	Protein Coding	46	GC02M166195	7.27823	https://www.genecards.org/cgi-bin/carddisp.pl?gene=SCN9A
UBE3A	Ubiquitin Protein Ligase E3A	Protein Coding	46	GC15M025333	7.27417	https://www.genecards.org/cgi-bin/carddisp.pl?gene=UBE3A
KCNA7	Potassium Voltage-Gated Channel Subfamily A Member 7	Protein Coding	36	GC19M049067	7.27359	https://www.genecards.org/cgi-bin/carddisp.pl?gene=KCNA7
SERAC1	Serine Active Site Containing 1	Protein Coding	35	GC06M158109	7.27342	https://www.genecards.org/cgi-bin/carddisp.pl?gene=SERAC1
ARMC2-AS1	ARMC2 Antisense RNA 1	RNA Gene	12	GC06M108908	7.27284	https://www.genecards.org/cgi-bin/carddisp.pl?gene=ARMC2-AS1
BCL7B	BAF Chromatin Remodeling Complex Subunit BCL7B	Protein Coding	36	GC07M073536	7.27007	https://www.genecards.org/cgi-bin/carddisp.pl?gene=BCL7B
HOXD13	Homeobox D13	Protein Coding	40	GC02P176092	7.2635	https://www.genecards.org/cgi-bin/carddisp.pl?gene=HOXD13
OBSCN	Obscurin, Cytoskeletal Calmodulin And Titin-Interacting RhoGEF	Protein Coding	38	GC01P228208	7.261	https://www.genecards.org/cgi-bin/carddisp.pl?gene=OBSCN
TMPRSS15	Transmembrane Serine Protease 15	Protein Coding	39	GC21M018269	7.25896	https://www.genecards.org/cgi-bin/carddisp.pl?gene=TMPRSS15
DMRT3	Doublesex And Mab-3 Related Transcription Factor 3	Protein Coding	32	GC09P000976	7.25886	https://www.genecards.org/cgi-bin/carddisp.pl?gene=DMRT3
HCRT	Hypocretin Neuropeptide Precursor	Protein Coding	39	GC17M042185	7.25039	https://www.genecards.org/cgi-bin/carddisp.pl?gene=HCRT
MCM4	Minichromosome Maintenance Complex Component 4	Protein Coding	45	GC08P047965	7.24735	https://www.genecards.org/cgi-bin/carddisp.pl?gene=MCM4
TGM1	Transglutaminase 1	Protein Coding	44	GC14M024249	7.23905	https://www.genecards.org/cgi-bin/carddisp.pl?gene=TGM1
PNPLA8	Patatin Like Phospholipase Domain Containing 8	Protein Coding	41	GC07M108470	7.23819	https://www.genecards.org/cgi-bin/carddisp.pl?gene=PNPLA8
GALNT11	Polypeptide N-Acetylgalactosaminyltransferase 11	Protein Coding	39	GC07P152025	7.23584	https://www.genecards.org/cgi-bin/carddisp.pl?gene=GALNT11
U2AF1	U2 Small Nuclear RNA Auxiliary Factor 1	Protein Coding	41	GC21M043092	7.22997	https://www.genecards.org/cgi-bin/carddisp.pl?gene=U2AF1
VANGL2	VANGL Planar Cell Polarity Protein 2	Protein Coding	41	GC01P160400	7.22938	https://www.genecards.org/cgi-bin/carddisp.pl?gene=VANGL2
COX6A2	Cytochrome C Oxidase Subunit 6A2	Protein Coding	38	GC16M032991	7.22867	https://www.genecards.org/cgi-bin/carddisp.pl?gene=COX6A2
MT-TS2	Mitochondrially Encoded TRNA-Ser (AGU/C) 2	RNA Gene	13	GCMTP012215	7.2275	https://www.genecards.org/cgi-bin/carddisp.pl?gene=MT-TS2
RPS17	Ribosomal Protein S17	Protein Coding	41	GC15M082536	7.22267	https://www.genecards.org/cgi-bin/carddisp.pl?gene=RPS17
CHN1	Chimerin 1	Protein Coding	46	GC02M174799	7.22074	https://www.genecards.org/cgi-bin/carddisp.pl?gene=CHN1
SDC1	Syndecan 1	Protein Coding	41	GC02M020200	7.21919	https://www.genecards.org/cgi-bin/carddisp.pl?gene=SDC1
MYLK3	Myosin Light Chain Kinase 3	Protein Coding	41	GC16M046848	7.2184	https://www.genecards.org/cgi-bin/carddisp.pl?gene=MYLK3
EEF1A2	Eukaryotic Translation Elongation Factor 1 Alpha 2	Protein Coding	45	GC20M063488	7.21623	https://www.genecards.org/cgi-bin/carddisp.pl?gene=EEF1A2
COG6	Component Of Oligomeric Golgi Complex 6	Protein Coding	37	GC13P039655	7.20829	https://www.genecards.org/cgi-bin/carddisp.pl?gene=COG6
SOX6	SRY-Box Transcription Factor 6	Protein Coding	43	GC11M015949	7.20218	https://www.genecards.org/cgi-bin/carddisp.pl?gene=SOX6
TTC12	Tetratricopeptide Repeat Domain 12	Protein Coding	38	GC11P113314	7.19981	https://www.genecards.org/cgi-bin/carddisp.pl?gene=TTC12
SOX17	SRY-Box Transcription Factor 17	Protein Coding	41	GC08P054457	7.19896	https://www.genecards.org/cgi-bin/carddisp.pl?gene=SOX17
SPARC	Secreted Protein Acidic And Cysteine Rich	Protein Coding	48	GC05M151661	7.19562	https://www.genecards.org/cgi-bin/carddisp.pl?gene=SPARC
RAB23	RAB23, Member RAS Oncogene Family	Protein Coding	41	GC06M057187	7.19392	https://www.genecards.org/cgi-bin/carddisp.pl?gene=RAB23
DUSP6	Dual Specificity Phosphatase 6	Protein Coding	47	GC12M089347	7.18442	https://www.genecards.org/cgi-bin/carddisp.pl?gene=DUSP6
LRPPRC	Leucine Rich Pentatricopeptide Repeat Containing	Protein Coding	41	GC02M043850	7.18373	https://www.genecards.org/cgi-bin/carddisp.pl?gene=LRPPRC
NDUFC2	NADH:Ubiquinone Oxidoreductase Subunit C2	Protein Coding	39	GC11M078068	7.18068	https://www.genecards.org/cgi-bin/carddisp.pl?gene=NDUFC2
MRAP	Melanocortin 2 Receptor Accessory Protein	Protein Coding	35	GC21P032291	7.17224	https://www.genecards.org/cgi-bin/carddisp.pl?gene=MRAP
IQSEC2	IQ Motif And Sec7 Domain ArfGEF 2	Protein Coding	37	GC0XM053225	7.17052	https://www.genecards.org/cgi-bin/carddisp.pl?gene=IQSEC2
DPF2	Double PHD Fingers 2	Protein Coding	40	GC11P067473	7.16512	https://www.genecards.org/cgi-bin/carddisp.pl?gene=DPF2
FLRT3	Fibronectin Leucine Rich Transmembrane Protein 3	Protein Coding	42	GC20M014322	7.16273	https://www.genecards.org/cgi-bin/carddisp.pl?gene=FLRT3
SLC4A4	Solute Carrier Family 4 Member 4	Protein Coding	44	GC04P071063	7.16243	https://www.genecards.org/cgi-bin/carddisp.pl?gene=SLC4A4
UBE4B	Ubiquitination Factor E4B	Protein Coding	40	GC01P010032	7.1586	https://www.genecards.org/cgi-bin/carddisp.pl?gene=UBE4B
EMG1	EMG1 N1-Specific Pseudouridine Methyltransferase	Protein Coding	39	GC12P006970	7.15858	https://www.genecards.org/cgi-bin/carddisp.pl?gene=EMG1
HIBCH	3-Hydroxyisobutyryl-CoA Hydrolase	Protein Coding	41	GC02M190189	7.15658	https://www.genecards.org/cgi-bin/carddisp.pl?gene=HIBCH
ANK3	Ankyrin 3	Protein Coding	41	GC10M060026	7.15581	https://www.genecards.org/cgi-bin/carddisp.pl?gene=ANK3
IRX5	Iroquois Homeobox 5	Protein Coding	39	GC16P054930	7.15347	https://www.genecards.org/cgi-bin/carddisp.pl?gene=IRX5
MECOM	MDS1 And EVI1 Complex Locus	Protein Coding	45	GC03M169083	7.15338	https://www.genecards.org/cgi-bin/carddisp.pl?gene=MECOM
FUT8	Fucosyltransferase 8	Protein Coding	42	GC14P065411	7.15142	https://www.genecards.org/cgi-bin/carddisp.pl?gene=FUT8
SPAG1	Sperm Associated Antigen 1	Protein Coding	38	GC08P100157	7.14349	https://www.genecards.org/cgi-bin/carddisp.pl?gene=SPAG1
CEP57	Centrosomal Protein 57	Protein Coding	40	GC11P095789	7.14338	https://www.genecards.org/cgi-bin/carddisp.pl?gene=CEP57
HGD	Homogentisate 1,2-Dioxygenase	Protein Coding	43	GC03M120628	7.14171	https://www.genecards.org/cgi-bin/carddisp.pl?gene=HGD
HPD	4-Hydroxyphenylpyruvate Dioxygenase	Protein Coding	43	GC12M121839	7.1416	https://www.genecards.org/cgi-bin/carddisp.pl?gene=HPD
DCC	DCC Netrin 1 Receptor	Protein Coding	44	GC18P052340	7.13905	https://www.genecards.org/cgi-bin/carddisp.pl?gene=DCC
LMNB1	Lamin B1	Protein Coding	46	GC05P126776	7.13851	https://www.genecards.org/cgi-bin/carddisp.pl?gene=LMNB1
ARL6	ADP Ribosylation Factor Like GTPase 6	Protein Coding	41	GC03P097764	7.13559	https://www.genecards.org/cgi-bin/carddisp.pl?gene=ARL6
CYP27A1	Cytochrome P450 Family 27 Subfamily A Member 1	Protein Coding	45	GC02P218781	7.13323	https://www.genecards.org/cgi-bin/carddisp.pl?gene=CYP27A1
COA3	Cytochrome C Oxidase Assembly Factor 3	Protein Coding	33	GC17M042795	7.13315	https://www.genecards.org/cgi-bin/carddisp.pl?gene=COA3
STXBP1	Syntaxin Binding Protein 1	Protein Coding	47	GC09P127582	7.13006	https://www.genecards.org/cgi-bin/carddisp.pl?gene=STXBP1
PLEKHM2	Pleckstrin Homology And RUN Domain Containing M2	Protein Coding	33	GC01P015724	7.12754	https://www.genecards.org/cgi-bin/carddisp.pl?gene=PLEKHM2
KCNMA1	Potassium Calcium-Activated Channel Subfamily M Alpha 1	Protein Coding	48	GC10M076869	7.12511	https://www.genecards.org/cgi-bin/carddisp.pl?gene=KCNMA1
MC4R	Melanocortin 4 Receptor	Protein Coding	44	GC18M060371	7.12447	https://www.genecards.org/cgi-bin/carddisp.pl?gene=MC4R
TARDBP	TAR DNA Binding Protein	Protein Coding	44	GC01P011013	7.12072	https://www.genecards.org/cgi-bin/carddisp.pl?gene=TARDBP
PHEX	Phosphate Regulating Endopeptidase Homolog X-Linked	Protein Coding	40	GC0XP022032	7.12071	https://www.genecards.org/cgi-bin/carddisp.pl?gene=PHEX
GPX3	Glutathione Peroxidase 3	Protein Coding	41	GC05P150997	7.12029	https://www.genecards.org/cgi-bin/carddisp.pl?gene=GPX3
FARSB	Phenylalanyl-TRNA Synthetase Subunit Beta	Protein Coding	41	GC02M222570	7.12001	https://www.genecards.org/cgi-bin/carddisp.pl?gene=FARSB
CHKA	Choline Kinase Alpha	Protein Coding	40	GC11M068052	7.11566	https://www.genecards.org/cgi-bin/carddisp.pl?gene=CHKA
APOA4	Apolipoprotein A4	Protein Coding	40	GC11M116820	7.11305	https://www.genecards.org/cgi-bin/carddisp.pl?gene=APOA4
HBB-LCR	Beta-Globin Locus Control Region	Biological Region	5	GC11P005289	7.11193	https://www.genecards.org/cgi-bin/carddisp.pl?gene=HBB-LCR
FLAD1	Flavin Adenine Dinucleotide Synthetase 1	Protein Coding	39	GC01P154983	7.11191	https://www.genecards.org/cgi-bin/carddisp.pl?gene=FLAD1
CCBE1	Collagen And Calcium Binding EGF Domains 1	Protein Coding	40	GC18M059430	7.11077	https://www.genecards.org/cgi-bin/carddisp.pl?gene=CCBE1
SFTPD	Surfactant Protein D	Protein Coding	41	GC10M079937	7.10217	https://www.genecards.org/cgi-bin/carddisp.pl?gene=SFTPD
TG	Thyroglobulin	Protein Coding	41	GC08P132866	7.10215	https://www.genecards.org/cgi-bin/carddisp.pl?gene=TG
HLA-G	Major Histocompatibility Complex, Class I, G	Protein Coding	43	GC06P064083	7.09935	https://www.genecards.org/cgi-bin/carddisp.pl?gene=HLA-G
CLMP	CXADR Like Membrane Protein	Protein Coding	37	GC11M123069	7.09255	https://www.genecards.org/cgi-bin/carddisp.pl?gene=CLMP
PROK2	Prokineticin 2	Protein Coding	43	GC03M071771	7.08881	https://www.genecards.org/cgi-bin/carddisp.pl?gene=PROK2
NDUFA12	NADH:Ubiquinone Oxidoreductase Subunit A12	Protein Coding	43	GC12M094898	7.08739	https://www.genecards.org/cgi-bin/carddisp.pl?gene=NDUFA12
STRC	Stereocilin	Protein Coding	33	GC15M043599	7.08711	https://www.genecards.org/cgi-bin/carddisp.pl?gene=STRC
KAT2B	Lysine Acetyltransferase 2B	Protein Coding	46	GC03P020043	7.08611	https://www.genecards.org/cgi-bin/carddisp.pl?gene=KAT2B
CYP21A2	Cytochrome P450 Family 21 Subfamily A Member 2	Protein Coding	44	GC06P064161	7.08382	https://www.genecards.org/cgi-bin/carddisp.pl?gene=CYP21A2
MRPS34	Mitochondrial Ribosomal Protein S34	Protein Coding	36	GC16M001771	7.08241	https://www.genecards.org/cgi-bin/carddisp.pl?gene=MRPS34
ZMIZ1	Zinc Finger MIZ-Type Containing 1	Protein Coding	39	GC10P079068	7.08078	https://www.genecards.org/cgi-bin/carddisp.pl?gene=ZMIZ1
MIR23A	MicroRNA 23a	RNA Gene	20	GC19M014242	7.07922	https://www.genecards.org/cgi-bin/carddisp.pl?gene=MIR23A
PRKCE	Protein Kinase C Epsilon	Protein Coding	47	GC02P045651	7.07663	https://www.genecards.org/cgi-bin/carddisp.pl?gene=PRKCE
DNAAF5	Dynein Axonemal Assembly Factor 5	Protein Coding	34	GC07P000726	7.07244	https://www.genecards.org/cgi-bin/carddisp.pl?gene=DNAAF5
GANAB	Glucosidase II Alpha Subunit	Protein Coding	43	GC11M077333	7.07242	https://www.genecards.org/cgi-bin/carddisp.pl?gene=GANAB
SPTA1	Spectrin Alpha, Erythrocytic 1	Protein Coding	43	GC01M158610	7.06435	https://www.genecards.org/cgi-bin/carddisp.pl?gene=SPTA1
POMT2	Protein O-Mannosyltransferase 2	Protein Coding	41	GC14M077274	7.05838	https://www.genecards.org/cgi-bin/carddisp.pl?gene=POMT2
NPC2	NPC Intracellular Cholesterol Transporter 2	Protein Coding	40	GC14M074476	7.05745	https://www.genecards.org/cgi-bin/carddisp.pl?gene=NPC2
NME8	NME/NM23 Family Member 8	Protein Coding	39	GC07P037889	7.05574	https://www.genecards.org/cgi-bin/carddisp.pl?gene=NME8
PNPLA6	Patatin Like Phospholipase Domain Containing 6	Protein Coding	43	GC19P007534	7.05269	https://www.genecards.org/cgi-bin/carddisp.pl?gene=PNPLA6
FABP1	Fatty Acid Binding Protein 1	Protein Coding	41	GC02M088122	7.04936	https://www.genecards.org/cgi-bin/carddisp.pl?gene=FABP1
SOX18	SRY-Box Transcription Factor 18	Protein Coding	39	GC20M064047	7.04348	https://www.genecards.org/cgi-bin/carddisp.pl?gene=SOX18
PTF1A	Pancreas Associated Transcription Factor 1a	Protein Coding	40	GC10P023194	7.03734	https://www.genecards.org/cgi-bin/carddisp.pl?gene=PTF1A
CPS1	Carbamoyl-Phosphate Synthase 1	Protein Coding	44	GC02P210477	7.03642	https://www.genecards.org/cgi-bin/carddisp.pl?gene=CPS1
COQ9	Coenzyme Q9	Protein Coding	40	GC16P057447	7.03327	https://www.genecards.org/cgi-bin/carddisp.pl?gene=COQ9
IMMT	Inner Membrane Mitochondrial Protein	Protein Coding	39	GC02M086144	7.03243	https://www.genecards.org/cgi-bin/carddisp.pl?gene=IMMT
ARFGEF2	ADP Ribosylation Factor Guanine Nucleotide Exchange Factor 2	Protein Coding	40	GC20P048921	7.02984	https://www.genecards.org/cgi-bin/carddisp.pl?gene=ARFGEF2
CELSR1	Cadherin EGF LAG Seven-Pass G-Type Receptor 1	Protein Coding	40	GC22M046360	7.02965	https://www.genecards.org/cgi-bin/carddisp.pl?gene=CELSR1
MEOX1	Mesenchyme Homeobox 1	Protein Coding	41	GC17M043640	7.02917	https://www.genecards.org/cgi-bin/carddisp.pl?gene=MEOX1
CCR2	C-C Motif Chemokine Receptor 2	Protein Coding	43	GC03P046356	7.01965	https://www.genecards.org/cgi-bin/carddisp.pl?gene=CCR2
NARS2	Asparaginyl-TRNA Synthetase 2, Mitochondrial	Protein Coding	41	GC11M078435	7.01885	https://www.genecards.org/cgi-bin/carddisp.pl?gene=NARS2
ANKRD2	Ankyrin Repeat Domain 2	Protein Coding	35	GC10P097572	7.01443	https://www.genecards.org/cgi-bin/carddisp.pl?gene=ANKRD2
MIR144	MicroRNA 144	RNA Gene	18	GC17M032332	7.0119	https://www.genecards.org/cgi-bin/carddisp.pl?gene=MIR144
NR0B2	Nuclear Receptor Subfamily 0 Group B Member 2	Protein Coding	42	GC01M026964	7.0105	https://www.genecards.org/cgi-bin/carddisp.pl?gene=NR0B2
TRPC1	Transient Receptor Potential Cation Channel Subfamily C Member 1	Protein Coding	41	GC03P142724	7.01017	https://www.genecards.org/cgi-bin/carddisp.pl?gene=TRPC1
MAN2B1	Mannosidase Alpha Class 2B Member 1	Protein Coding	43	GC19M012663	7.0073	https://www.genecards.org/cgi-bin/carddisp.pl?gene=MAN2B1
CHRNE	Cholinergic Receptor Nicotinic Epsilon Subunit	Protein Coding	41	GC17M004897	6.99837	https://www.genecards.org/cgi-bin/carddisp.pl?gene=CHRNE
POLR1A	RNA Polymerase I Subunit A	Protein Coding	42	GC02M086021	6.99561	https://www.genecards.org/cgi-bin/carddisp.pl?gene=POLR1A
ROBO4	Roundabout Guidance Receptor 4	Protein Coding	40	GC11M124883	6.99203	https://www.genecards.org/cgi-bin/carddisp.pl?gene=ROBO4
ALK	ALK Receptor Tyrosine Kinase	Protein Coding	50	GC02M029190	6.99031	https://www.genecards.org/cgi-bin/carddisp.pl?gene=ALK
EXT2	Exostosin Glycosyltransferase 2	Protein Coding	45	GC11P044095	6.98502	https://www.genecards.org/cgi-bin/carddisp.pl?gene=EXT2
ALG2	ALG2 Alpha-1,3/1,6-Mannosyltransferase	Protein Coding	40	GC09M099216	6.98022	https://www.genecards.org/cgi-bin/carddisp.pl?gene=ALG2
SCGB1A1	Secretoglobin Family 1A Member 1	Protein Coding	39	GC11P062405	6.97789	https://www.genecards.org/cgi-bin/carddisp.pl?gene=SCGB1A1
RUNX2	RUNX Family Transcription Factor 2	Protein Coding	46	GC06P064370	6.97551	https://www.genecards.org/cgi-bin/carddisp.pl?gene=RUNX2
PDPN	Podoplanin	Protein Coding	39	GC01P013583	6.9744	https://www.genecards.org/cgi-bin/carddisp.pl?gene=PDPN
KCNJ6	Potassium Inwardly Rectifying Channel Subfamily J Member 6	Protein Coding	45	GC21M037607	6.97238	https://www.genecards.org/cgi-bin/carddisp.pl?gene=KCNJ6
HSPB2	Heat Shock Protein Family B (Small) Member 2	Protein Coding	38	GC11P111913	6.96959	https://www.genecards.org/cgi-bin/carddisp.pl?gene=HSPB2
ATRIP	ATR Interacting Protein	Protein Coding	40	GC03P048469	6.96894	https://www.genecards.org/cgi-bin/carddisp.pl?gene=ATRIP
MMAA	Metabolism Of Cobalamin Associated A	Protein Coding	39	GC04P145607	6.96808	https://www.genecards.org/cgi-bin/carddisp.pl?gene=MMAA
H19-ICR	H19/IGF2 Imprinting Control Region	Biological Region	5	GC11P002004	6.96738	https://www.genecards.org/cgi-bin/carddisp.pl?gene=H19-ICR
SPINK5	Serine Peptidase Inhibitor Kazal Type 5	Protein Coding	41	GC05P148025	6.96646	https://www.genecards.org/cgi-bin/carddisp.pl?gene=SPINK5
HDAC9	Histone Deacetylase 9	Protein Coding	45	GC07P018086	6.95889	https://www.genecards.org/cgi-bin/carddisp.pl?gene=HDAC9
EBP	EBP Cholestenol Delta-Isomerase	Protein Coding	41	GC0XP048521	6.9563	https://www.genecards.org/cgi-bin/carddisp.pl?gene=EBP
ODAD4	Outer Dynein Arm Docking Complex Subunit 4	Protein Coding	27	GC17P041932	6.95524	https://www.genecards.org/cgi-bin/carddisp.pl?gene=ODAD4
DSE	Dermatan Sulfate Epimerase	Protein Coding	39	GC06P116255	6.95282	https://www.genecards.org/cgi-bin/carddisp.pl?gene=DSE
TCF20	Transcription Factor 20	Protein Coding	36	GC22M042160	6.95037	https://www.genecards.org/cgi-bin/carddisp.pl?gene=TCF20
CSF1	Colony Stimulating Factor 1	Protein Coding	41	GC01P109911	6.94107	https://www.genecards.org/cgi-bin/carddisp.pl?gene=CSF1
MESP2	Mesoderm Posterior BHLH Transcription Factor 2	Protein Coding	34	GC15P089776	6.93875	https://www.genecards.org/cgi-bin/carddisp.pl?gene=MESP2
EIF4H	Eukaryotic Translation Initiation Factor 4H	Protein Coding	40	GC07P074174	6.93827	https://www.genecards.org/cgi-bin/carddisp.pl?gene=EIF4H
MSX2	Msh Homeobox 2	Protein Coding	46	GC05P174724	6.93561	https://www.genecards.org/cgi-bin/carddisp.pl?gene=MSX2
ESR2	Estrogen Receptor 2	Protein Coding	47	GC14M064084	6.93502	https://www.genecards.org/cgi-bin/carddisp.pl?gene=ESR2
SNX10	Sorting Nexin 10	Protein Coding	39	GC07P026291	6.93364	https://www.genecards.org/cgi-bin/carddisp.pl?gene=SNX10
GALK1	Galactokinase 1	Protein Coding	45	GC17M075751	6.93241	https://www.genecards.org/cgi-bin/carddisp.pl?gene=GALK1
DNAH7	Dynein Axonemal Heavy Chain 7	Protein Coding	33	GC02M195737	6.92366	https://www.genecards.org/cgi-bin/carddisp.pl?gene=DNAH7
[truncated: 979 more rows]

## Sheet: TableS5
HF targets	SGR predicted targets	Intersection targets
TTN	ABAT	SCN5A
NKX2-5	ABCF1	NPPA
TTN-AS1	ABCG1	KCNQ1
GATA4	ACADSB	MYL2
MYH6	ACAT1	NODAL
LMNA	ACOT4	RYR2
GATA6	ACSL3	IL6
TBX5	ACSS1	ADRB1
ACE	ACSS2	MAPK1
MYH7	ADH1C	PLN
PRKAG2	ADIRF	TNF
NPPB	ADCY1	INS
JAG1	ADORA2B	GJA5
GJA1	ADRA1B	TPM1
MYBPC3	ADRA1D	NOTCH1
TRPM4	ADRBK1	CRP
RTEL1	AKR1C1	SCN1B
TNNT2	AKR1C2	IL10
DSP	AKR1C3	TGFB1
TNNI3	ALDH1A1	FABP3
TBX20	ALDH3A1	IFNG
PTPN11	ALDH5A1	FMR1
RTEL1-TNFRSF6B	ALDH7A1	MAP2K1
HAND2	ALDH8A1	HCN4
DNAH1	ALDH9A1	PPARG
BMPR2	ALOX15	IL1B
TBX1	ALOX15B	ADRB2
DMD	AMDHD1	IGF1
TERT	ANAPC2	TGFB2
TTR	ANXA1	APOA1
ACTC1	ANXA13	CAV3
REN	AP3D1	ANK2
HAND1	APLP1	ADIPOQ
NKX2-6	AREG	EPO
KCNH2	ARRB1	PKD2
ABL1	ARRB2	ITGB3
GDF1	ARRDC3	RET
AGT	ARV1	SCN3B
AGTR1	ATP2B4	ESR1
FBN1	ATP5A1	SDHA
NOS3	ATP5B	SLC8A1
EDN1	ATP5C1	PRDM16
PKP2	AURKA	LEP
ALB	BCKDHA	LGALS3
PTEN	BCKDK	CCL2
DES	BCO2	CASQ2
CACNA1C	C2orf83	C3
TP53	CACNA2D2	KCNA5
GATA5	CALM	IL1RN
MIR21	CCM2L	CTNNB1
GLA	CD74	SDHB
ENG	CDC20	CAPN3
PIK3CA	CDH11	BMP4
RBM20	CDH8	GATA3
RYR1	CES1	ABCA1
TRMU	CETN1	MPO
TBX4	CETN2	PPARA
CDK8	CHDH	PCSK9
ZFPM2	CHRM4	SHH
NR2F2	CHRM5	PDE5A
ZIC3	CHRNA7	HEG1
CITED2	CHUK	ADRA2C
FLNA	CKMT1A	PLAT
TMEM43	CKMT1B	SALL1
NBAS	CNR2	SDHD
APOE	CNST	CD34
PARN	COL27A1	SOX9
FLNC	COLGALT1	FAS
TAB2	COLGALT2	IL4
F2	COLQ	AGTR2
LDB3	COX1	FGF2
NR5A1	COX2	AVP
CHD7	COX3	MTTP
TAFAZZIN	COX5B	GNAS
GNAQ	COX6C	PLOD1
BRAF	COX7C	COL1A1
KCNJ5	CPLX2	CACNA1D
ELN	CRACR2A	SCN4B
ACTN2	CRTAP	CAMK2D
CERS1	CYP1A2	PAH
TEK	CYP2R1	TNFSF11
ABCC8	CYP39A1	NPR1
KRAS	CYPD	FGF23
APOB	CYR61	SCN10A
DSG2	DBT	NOS1
ANKRD1	DCT	COX5A
PMM2	DGKA	SCN2B
CAV1	DHODH	CACNA2D1
TSC1	DHRS9	SLC25A13
VCL	DHTKD1	PF4
BRF1	DMGDH	PTGS2
MTHFR	DNAJA3	CCL5
TSC2	DNM3	SLC9A1
FANCM	DOCK4	SLC6A2
PKD1	DOCK5	VDR
CHEK2	DRD1	CXCR4
POF1B	DRD3	FGFR2
CSRP3	DRD5	CKM
TERC	EGLN1	KMT2A
MYL3	EGLN2	SLC6A4
RAF1	EGLN3	PTGS1
JAK2	EIF2AK1	NR3C1
POLG	ELOVL1	NOD2
MAP2K2	ELOVL3	HRC
KCNE1	ELOVL4	GALC
STAG3	ELOVL6	GATM
RERE	ELOVL7	CYP11A1
NR3C2	ENPP6	NR1H4
MIR210	ETHE1	GPD1L
CD36	FABP6	SLC19A2
DTNA	FADD	PNPLA2
SOS1	FADS1	DBH
GAA	FARS2	SCN4A
LAMP2	FARSA	ACHE
RPL5	FBXO45	TH
MHRT	FCER1A	ARID1A
LDLR	FCER1G	NR0B1
HLA-DRB1	FCER2	PTGIS
B3GAT3	FFAR1	SIX3
ABCC9	FGF4	KL
PITX2	FNTA	RRAS
BAG3	FOXA1	ETFDH
SMAD4	FTCD	NFKB1
MYPN	GABRA1	PAX2
FLT4	GABRA2	PRKCA
DNAJC21	GABRA3	ALDH1A2
SCARB2	GABRA4	COX8A
HFE	GABRA5	PDE3A
ADM	GABRA6	SCN1A
BRCA2	GABRB1	IL13
VEGFA	GABRB2	DLD
ERCC6	GABRB3	PDE4D
CRELD1	GABRE	ACADM
SMC1A	GABRG1	BCHE
TLL1	GABRG2	KCNE5
FGFR3	GABRG3	ANGPT1
INPP5E	GABRP	F12
MMP2	GABRQ	WNT5A
CPT2	GAL3ST1	APOA2
EYA4	GAMT	STAR
BBS12	GDF5	COX4I1
LPL	GFI1	MIF
KCNJ2	GJD4	JUN
FGFR1	GNA15	COX6B1
TCAP	GNAT2	ADAM17
JUP	GNB2L1	FGF10
SERPINE1	GPER1	FASLG
BMP2	GPR143	PLG
FOXP3	GPRC5A	AR
THBD	GRIN1	CKB
HAMP	GRIN2A	ASCL1
CORIN	GRIN2C	CHRM2
LPA	GRIN2D	COX7B
ECE1	GRIN3A	RARB
NOBOX	GRIN3B	SUCLG1
PMS2	GSK3A	SIRT1
CRYAB	HACL1	ADRB3
CEP290	HAL	CLN3
VWF	HAP1	MYOD1
HRAS	HARS	PRKCD
TNFRSF1A	HARS2	CYP24A1
WT1	HCK	ASPH
KCNJ11	HDAC1	GC
COL4A5	HDAC2	CHRM3
KCNE2	HIF1AN	GABRD
MIR320A	HNMT	SEMA4D
ENPP1	HPN	SDHC
EDNRA	HPX	NEDD4L
FN1	HSD17B1	PPP3CA
PON1	HSD17B11	CYP27B1
MKS1	HSD17B2	AKR1D1
SURF1	HSD17B6	ALOX5
FGF8	HSD17B8	CAMK2G
PFHB2	HTR1A	SHBG
RINT1	HTR3A	PIK3CG
GALT	HTR7	SUCLA2
PPA2	IDO1	PDE4B
MTM1	IHH	WNT4
SARS2	ITBKA	AHCY
MMP3	ITBKC	HMGA2
PIGL	ITGAV	TLR3
CCN2	JMJD6	SCN8A
CYP11B2	JUNB	CACNA1A
MT-CO3	KANK2	PDGFB
PTCH1	KARS	BCKDHB
MMP9	LANCL2	PGR
POLR1C	LARP4B	BAX
HADHA	LEF1	DRD2
MKKS	MAPK9	PCK1
SOD1	MAP3K6	JAK3
FOXL2	MAPK11	EDN2
HBB	MAPK12	SDHAF2
GPT	METRNL	NAMPT
TRDN	MEX3C	GRIN2B
MB	MRPS36	BDKRB2
MT-ATP6	MS4A2	IKBKB
DNAH8	MTHFD1L	SCN3A
ACVRL1	MTHFS	PRKCB
PSEN1	MYO5A	SCN9A
CST3	NAPRT	COX6A2
HLA-B	NAV2	HIBCH
MT-TL1	NCKAP1L	IRX5
MIR126	NCOA1	CYP27A1
DIPK1A	NCOA3	FARSB
TLR4	NDRG2	CHKA
ADCY10	NFX1	ARFGEF2
F3	NKX3-1	HDAC9
ISL1	NQO2	ESR2
BRDT	NR1D1	PHGDH
SRP72	NR1H3	P4HB
SLC17A5	NR1I2	CDC42
F5	OGDHL	SRC
MT-ND1	OGFOD1	ALOX5AP
MYL4	OPN3	HCN2
ALDH2	OPN4	FECH
TGFBR2	OPRD1	SCN2A
GJD2-DT	OPRK1	CACNA1B
KCNQ1OT1	OPRM1	TSPO
KNG1	OSBPL8	ADRA2B
ACTA1	OXCT1	CKMT2
XRCC2	OXCT2	AGRN
CX3CR1	OXER1	FADS2
LARS1	P2RX1	ADRA1A
PIK3C2A	P3H2	DDC
PRKD1	P3H3	CSNK2A1
MIR155	P4HA1	COX7A1
NPY	P4HA2	DLST
CXCL8	P4HA3	TYR
INSR	PAWR	KLF4
TMEM67	PAX7	GPBAR1
DYNC2H1	PAXBP1	ABCC2
MT-CO1	PDE2A	UGT1A1
NPPC	PDE3B	DNMT1
NSD1	PHB	ABHD5
SMARCA4	PHKG2	HOPX
TKT	PIM1	SLC6A3
KCND3	PLA2G1B	SP1
FANCA	PLA2G2D	EDA
NIPBL	PLA2G2E	OGDH
PTH1R	PLA2R1	P3H1
MT-CYB	PLCB1	ACSL4
CDK13	PLCG2	OCA2
BDNF	PLOD2	SERPINH1
MEF2A	PLOD3	NR1H2
MYOCD	PML	CYP1A1
CEP85L	PNLIPRP2	ESRRG
MIR499A	PNMT	ACO2
TGFB3	POLB	WNT11
BMPR1A	PPARD	RGS2
AARS2	PPARGC1B	WNT10B
TSFM	PPP2CB	SLC19A3
NAGLU	PRDM8	SLC5A7
MMP1	PRG3	MAP3K5
IGF2	PRPH	ROCK1
MECP2	PRSS12	CNR1
HP	PTGER1	DRD4
CATSPER1	PTGER2	BDH1
WDPCP	PTGER3	HDC
MEFV	PTGER4	TCF3
GDNF	PTGFR	AVPR1A
VCAM1	PTGIR	HTT
SERPINA1	PTPN2	CHRM1
IL18	RAPGEF2	FNDC5
EP300	RARG	EPHA4
SMG9	RARRES1	TPMT
CDH2	RGCC	RIPK1
RPL36A-HNRNPH2	ROCK2
CHAT	RPL7A
F7	RXRA
EVC2	RXRB
BCS1L	RXRG
TINF2	S100A8
NOTCH2	S100A9
HJV	S100G
TGFBR1	SC5D
EMD	SCD
MED13L	SCD5
TMEM260	SCN11A
LCN2	SCN7A
BMP15	SDS
CTLA4	SDSL
TIMP1	SEC14L2
SGCD	SEC14L3
STAT3	SEC14L4
CLCN6	SERPINB3
FOS	SERPINB7
ATP2A2	SFXN5
GRK2	SHMT1
MIR17	SIRT2
CREBBP	SIX1
NEXN	SIX4
LOC110806263	SLC13A1
MIR145	SLC13A2
NOS2	SLC13A3
FOXF1	SLC13A4
CLCN5	SLC13A5
MYOT	SLC16A12
INSL6	SLC1A3
FOXP1	SLC1A4
PRKAR1A	SLC1A5
SOHLH1	SLC1A6
CHPT1	SLC25A1
SERPINC1	SLC25A10
ERCC6L2	SLC25A12
ACTA2	SLC35G1
MCM9	SLC38A3
SBDS	SLC38A7
MYLK2	SLC3A2
KDR	SLC44A4
FKRP	SLC6A8
TF	SLC7A1
POMC	SLC7A2
HADHB	SLC7A3
LZTR1	SLC7A4
CFC1	SLC7A8
FLNC-AS1	SLC8A2
RAD54L	SLC8A3
ACE2	SLC8B1
MIR208A	SLIT2
JPH2	SMPD4
CFH	SMAD7
MYSM1	SNAI1
SGO2	SOAT1
ICAM1	SOAT2
SELENON	SOX15
CFTR	SP3
ZFPM2-AS1	SPI1
SPATA16	SQRDL
CACNB2	SRD5A1
FOXC1	SRD5A2
APOC3	SRD5A3
MT-ND4	SRR
IGHMBP2	STIM1
MT-ND6	STIM2
MEF2C	STK17B
ERCC1	STX3
COL4A4	SUCLG2
HMOX1	SUCNR1
AMPD1	SUGCT
CD40LG	SULT2A1
FOXH1	SUOX
KCNK3	SYK
LOX	TAT
EDN3	TBC1D32
MYH11	TFAP2C
SMAD9	TIRAP
CASP3	TMEM110
EVC	TMLHE
PSEN2	TOP1
LAMA2	TOP2A
FOXC2	TOP2B
MT-CO2	TOX3
SLC22A5	TRH
ADAMTS13	TRIM24
ATM	TRPA1
RBP4	TRPM8
SELP	TRPV1
AKT1	TST
COL3A1	TYRP1
RASA1	UBE2B
NF1	UBR5
AKAP9	UCHL1
TBX2	UGT3A1
MT-ND5	UGT8
FANCC	UROC1
TNNC1	UROD
MME	UROS
CTNNA3	WARS
IGFBP3	WARS2
NOS1AP	WDR77
IL2	WNT2
PLCZ1	WNT2B
SLC25A4	YBX3
GNB3	ZNF536
CP
PLXND1
MSH5
LTA
KCNQ1-AS1
DSC2
COMT
B2M
FRAXA
ALMS1
FIGLA
DPY19L2
CTF1
GBA
KMT2D
CALCA
MSH4
ABCC6
BMP6
SMAD3
FSHR
CETP
XDH
MT-ND3
MIPEP
AFF4
GLI3
TFAP2B
MTR
FXN
RIT1
ACAD9
NDUFS4
ELANE
CDKN1C
FLT1
H2AC18
SPP1
KCNJ8
SELE
COQ2
HGF
CFAP251
CASR
LRRC56
UTS2
RETN
CEP19
SMPD1
HLA-DQB1
SHOC2
MMACHC
GBE1
PON2
IL1A
ABCA3
TBX3
CYP2C9
PPP1CB
TEX15
SMAD6
NPHP3
NPHP1
EDNRB
SPEF2
HSPG2
PECAM1
DNAJC19
LOC102723566
PRL
CC2D2A
WDR19
MCM8
SCO2
PEX6
APLN
NRAS
MYRF
BNC1
STAT1
LOC110121269
IFT172
RAI1
BCOR
FKTN
SYCE1
FANCL
FANCI
SRF
MYC
GHRL
ZMPSTE24
GDF15
CALM1
RPS26
UQCRFS1
BRCA1
GSN
MGP
CYP2D6
BBS10
TWNK
FCGR2A
AQP2
SLC4A1
ERCC4
TRIP4
TP63
TEX11
GATA1
NDUFV1
GLI2
CSF3
MIR328
FHL1
RAD51C
SFTPB
DNAH11
LOC110806306
CXCL12
LIPC
GRK5
HIF1A
F13A1
LTBP4
TLR2
MT-TK
LEPR
ARID1B
MAPK14
EPHB4
DACT1
PTPN22
ITGAM
IFT140
TRIM37
NEK1
ABCB11
HMGCR
ACADVL
ADA
RBM10
MYOZ2
DNAH5
EHMT1
ANXA5
RPGRIP1L
CCR6
ZEB2
CD4
SEMA3A
NPC1
HIRA
BGLAP
SEPTIN12
IL1R1
GH1
CCR5
SFTPC
SERPINA3
PEX7
SLC34A1
PSAP
DIAPH2
DNAI1
COX10
HYLS1
MYLK
POLG2
WDR35
SLC2A10
MIR196A2
SCO1
BAZ1B
CFAP47
NDUFAF2
LTBP2
MEN1
MT-ND2
NRG1
HEY2
TET2
MIR140
GCK
SMAD2
INVS
KAT6B
HSPB7
SYCP3
EGFR
PPARGC1A
GUSB
CS
TRPM3
SLC40A1
VKORC1
IDS
GATAD1
TTC21B
BBS1
LCAT
MTRR
COL1A2
C14orf39
FANCG
SEMA3E
RPS19
GLB1
LRP2
FBN2
CMA1
BBS2
PEX5
TNNI3K
NBN
NEB
C4A
SCNN1A
GDF9
MYH7B
MSX1
TGIF1
ACTB
MT-ATP8
SOD3
FANCF
CHST3
MLXIPL
HBA1
KLHL10
ROBO1
MBL2
HNF1B
COL4A3
FANCD2
GHR
GNPTAB
TFR2
BTK
AGPAT2
IDUA
H19
KCNIP2
PRF1
AKAP10
APLNR
MPV17
ATP5F1A
DLL1
SON
MIR146A
BSCL2
SMARCA2
FKBP1B
MYH3
NEU1
NDUFB11
IL2RA
CALM3
SETBP1
PALB2
HBG2
OFD1
VHL
RASA2
GTF2IRD1
CLCNKB
IGF1R
IFT122
OLR1
FOXRED1
TRAF7
SST
SUN5
HYDIN
MRAS
CFAP43
SOX4
ATP8B1
SMC3
TMPO
UCP2
PDX1
SOD2
MT-TI
TRPV4
DNAH17
CACNA1S
HFM1
ABCD1
HLA-A
RAD51
GAPDH
IFIH1
EPG5
DYNC2I1
CXCL10
NDUFS2
SNTA1
TBL2
CDKN2A
TBX18
CD46
TK2
FLCN
WFS1
SEMA3C
GLI1
NFATC1
IL17A
DYRK1A
MT-TW
UMOD
ADORA1
MTOR
TCTN3
PEX2
AVPR2
CAVIN1
SOS2
CYP17A1
KDM6A
HADH
FHL2
CASZ1
NCF1
SALL4
PAPPA
ITGA2B
NFE2L2
STAG2
CLIC2
COL11A2
FH
DKC1
KANSL1
CYP3A4
SLX4
MPL
SLC25A26
STAT4
FIG4
GYS1
PRODH
LARS2
AGK
CD40
BBS4
HAND2-AS1
FANCE
CBS
ARSB
ZCCHC8
NDUFS7
IRS1
CYBA
LIPA
FLNB
CBL
PICK1
PPBP
FANCB
ADD1
DYNC2LI1
PHOX2B
RRM2B
THBS1
HBN1
PTH
VCP
FGA
NDUFA13
CHRND
KIT
HSPA1A
SOX11
PKD1L1
ANGPT2
MID1
HLA-DQA1
G6PD
STX1A
MAP3K7
SOX2
NUP188
SGSH
DAZ1
PKHD1
BBS7
MED12
NKX2-1
KIAA0586
CYP19A1
PEX1
PMFBP1
CYP3A5
GSR
A2ML1
MCTP2
TMEM216
ZMYND15
NDUFAF6
LMOD3
SLC26A8
POSTN
ERCC8
RPS24
PDGFRA
SKIV2L
POU5F1
FASTKD2
RBCK1
KCNE3
DYSF
PGBD3
MYD88
PARP1
LOC101927055
AURKC
EGF
MT-TN
M1AP
PRKG1
CYCS
AGXT
MADD
CALM2
SYNE1
SLC25A20
CDH13
DSG2-AS1
AFP
DISP1
TCF4
LIMK1
LOC110121486
DNAH8-AS1
ASXL1
PLEC
HDAC8
DCHS1
UBE2T
ASAH1
IGF2R
MDM2
DZIP1
NFIX
HBA2
STRA6
NPHS2
IFT80
DMPK
NSD2
GTF2I
GAS1
SPTAN1
KCNAB2
SOX10
TDGF1
TNFRSF11B
ALG9
BRIP1
TFRC
MIR1-2
COG2
PACS1
ELAC2
HNRNPA1
FLI1
CFI
LBR
THPO
TDRD9
BBS5
NONO
TNNT1
GCG
COL2A1
ABCG5
IRF5
CAT
RPL11
MVK
DLL4
PTX3
TNFSF4
CFAP69
HSPA4
GJB2
IRX4
PRDM6
MYOM2
SKI
CDON
GET1
TIMP2
NNT
TMEM126B
ERBB4
RRAS2
ZIC2
NUP155
AGER
MIR223
G6PC3
MT-TV
RBPJ
CELA2A
RPS6KA3
CHGA
MIR92B
RFC2
HGSNAT
ERBB2
WRN
CLIP2
FAH
KMT2C
APOA5
TNFRSF13B
HTR2A
FRAS1
TEX14
MT-TF
KIF7
S100B
LIG4
PTPRC
MIB1
RNU4ATAC
NAA10
SELL
NUBPL
TXNRD2
PIK3C2G
CYP2C19
CHRNA1
VPS33A
HSD11B2
CFAP44
HLA-C
FOXE3
MIR143
DNAH2
DGUOK
NPHP4
DNAH9
PGF
AHI1
SETD2
CFAP70
CALR
SCNN1B
DNASE1L1
ABCB1
SLC29A3
ATRX
HTR2B
NPHS1
USP9Y
EPAS1
MSH5-SAPCD1
EIF2AK4
SPINK2
AOC3
MDM4
SQSTM1
PPP2R3C
NEK8
CLU
TCIRG1
LAMA4
SMARCB1
SMARCAL1
PREPL
XRCC4
HACD1
ACADS
SPTB
MIR199A1
BMP10
HSPB1
SLC2A1
ALPL
SCYL1
TMEM70
GALNS
DOCK6
SLC12A3
ETV2
PEX26
MTFMT
FTO
MC2R
F10
CCNH
MYH9
MSTN
ENO2
AOPEP
BMP7
IFT43
MTX2
CDKN2B-AS1
MIR378A
IL6R
TFAM
MT-TE
CYBB
MIR423
CPLANE1
APOH
TMCO1
SIRT6
PDE9A
TJP2
CCL3
HNRNPK
TPM2
CFAP53
TFPI
HDAC4
DGKE
CEP120
BOLA3
TPI1
UFD1
NHP2
HEAT2
CTBP1
HAVCR1
MIR195
LZTFL1
NDUFAF3
LOC107133510
GP1BB
PDCD1
EFEMP2
SGO1
SPAG17
LOC106099062
BBS9
TPM3
PPP1R13L
DDX3Y
ARVCF
NDUFA1
CLCN7
TMEM231
ADAMTSL2
SNCA
F8
IKBKG
VPS13B
MIR204
TTC29
DVL3
MEIOB
RAPSN
PEX3
TACO1
ARHGAP31
ETS1
YY1AP1
PET100
ARMC2
CPT1A
SEC24C
UCN
NDUFS1
TRPS1
HCFC1
ANO5
ATP1B1
PHYH
HOTAIR
YARS2
NDE1
CEP112
KIF1B
PUS3
CCDC65
OPA1
DARS2
MESP1
FSIP2
CASP9
KLHL7
DNMT3A
SNRPN
ERBB3
NDUFAF1
DNMT3B
GP1BA
ALPK3
GATA2
BGN
NFU1
LOC107988032
PEX10
BCL2
CTNS
HSPA8
SLC25A3
AK7
PBX1
SREBF1
CFB
GJA4
DYNC2I2
GOPC
LDLRAP1
MT-TS1
WRAP53
MT-TG
TALDO1
MEG3
SUFU
CD19
DLK1
MIR150
ACVR1
ATP6V0A2
HCCS
TECRL
DDX41
AUTS2
FBLN5
TSGA10
AGL
IFNA1
CASP8
LGALS2
HLA-DPB1
CUBN
CD55
TWIST1
CCDC39
QRICH2
MTHFD1
DCTN1
GNA11
HMGB1
BCR
XYLT2
MAD2L2
GJC1
MYL1
MT-TT
PEX13
TCOF1
LTBP3
CTC1
NEBL
ADA2
LIPT1
NOP10
RPS10
APOL1
MIR214
SLC22A12
MMUT
ITGA7
XYLT1
TLR7
NDUFA6
MATR3
TMEM237
BVES
HSP90AA1
MMP14
TTC37
GPC3
APRT
NOTCH3
DHCR7
PKD2L2-DT
CRKL
PEX14
MIR29A
BLK
ATP7B
GTPBP3
ANK1
SLC12A1
MAX
PPIG
B3GALT6
NFATC4
PAX6
TCTN2
ERCC2
ADH5
DNAAF1
SMN1
TRPC6
CCDC40
TTC21A
CLCNKA
GCLC
CFHR1
RBMY1A1
B4GALT7
PLA2G7
DSCAM
TTC8
NPR3
LOC110006319
NDUFS8
ABCG8
RREB1
LRP6
CSF2RA
ZFP57
ZFHX3
ALDH18A1
PEX12
MYH8
GDF2
SDHAF1
PTHLH
UCP3
SH2B1
RAB3GAP2
CFAP65
TAC1
PROKR2
MYL7
KITLG
P2RY12
ARID2
WWOX
KLHL40
HNF1A
NFATC3
RANGRF
MIAT
IL5
HYMAI
IGFBP1
FBXL4
RGS5
CSPP1
GYG1
SLC2A4
RPGR
GNE
ACD
BMPR1B
PEX19
SPECC1L
SLC39A8
MUC1
TPP1
PEX16
MARS1
CTSD
GLE1
COL4A1
SDCCAG8
GUCY2C
YY1
PDE4A
HYAL2
NDUFB8
TNXB
FCN3
RAC1
LRP5
SPRED2
ACTN4
PAFAH1B1
VIM
SPOP
IL18BP
MEGF10
ETFB
TRIM63
AFF2
SOX3
GUCY1A1
CR2
GNRH1
AMH
AHSG
NELFA
MUSK
CLTC
SERPINF2
NPR2
IL2RB
SLC2A9
SMARCE1
PRTN3
HSD17B4
ATP6AP2
CSF2
SCNN1G
VANGL1
RPS4Y2
RPL26
F9
RFWD3
TRMT10C
CFAP58
ELP1
ODAD2
NDUFA11
LMX1B
EFTUD2
TAF4B
COL5A1
CHRNG
SYNE2
MMP8
HNF4A
POR
ACTL9
NDUFAF8
OCRL
GPR35
DNAH10
PLD1
MIR34A
PCCB
PLCE1
MT-TQ
SHOX2
ABCB4
SGCG
RAD21
SLC27A6
HSPD1
CFHR5
LETM1
LRP8
IL7R
NDUFB3
TNFRSF11A
RAG1
SMO
CPLX1
IGFBP7
TRIM21
HNRNPA2B1
GRIP1
RHOA
NANOS1
GCLM
GSTM1
B9D2
NDUFV2
CCL11
SRY
CDKN1A
CD79A
CLCN1
MMP21
SLC2A2
NEK10
C4B
MYCN
MEGF8
TRPM6
DNASE1
ATXN7
TNFAIP3
KCNN2
ACTG1
TNFRSF1B
CDH23
INTU
ADCY5
PIGG
MLYCD
HPRT1
MIR122
PMPCA
ATXN2
KCND2
DYNLT2B
UQCRB
KCNJ1
ANKRD11
ANKS6
EIF2AK3
CFAP91
ANXA2
CCND1
ASXL3
MAFB
TMEM94
CALCRL
ALG1
MLX
SNAP29
IFNB1
DOLK
TREX1
NPPA-AS1
EIF2B2
SGCB
TRPM7
DHCR24
FHOD3
ZSWIM7
DPP4
NDUFAF5
MYO1H
FAT4
KIF6
S100A1
PYGM
LRRK2
ETFA
IFT27
EFL1
DNAJB11
CMH21
B9D1
MEIS2
ALG12
CASK
MIR182
FKBP1A
RNLS
SLC37A4
IL12A
ALG8
NPC1L1
TFAP2A
PURA
FSIP2-AS1
NEK9
SETD5
MDH2
NDUFS3
DNAAF4
GGT1
THBS4
UBR1
PSMA6
TNFSF12
HESX1
PUF60
PIEZO2
F2R
FKBP6
DNAAF3
NSMCE2
TNNI1
PEX11B
NDUFS6
OXT
LOC113939944
IL6ST
SMARCC2
RPL15
STN1
PDLIM5
RSPH3
AUH
COG7
PGM1
JMJD1C
VPS33B
IRAK1
POLR3A
DNM2
LMBRD1
IL12B
FUCA1
CCDC141
VEGFC
KIAA0753
ROR2
BSND
LAMB2
HSF2BP
CYC1
PLA2G6
FOXJ1
COL18A1
PLAGL1
KIAA0319L
FREM2
TCF7L2
UBE3B
SLC10A2
CARD14
COA8
ADK
ADORA2A
CASP1
PDSS2
DAZL
CEP164
XIAP
HFE-AS1
BUD23
RUNX1
CD14
ZNF462
LAMA3
ESCO2
MAPT
IL15
CCDC103
KCNN3
C9orf72
ACVR2B
RAMP2
VRK2
RPS20
ATP7A
FGD1
MTPN
RMND1
TANGO2
MST1
MESD
MIR27A
VIP
CASQ1
MAPK8
FGF1
IFT81
OTX2
MAP1B
AMACR
TACR3
PCCA
KLF9-DT
RMRP
GAREM2
PDHA1
DNAAF11
NOX4
BAAT
BBIP1
MT-TH
DNAI2
LMOD1
GFAP
SAA1
GFM1
COQ4
SH3PXD2B
RECQL4
GNB1
IQCB1
ADAMTS10
CIITA
RPGRIP1
HARS1
NLRP3
MAPK3
MYH15
SRP54
SPEN
ITGB1
DHFR
ADAMTSL1
LIFR
ANOS1
RTL1
ERCC5
TMEM127
RBM8A
RCAN1
SYCP2
SMARCD1
TMPPE
PRG4
TCN2
HNRNPUL2-BSCL2
KYNU
SMN2
APELA
MYBPC1
DNAJB13
PSMD12
GPC4
FCGR3B
DAG1
CLDN16
DCN
NALCN
NDUFB9
GCNA
RSPH9
TCF21
MIR22
ATP6V1A
MRPL44
MRPS22
RAG2
GLUL
MAP3K20
MFN2
GTF2IRD2
GAS2L2
DVL1
TSR2
EPRS1
YWHAE
RELN
PON3
TLR5
LOC113687175
COL5A2
SMCHD1
RSPH4A
ADAMTS1
PPCS
PLAUR
CYP2J2
DNM1L
JARID2
IARS2
CYP7B1
TRAF3IP1
FUZ
CRH
SETX
OSTM1
SLC9A3
AFG3L2
GJD3
PSMB8
ODAD3
IL1RL1
DRC1
JAZF1
CHD4
SATB2
GAS8
PIGA
POGZ
TRIM32
TCTN1
WASHC5
C12orf60
GHRHR
RPL35A
HES7
TUBB
CTSA
FCGR2B
PQBP1
AKT3
CCT7
B3GLCT
SLC7A7
SF3B4
DNAAF2
ADNP
EPM2A
SLC3A1
CTCF
NHLRC1
HSD3B7
ECHS1
TTC19
TAPVR1
NDUFAF4
VAC14
ASCC1
RRAD
BTNL2
DPYD
BICC1
ATP1A2
SPEG
TARID
ACTG2
GDF6
KCNH1
SERPINA7
KCNJ3
SAR1B
MIR133A1
COG1
PDHA2
FDFT1
KDM4C
TTC7A
MYOZ1
USP9X
CCDC22
SEMA5A
FTH1
KCNA1
APC
IKZF1
MFAP5
UBE3A
KCNA7
SERAC1
ARMC2-AS1
BCL7B
HOXD13
OBSCN
TMPRSS15
DMRT3
HCRT
MCM4
TGM1
PNPLA8
GALNT11
U2AF1
VANGL2
MT-TS2
RPS17
CHN1
SDC1
MYLK3
EEF1A2
COG6
SOX6
TTC12
SOX17
SPARC
RAB23
DUSP6
LRPPRC
NDUFC2
MRAP
IQSEC2
DPF2
FLRT3
SLC4A4
UBE4B
EMG1
ANK3
MECOM
FUT8
SPAG1
CEP57
HGD
HPD
DCC
LMNB1
ARL6
COA3
STXBP1
PLEKHM2
KCNMA1
MC4R
TARDBP
PHEX
GPX3
APOA4
HBB-LCR
FLAD1
CCBE1
SFTPD
TG
HLA-G
CLMP
PROK2
NDUFA12
STRC
KAT2B
CYP21A2
MRPS34
ZMIZ1
MIR23A
PRKCE
DNAAF5
GANAB
SPTA1
POMT2
NPC2
NME8
PNPLA6
FABP1
SOX18
PTF1A
CPS1
COQ9
IMMT
CELSR1
MEOX1
CCR2
NARS2
ANKRD2
MIR144
NR0B2
TRPC1
MAN2B1
CHRNE
POLR1A
ROBO4
ALK
EXT2
ALG2
SCGB1A1
RUNX2
PDPN
KCNJ6
HSPB2
ATRIP
MMAA
H19-ICR
SPINK5
EBP
ODAD4
DSE
TCF20
CSF1
MESP2
EIF4H
MSX2
SNX10
GALK1
DNAH7
MAF
C2CD3
VIPAS39
HBEGF
PLXNA2
EXT1
MTO1
UQCRQ
SLC12A2
IL3
NPHP3-ACAD11
SFTPA2
SI
HEXB
DHX30
ZRSR2
IFT52
TXNL4A
SRI
PDHX
ACAD8
LIPE
SGCA
TBC1D24
LIF
INF2
UMPS
CFAP410
APBB1
CREB1
PFKM
EDAR
UQCRC2
MAGEL2
SLC26A3
DZIP1L
TPO
POLA1
CDC45
TYMP
CYP1B1
LOC106050102
AKAP13
LMOD2
CELF2
POMT1
POLR1D
TTC21B-AS1
SLC1A2
LOC106627981
KCNJ12
CDH5
GZMB
TIMMDC1
GMPPB
MIR20A
CATSPER2
POPDC2
DNAL1
IL33
MUC16
C5
CCDC115
GBA2
MIR24-1
SSB
RSPO2
KHDRBS1
NCAM1
RSPH1
CHST14
SLC26A1
INHA
APOC2
IRX1
CATIP
CYP7A1
ARX
EPCAM
AHDC1
ALAD
AARS1
STK11
TAGLN
NID1
AGGF1
NGF
LACTB
ANXA6
LRRC37A2
CFHR3
DGCR2
ARL13B
IL23R
CHD3
NAV1
LEMD3
MIR221
MIR124-1
HS6ST1
COX15
DYNC1H1
EYA1
ESS2
AXIN1
AMER1
OTC
FBLN2
CHCHD10
ZNF276
DAXX
NDUFA4
PRKAA2
ITGA2
TBK1
CUL3
BIN1
MUS81
EPX
RNASE3
DCDC2
PRNP
APEX1
MAT2A
DLAT
TRIP11
POLR2A
ADAMTS6
KMT2B
TIMP3
MMVP1
PDGFRB
NPM1
RPL31
L1CAM
RB1
FLII
FABP2
MYH1
CXADR
COG8
KCNB1
MFF-DT
NSUN2
TGFA
DOK7
ATP1A1
PGK1
RPS28
CATIP-AS2
LOC105371049
GLS
MS4A1
LUZP1
PIK3R2
CAPN15
TRIP13
PIBF1
DGCR8
IRS2
TMEM107
IL17RD
STK36
FGF12
SLPI
LEPQTL1
CD44
KAT6A
DDX11
VPS37D
SF3B1
EOGT
RPS7
CD3D
WDR11
ATPAF2
RTN4
RPS29
NHLRC2
LEFTY2
LPIN1
SORT1
RBFOX1
ASS1
MAGI2
INS-IGF2
GSTP1
DCLRE1C
BANF1
G6PC1
CYP2E1
TRIM55
PROCR
PHOX2B-AS1
MRPS7
MYOG
RTTN
IL12RB1
NAGS
NTRK3
KCNA2
IGFBP2
XIRP1
HEY1
NUP107
PRKCZ
LAMC2
CCR1
[truncated: 713 more rows]

## Sheet: TableS6
AverageShortestPathLength	BetweennessCentrality	ClosenessCentrality	ClusteringCoefficient	Degree	Eccentricity	IsSingleNode	name	NeighborhoodConnectivity	NumberOfDirectedEdges	NumberOfUndirectedEdges	PartnerOfMultiEdgedNodePairs	Radiality	selected	SelfLoops	shared name	Stress	TopologicalCoefficient
2.51628	0.185353	0.397412	0.116643	38	7	FALSE	SRC	10.1579	0	38	0	0.960098	FALSE	0	SRC	51700	0.088181
2.6	0.109546	0.384615	0.14795	34	7	FALSE	JUN	12.0882	0	34	0	0.957895	FALSE	0	JUN	36298	0.102815
2.62326	0.156942	0.381206	0.105376	31	7	FALSE	CTNNB1	9.45161	0	31	0	0.957283	FALSE	0	CTNNB1	38498	0.081777
2.56279	0.125856	0.3902	0.182266	29	7	FALSE	MAPK1	12.3103	0	29	0	0.958874	FALSE	0	MAPK1	49042	0.107683
2.98605	0.0300143	0.334891	0.261538	26	8	FALSE	IL6	12.7692	0	26	0	0.947736	FALSE	0	IL6	14416	0.146773
2.90698	0.0398716	0.344	0.267692	26	7	FALSE	TNF	12.6154	0	26	0	0.949816	FALSE	0	TNF	17122	0.149725
2.76279	0.035128	0.361953	0.221053	20	7	FALSE	NFKB1	15.55	0	20	0	0.953611	FALSE	0	NFKB1	16396	0.15
3.18605	0.00889271	0.313869	0.392157	18	8	FALSE	IL1B	13.5556	0	18	0	0.942472	FALSE	0	IL1B	6052	0.190923
2.80465	0.0591095	0.356551	0.222222	18	7	FALSE	INS	13.2778	0	18	0	0.952509	FALSE	0	INS	20890	0.142772
2.82791	0.0369553	0.353618	0.242647	17	7	FALSE	ESR1	14.2941	0	17	0	0.951897	FALSE	0	ESR1	12136	0.144658
2.73023	0.111798	0.366269	0.205882	17	6	FALSE	PPARG	14.3529	0	17	0	0.954468	FALSE	0	PPARG	57370	0.143791
2.74884	0.0541836	0.36379	0.241667	16	7	FALSE	PRKCA	13.75	0	16	0	0.953978	FALSE	0	PRKCA	20844	0.133495
2.81395	0.10485	0.355372	0.161905	15	6	FALSE	PPARA	12.6	0	15	0	0.952264	FALSE	0	PPARA	27256	0.140152
2.94419	0.0116582	0.339652	0.340659	14	8	FALSE	IGF1	16.2857	0	14	0	0.948837	FALSE	0	IGF1	4114	0.167894
2.93488	0.0631213	0.340729	0.186813	14	6	FALSE	SIRT1	11.7143	0	14	0	0.949082	FALSE	0	SIRT1	28524	0.14375
2.96279	0.0573565	0.33752	0.208791	14	8	FALSE	PRKCB	11.7857	0	14	0	0.948348	FALSE	0	PRKCB	18032	0.139456
4.02791	0.0628277	0.248268	0.472527	14	7	FALSE	SDHB	8.85714	0	14	0	0.920318	FALSE	0	SDHB	39416	0.340659
3.33023	0.00456081	0.300279	0.487179	13	8	FALSE	IL10	13.2308	0	13	0	0.938678	FALSE	0	IL10	2204	0.240559
3.17209	0.0122798	0.315249	0.487179	13	8	FALSE	IFNG	14.4615	0	13	0	0.94284	FALSE	0	IFNG	5156	0.221302
2.74419	0.0825629	0.364407	0.346154	13	6	FALSE	SP1	17.3077	0	13	0	0.9541	FALSE	0	SP1	49004	0.171363
3.72093	0.0917158	0.26875	0.24359	13	9	FALSE	SCN5A	7.46154	0	13	0	0.928397	FALSE	0	SCN5A	46600	0.207265
4.03256	0.0509494	0.247982	0.525641	13	7	FALSE	SDHA	9.07692	0	13	0	0.920196	FALSE	0	SDHA	32978	0.349112
4.94419	0.0218837	0.202258	0.424242	12	8	FALSE	COX5A	7.91667	0	12	0	0.896206	FALSE	0	COX5A	25890	0.412281
3.27907	0.00980663	0.304965	0.606061	12	8	FALSE	CCL5	16.5	0	12	0	0.940024	FALSE	0	CCL5	3702	0.23913
3.27442	0.00516432	0.305398	0.651515	12	8	FALSE	CCL2	17.25	0	12	0	0.940147	FALSE	0	CCL2	2118	0.246429
3.07442	0.082759	0.325265	0.136364	12	8	FALSE	NOS1	9.08333	0	12	0	0.94541	FALSE	0	NOS1	34222	0.137179
4.57674	0.010462	0.218496	0.424242	12	10	FALSE	SCN1B	7.33333	0	12	0	0.905875	FALSE	0	SCN1B	10076	0.366667
4.57674	0.0102557	0.218496	0.545455	12	10	FALSE	SCN4B	8	0	12	0	0.905875	FALSE	0	SCN4B	10060	0.4
3.29767	0.00824551	0.303244	0.575758	12	8	FALSE	IL4	15.1667	0	12	0	0.939535	FALSE	0	IL4	3686	0.236979
3.42326	0.0262606	0.29212	0.121212	12	8	FALSE	CXCR4	6.83333	0	12	0	0.93623	FALSE	0	CXCR4	6254	0.16453
4.64186	0.00788154	0.215431	0.581818	11	10	FALSE	SCN2B	8.18182	0	11	0	0.904162	FALSE	0	SCN2B	7954	0.430622
4.64186	0.00805146	0.215431	0.436364	11	10	FALSE	SCN3B	7.36364	0	11	0	0.904162	FALSE	0	SCN3B	7970	0.38756
3.04186	0.0151758	0.328746	0.363636	11	8	FALSE	IKBKB	15.5455	0	11	0	0.946267	FALSE	0	IKBKB	4516	0.18847
2.84651	0.0594661	0.351307	0.290909	11	7	FALSE	TGFB1	16.8182	0	11	0	0.951408	FALSE	0	TGFB1	17664	0.184848
3.16279	0.00988091	0.316176	0.309091	11	8	FALSE	FGF2	12.9091	0	11	0	0.943084	FALSE	0	FGF2	3360	0.20202
3.1907	0.0151733	0.313411	0.327273	11	8	FALSE	GNAS	12.2727	0	11	0	0.94235	FALSE	0	GNAS	4864	0.188811
3.4186	0.00902688	0.292517	0.472727	11	8	FALSE	CRP	13.6364	0	11	0	0.936353	FALSE	0	CRP	3502	0.26049
4.83721	0.00535078	0.206731	0.636364	11	8	FALSE	SUCLG1	9.45455	0	11	0	0.899021	FALSE	0	SUCLG1	6074	0.411067
4.06977	0.0217028	0.245714	0.577778	10	7	FALSE	SDHC	9.6	0	10	0	0.919217	FALSE	0	SDHC	20014	0.4
3.53023	0.00341556	0.283267	0.666667	10	8	FALSE	IL13	14.3	0	10	0	0.933415	FALSE	0	IL13	1940	0.304255
3.04186	0.0313008	0.328746	0.266667	10	7	FALSE	CHRM1	12.7	0	10	0	0.946267	FALSE	0	CHRM1	6382	0.173611
3.24186	0.00401366	0.308465	0.444444	10	7	FALSE	LEP	14.6	0	10	0	0.941004	FALSE	0	LEP	2482	0.263636
4.31628	0.0212665	0.231681	0.644444	10	7	FALSE	SUCLA2	9.3	0	10	0	0.912729	FALSE	0	SUCLA2	8940	0.46
3.13953	0.0148608	0.318519	0.288889	10	7	FALSE	APOA1	11.5	0	10	0	0.943696	FALSE	0	APOA1	5158	0.188525
2.94884	0.00721226	0.339117	0.361111	9	7	FALSE	MAP2K1	19.1111	0	9	0	0.948715	FALSE	0	MAP2K1	3230	0.219668
3.11163	0.00433959	0.321375	0.388889	9	8	FALSE	PRKCD	17.8889	0	9	0	0.944431	FALSE	0	PRKCD	1962	0.237037
4.07442	0.0192729	0.245434	0.611111	9	7	FALSE	SDHD	9.88889	0	9	0	0.919094	FALSE	0	SDHD	18698	0.412037
3.16279	0.0256776	0.316176	0.388889	9	8	FALSE	ITGB3	13.7778	0	9	0	0.943084	FALSE	0	ITGB3	7738	0.210256
4.72558	0.00377843	0.211614	0.583333	9	10	FALSE	SCN2A	8.44444	0	9	0	0.901958	FALSE	0	SCN2A	3012	0.490196
3.27442	0.0202725	0.305398	0.361111	9	8	FALSE	ADRB2	9.88889	0	9	0	0.940147	FALSE	0	ADRB2	4248	0.184486
3.16744	0.00385624	0.315712	0.472222	9	7	FALSE	ADIPOQ	14.8889	0	9	0	0.942962	FALSE	0	ADIPOQ	2146	0.240143
4.85581	0.0458161	0.205939	0.583333	9	8	FALSE	ACO2	8.33333	0	9	0	0.898531	FALSE	0	ACO2	15928	0.477124
3.04651	0.0157442	0.328244	0.25	9	8	FALSE	CDC42	15.7778	0	9	0	0.946144	FALSE	0	CDC42	3142	0.190672
3.09767	0.00445747	0.322823	0.357143	8	8	FALSE	FGFR2	17.875	0	8	0	0.944798	FALSE	0	FGFR2	1142	0.217988
3.0093	0.00333034	0.332303	0.571429	8	7	FALSE	ESR2	19.875	0	8	0	0.947124	FALSE	0	ESR2	1872	0.251582
5.00465	0.00579199	0.199814	0.571429	8	8	FALSE	COX6A2	7.5	0	8	0	0.894614	FALSE	0	COX6A2	9534	0.46875
4.96744	0.00616401	0.201311	0.607143	8	8	FALSE	COX4I1	8.5	0	8	0	0.895594	FALSE	0	COX4I1	9666	0.447368
3.06512	0.0208113	0.326252	0.428571	8	8	FALSE	ROCK1	17.875	0	8	0	0.945655	FALSE	0	ROCK1	5356	0.219136
3.26047	0.0239697	0.306705	0.214286	8	8	FALSE	VDR	11.375	0	8	0	0.940514	FALSE	0	VDR	5058	0.179435
2.99535	0.00525416	0.333851	0.285714	8	7	FALSE	AR	18.125	0	8	0	0.947491	FALSE	0	AR	2562	0.226266
3.65116	0.0214516	0.273885	0.214286	8	9	FALSE	RYR2	6.25	0	8	0	0.930233	FALSE	0	RYR2	6710	0.191406
3.2	0.0250305	0.3125	0.25	8	7	FALSE	PTGS2	16.125	0	8	0	0.942105	FALSE	0	PTGS2	7658	0.240672
3.1814	0.00193175	0.314327	0.357143	8	8	FALSE	NR3C1	18.25	0	8	0	0.942595	FALSE	0	NR3C1	686	0.253472
3.46977	0.0134606	0.288204	0.142857	8	8	FALSE	SHH	8.5	0	8	0	0.935006	FALSE	0	SHH	4276	0.186111
4.86977	9.27e-05	0.205349	0.892857	8	8	FALSE	OGDH	10.375	0	8	0	0.898164	FALSE	0	OGDH	32	0.546053
4.87442	0.00238031	0.205153	0.821429	8	8	FALSE	DLST	9.5	0	8	0	0.898042	FALSE	0	DLST	3088	0.527778
4.87442	0.00238031	0.205153	0.821429	8	8	FALSE	DLD	9.5	0	8	0	0.898042	FALSE	0	DLD	3088	0.527778
5.53023	1.12e-05	0.180824	0.904762	7	11	FALSE	SCN3A	9.57143	0	7	0	0.880783	FALSE	0	SCN3A	4	0.683673
3.2186	0.00148566	0.310694	0.47619	7	8	FALSE	TLR3	19.8571	0	7	0	0.941616	FALSE	0	TLR3	860	0.300866
3.25581	0.17915	0.307143	0.380952	7	6	FALSE	HTT	12.8571	0	7	0	0.940636	FALSE	0	HTT	114084	0.285714
3.48837	0.000538	0.286667	0.571429	7	8	FALSE	RIPK1	11.7143	0	7	0	0.934517	FALSE	0	RIPK1	234	0.285714
4.45581	0.0203241	0.224426	0.238095	7	9	FALSE	TH	3.85714	0	7	0	0.909058	FALSE	0	TH	10164	0.247619
3.2	0.00646094	0.3125	0.238095	7	8	FALSE	JAK3	15.1429	0	7	0	0.942105	FALSE	0	JAK3	2206	0.232143
4.97209	0.00307367	0.201123	0.714286	7	8	FALSE	COX6B1	8	0	7	0	0.895471	FALSE	0	COX6B1	4834	0.421053
3.2093	0.0115479	0.311594	0.47619	7	8	FALSE	PDGFB	14.1429	0	7	0	0.94186	FALSE	0	PDGFB	3872	0.23185
3.36744	0.0018613	0.296961	0.333333	7	8	FALSE	MAP3K5	14.2857	0	7	0	0.937699	FALSE	0	MAP3K5	600	0.252551
4.11163	0.0210161	0.243213	0.380952	7	9	FALSE	ANK2	9.28571	0	7	0	0.918115	FALSE	0	ANK2	9688	0.338624
5.53488	3.95e-06	0.180672	0.933333	6	11	FALSE	SCN4A	10.3333	0	6	0	0.880661	FALSE	0	SCN4A	2	0.738095
5.53488	3.95e-06	0.180672	0.933333	6	11	FALSE	SCN9A	10.3333	0	6	0	0.880661	FALSE	0	SCN9A	2	0.738095
3.27907	0.00101257	0.304965	0.666667	6	8	FALSE	FAS	15.6667	0	6	0	0.940024	FALSE	0	FAS	588	0.265537
3.46977	0.00294479	0.288204	0.266667	6	8	FALSE	GATA3	13.5	0	6	0	0.935006	FALSE	0	GATA3	914	0.283688
3.44186	0.00742001	0.290541	0.4	6	8	FALSE	FGF23	9.33333	0	6	0	0.935741	FALSE	0	FGF23	1954	0.259259
3.33023	0.00364868	0.300279	0.533333	6	8	FALSE	WNT5A	12.1667	0	6	0	0.938678	FALSE	0	WNT5A	1014	0.282946
3.74419	0.0189684	0.267081	0.0666667	6	8	FALSE	DRD2	4.16667	0	6	0	0.927785	FALSE	0	DRD2	5848	0.205882
3.08837	0.0258914	0.323795	0.2	6	8	FALSE	GRIN2B	16	0	6	0	0.945043	FALSE	0	GRIN2B	8136	0.223005
3.56279	0.0263047	0.280679	0.133333	6	8	FALSE	SLC6A3	8.5	0	6	0	0.932558	FALSE	0	SLC6A3	12144	0.263441
3.53953	0.0103811	0.282523	0.266667	6	9	FALSE	CAMK2D	8	0	6	0	0.93317	FALSE	0	CAMK2D	3528	0.230392
3.27907	0.00548001	0.304965	0.6	6	7	FALSE	APOA2	13.3333	0	6	0	0.940024	FALSE	0	APOA2	2164	0.277778
3.63256	0.00292243	0.275288	0.466667	6	8	FALSE	MPO	15.8333	0	6	0	0.930722	FALSE	0	MPO	1160	0.364341
3.44651	0.0257333	0.290148	0.2	6	8	FALSE	CACNA1D	7.83333	0	6	0	0.935618	FALSE	0	CACNA1D	10008	0.212963
3.21395	0.0565209	0.311143	0.333333	6	8	FALSE	CAV3	14	0	6	0	0.941738	FALSE	0	CAV3	17802	0.215385
3.24651	0.00187897	0.308023	0.4	6	8	FALSE	NOTCH1	20.6667	0	6	0	0.940881	FALSE	0	NOTCH1	706	0.279279
4.66977	3.95e-06	0.214143	0.9	5	10	FALSE	SCN10A	11.8	0	5	0	0.903427	FALSE	0	SCN10A	2	0.621053
3.34884	0.00369111	0.298611	0.4	5	8	FALSE	SLC9A1	14	0	5	0	0.938188	FALSE	0	SLC9A1	1422	0.345
3.45116	0.000676	0.289757	0.7	5	8	FALSE	FASLG	13.8	0	5	0	0.935496	FALSE	0	FASLG	364	0.32093
3.88372	0.0298266	0.257485	0.3	5	9	FALSE	TYR	5.8	0	5	0	0.924113	FALSE	0	TYR	8460	0.284211
5.92093	0	0.168892	1	5	9	FALSE	COX7B	8	0	5	0	0.870502	FALSE	0	COX7B	0	0.666667
5.92093	0	0.168892	1	5	9	FALSE	COX8A	8	0	5	0	0.870502	FALSE	0	COX8A	0	0.666667
4.03721	0.0175995	0.247696	0.3	5	9	FALSE	COL1A1	4.8	0	5	0	0.920073	FALSE	0	COL1A1	5670	0.32
3.43721	0.00616147	0.290934	0.3	5	8	FALSE	CACNA1A	11	0	5	0	0.935863	FALSE	0	CACNA1A	1936	0.314286
3.62326	0.0112687	0.275995	0.3	5	8	FALSE	P4HB	8	0	5	0	0.930967	FALSE	0	P4HB	4126	0.281481
5.05116	0.000134	0.197974	0.7	5	10	FALSE	SCN8A	10.6	0	5	0	0.89339	FALSE	0	SCN8A	62	0.706667
3.7907	0.0210692	0.263804	0	5	8	FALSE	PLG	3.4	0	5	0	0.926561	FALSE	0	PLG	3538	0.2
3.98605	0.00972455	0.250875	0.2	5	8	FALSE	ALOX5	7	0	5	0	0.92142	FALSE	0	ALOX5	3880	0.377778
3.37209	0.00270961	0.296552	0.2	5	8	FALSE	ADAM17	14	0	5	0	0.937576	FALSE	0	ADAM17	1300	0.3
5.00465	0	0.199814	1	4	8	FALSE	SDHAF2	11.5	0	4	0	0.894614	FALSE	0	SDHAF2	0	0.766667
5.55349	3.95e-06	0.180067	0.833333	4	11	FALSE	SCN1A	11.5	0	4	0	0.880171	FALSE	0	SCN1A	2	0.884615
3.24186	0.000757	0.308465	0.666667	4	8	FALSE	PGR	22.5	0	4	0	0.941004	FALSE	0	PGR	378	0.375
3.41395	0.0004	0.292916	0	4	8	FALSE	EPO	17.75	0	4	0	0.936475	FALSE	0	EPO	204	0.36413
4.81395	0.00112456	0.207729	0.666667	4	10	FALSE	DDC	4.25	0	4	0	0.899633	FALSE	0	DDC	792	0.472222
4.12558	0.000126	0.24239	0.833333	4	9	FALSE	CYP27B1	5.25	0	4	0	0.917748	FALSE	0	CYP27B1	58	0.477273
4.12558	0.000126	0.24239	0.833333	4	9	FALSE	CYP24A1	5.25	0	4	0	0.917748	FALSE	0	CYP24A1	58	0.477273
3.36279	0.00141431	0.297372	0.333333	4	8	FALSE	PIK3CG	16.5	0	4	0	0.937821	FALSE	0	PIK3CG	394	0.325
3.57674	0	0.279584	1	4	8	FALSE	WNT11	11.25	0	4	0	0.932191	FALSE	0	WNT11	0	0.351562
3.57674	0	0.279584	1	4	8	FALSE	WNT10B	11.25	0	4	0	0.932191	FALSE	0	WNT10B	0	0.351562
3.57674	0	0.279584	1	4	8	FALSE	WNT4	11.25	0	4	0	0.932191	FALSE	0	WNT4	0	0.351562
3.23721	0.00180944	0.308908	0.666667	4	7	FALSE	MYOD1	20.75	0	4	0	0.941126	FALSE	0	MYOD1	620	0.345833
5.92558	0	0.16876	1	4	9	FALSE	COX7A1	8.75	0	4	0	0.870379	FALSE	0	COX7A1	0	0.729167
4.49767	0.00386269	0.222337	0.333333	4	9	FALSE	LEPRE1	3.5	0	4	0	0.907956	FALSE	0	LEPRE1	1996	0.361111
4.07907	0.0150653	0.245154	0.166667	4	9	FALSE	HCN4	7.25	0	4	0	0.918972	FALSE	0	HCN4	3600	0.375
3.6093	0.00162612	0.277062	0.666667	4	8	FALSE	CACNA1B	8	0	4	0	0.931334	FALSE	0	CACNA1B	752	0.333333
3.45116	0.00190008	0.289757	0.333333	4	8	FALSE	FGF10	12	0	4	0	0.935496	FALSE	0	FGF10	984	0.333333
3.57209	0.00962756	0.279948	0.166667	4	8	FALSE	TCF3	10.5	0	4	0	0.932313	FALSE	0	TCF3	2080	0.294118
3.49767	0.000342	0.285904	0.333333	4	8	FALSE	SHBG	14.25	0	4	0	0.934272	FALSE	0	SHBG	144	0.388889
4.09767	0.000575	0.244041	0.333333	4	8	FALSE	PTGS1	5.25	0	4	0	0.918482	FALSE	0	PTGS1	120	0.384615
3.38605	0.000707	0.29533	0.333333	4	8	FALSE	AGRN	17	0	4	0	0.937209	FALSE	0	AGRN	192	0.348958
3.72093	0	0.26875	1	4	8	FALSE	AGTR2	10.5	0	4	0	0.928397	FALSE	0	AGTR2	0	0.403846
3.46512	0.00113272	0.288591	0.833333	4	8	FALSE	ADRB3	15.25	0	4	0	0.935129	FALSE	0	ADRB3	640	0.363095
3.52093	0.00993991	0.284016	0.166667	4	7	FALSE	ABCA1	8.75	0	4	0	0.93366	FALSE	0	ABCA1	2016	0.317308
3.59535	0.0238723	0.278137	0.333333	3	8	FALSE	NEDD4L	9	0	3	0	0.931701	FALSE	0	NEDD4L	10274	0.361111
4.28837	0.00930233	0.233189	0.333333	3	9	FALSE	KCNQ1	5.66667	0	3	0	0.913464	FALSE	0	KCNQ1	1256	0.380952
3.33953	0.000422	0.299443	0.333333	3	8	FALSE	TNFSF11	27.3333	0	3	0	0.938433	FALSE	0	TNFSF11	360	0.482143
3.96279	0	0.252347	1	3	9	FALSE	IL1RN	19	0	3	0	0.922032	FALSE	0	IL1RN	0	0.703704
4.67907	3.95e-06	0.213718	0.666667	3	10	FALSE	GPD1L	12	0	3	0	0.903182	FALSE	0	GPD1L	2	0.631579
3.52093	0	0.284016	1	3	8	FALSE	KL	14.3333	0	3	0	0.93366	FALSE	0	KL	0	0.434343
4.04186	0.00363276	0.247411	0	3	9	FALSE	SLC6A4	5.66667	0	3	0	0.919951	FALSE	0	SLC6A4	906	0.358974
4.8186	0	0.207529	1	3	10	FALSE	PAH	5.33333	0	3	0	0.89951	FALSE	0	PAH	0	0.592593
4.24651	0	0.235487	1	3	9	FALSE	GC	5.33333	0	3	0	0.914565	FALSE	0	GC	0	0.666667
3.21395	0	0.311143	1	3	8	FALSE	RET	28.3333	0	3	0	0.941738	FALSE	0	RET	0	0.456989
3.24651	0	0.308023	1	3	7	FALSE	CSNK2A1	26.3333	0	3	0	0.940881	FALSE	0	CSNK2A1	0	0.446328
6.8	0.0185612	0.147059	0	3	10	FALSE	CKM	1.33333	0	3	0	0.847368	FALSE	0	CKM	6382	0.333333
3.76744	0.000219	0.265432	0.666667	3	9	FALSE	CAMK2G	8.33333	0	3	0	0.927173	FALSE	0	CAMK2G	82	0.416667
3.96279	0.000554	0.252347	0.333333	3	9	FALSE	PPP3CA	7.66667	0	3	0	0.922032	FALSE	0	PPP3CA	144	0.431373
4.22791	0.000111	0.236524	0.666667	3	9	FALSE	CACNA2D1	5	0	3	0	0.915055	FALSE	0	CACNA2D1	36	0.555556
3.98605	0.000235	0.250875	0.333333	3	9	FALSE	BMP4	7.66667	0	3	0	0.92142	FALSE	0	BMP4	78	0.407407
5.82326	0	0.171725	1	3	9	FALSE	BCKDHB	9	0	3	0	0.873072	FALSE	0	BCKDHB	0	0.818182
3.35814	0.0132578	0.297784	0.333333	3	8	FALSE	ASPH	14.6667	0	3	0	0.937944	FALSE	0	ASPH	4392	0.349593
3.53023	0.000754	0.283267	0.333333	3	8	FALSE	ARID1A	16.6667	0	3	0	0.933415	FALSE	0	ARID1A	276	0.398374
3.8093	2.85e-05	0.262515	0.333333	3	8	FALSE	NR0B1	11	0	3	0	0.926071	FALSE	0	NR0B1	10	0.627451
4.06977	0	0.245714	1	3	8	FALSE	MTTP	7	0	3	0	0.919217	FALSE	0	MTTP	0	0.583333
3.7907	0.0185612	0.263804	0	3	7	FALSE	CYP1A1	5.66667	0	3	0	0.926561	FALSE	0	CYP1A1	3082	0.333333
3.6	0.00930233	0.277778	0.333333	3	7	FALSE	DNMT1	10.6667	0	3	0	0.931579	FALSE	0	DNMT1	1896	0.413333
4.06512	0	0.245995	1	3	9	FALSE	ADRB1	8	0	3	0	0.919339	FALSE	0	ADRB1	0	0.615385
3.73023	0.000156	0.26808	0.333333	3	7	FALSE	NAMPT	11	0	3	0	0.928152	FALSE	0	NAMPT	46	0.463768
3.56744	0.0344811	0.280313	0	3	6	FALSE	ACADM	8.66667	0	3	0	0.932436	FALSE	0	ACADM	11122	0.333333
3.6	0.0185612	0.277778	0	3	8	FALSE	NR1H4	11	0	3	0	0.931579	FALSE	0	NR1H4	3058	0.333333
3.50233	0.00930233	0.285525	0	2	8	FALSE	RRAS	19.5	0	2	0	0.934149	FALSE	0	RRAS	1364	0.5
4.17674	0	0.239421	1	2	8	FALSE	PTGIS	6	0	2	0	0.916401	FALSE	0	PTGIS	0	0.666667
1	1	1	0	2	1	FALSE	NPR1	1	0	2	0	1	FALSE	0	NPR1	2	0
4.05116	0.00930233	0.246843	0	2	9	FALSE	MYL2	4.5	0	2	0	0.919706	FALSE	0	MYL2	2304	0.5
3.46977	0.00018	0.288204	0	2	8	FALSE	RARB	18.5	0	2	0	0.935006	FALSE	0	RARB	96	0.530303
3.48372	0	0.287049	1	2	8	FALSE	TGFB2	22.5	0	2	0	0.934639	FALSE	0	TGFB2	0	0.576923
4.45116	0.00014	0.22466	0	2	9	FALSE	DRD4	4.5	0	2	0	0.90918	FALSE	0	DRD4	46	0.583333
5.44651	0	0.183604	1	2	10	FALSE	DBH	5.5	0	2	0	0.882987	FALSE	0	DBH	0	0.785714
1	1	1	0	2	1	FALSE	STAR	1	0	2	0	1	FALSE	0	STAR	2	0
3.3907	0	0.294925	1	2	8	FALSE	SOX9	32.5	0	2	0	0.937087	FALSE	0	SOX9	0	0.601852
4.96744	0	0.201311	1	2	10	FALSE	SERPINH1	4.5	0	2	0	0.895594	FALSE	0	SERPINH1	0	0.75
4.96744	0	0.201311	1	2	10	FALSE	PLOD1	4.5	0	2	0	0.895594	FALSE	0	PLOD1	0	0.75
3.69767	0.00684613	0.27044	0	2	7	FALSE	CNR1	10.5	0	2	0	0.929009	FALSE	0	CNR1	2496	0.5
4.06977	0	0.245714	1	2	9	FALSE	PF4	12	0	2	0	0.919217	FALSE	0	PF4	0	0.571429
4.26977	0.000736	0.234205	0	2	9	FALSE	C3	8	0	2	0	0.913953	FALSE	0	C3	172	0.5
4.12558	0	0.24239	1	2	9	FALSE	CASQ2	5.5	0	2	0	0.917748	FALSE	0	CASQ2	0	0.611111
3.69767	0.00169677	0.27044	0	2	8	FALSE	ANGPT1	12.5	0	2	0	0.929009	FALSE	0	ANGPT1	436	0.5
5.82326	0.0276462	0.171725	0	2	9	FALSE	CKB	6	0	2	0	0.873072	FALSE	0	CKB	9564	0.5
3.8	0.00930233	0.263158	0	2	7	FALSE	PNPLA2	8	0	2	0	0.926316	FALSE	0	PNPLA2	1542	0.5
1.5	0	0.666667	0	1	2	FALSE	TSPO	2	0	1	0	0.75	FALSE	0	TSPO	0	0
5.45116	0	0.183447	0	1	10	FALSE	SLC6A2	7	0	1	0	0.882864	FALSE	0	SLC6A2	0	0
1	0	1	0	1	1	FALSE	SLC19A3	1	0	1	0	1	FALSE	0	SLC19A3	0	0
1	0	1	0	1	1	FALSE	SLC19A2	1	0	1	0	1	FALSE	0	SLC19A2	0	0
4.46512	0	0.223958	0	1	9	FALSE	SIX3	8	0	1	0	0.908813	FALSE	0	SIX3	0	0
4.49767	0	0.222337	0	1	9	FALSE	SEMA4D	2	0	1	0	0.907956	FALSE	0	SEMA4D	0	0
3.72558	0	0.268414	0	1	7	FALSE	PRDM16	17	0	1	0	0.928274	FALSE	0	PRDM16	0	0
4.78605	0	0.208941	0	1	9	FALSE	PLAT	5	0	1	0	0.900367	FALSE	0	PLAT	0	0
4.64651	0	0.215215	0	1	10	FALSE	PKD2	8	0	1	0	0.904039	FALSE	0	PKD2	0	0
3.72558	0	0.268414	0	1	7	FALSE	PCK1	17	0	1	0	0.928274	FALSE	0	PCK1	0	0
4.87907	0	0.204957	0	1	10	FALSE	OCA2	5	0	1	0	0.897919	FALSE	0	OCA2	0	0
1.5	0	0.666667	0	1	2	FALSE	PDE5A	2	0	1	0	0.75	FALSE	0	PDE5A	0	0
1.5	0	0.666667	0	1	2	FALSE	NPPA	2	0	1	0	0.75	FALSE	0	NPPA	0	0
4.06977	0	0.245714	0	1	9	FALSE	PLN	12	0	1	0	0.919217	FALSE	0	PLN	0	0
5.04651	0	0.198157	0	1	10	FALSE	TPM1	2	0	1	0	0.893513	FALSE	0	TPM1	0	0
5.28372	0	0.189261	0	1	10	FALSE	KCNE1L	3	0	1	0	0.887271	FALSE	0	KCNE1L	0	0
3.51163	0	0.284768	0	1	8	FALSE	KCNA5	38	0	1	0	0.933905	FALSE	0	KCNA5	0	0
4.03721	0	0.247696	0	1	9	FALSE	NOD2	11	0	1	0	0.920073	FALSE	0	NOD2	0	0
3.93023	0	0.254438	0	1	7	FALSE	HDAC9	14	0	1	0	0.922889	FALSE	0	HDAC9	0	0
5.07442	0	0.197067	0	1	10	FALSE	HCN2	4	0	1	0	0.892778	FALSE	0	HCN2	0	0
4.59535	0	0.217611	0	1	9	FALSE	GPBAR1	3	0	1	0	0.905386	FALSE	0	GPBAR1	0	0
4.06977	0	0.245714	0	1	9	FALSE	GATM	12	0	1	0	0.919217	FALSE	0	GATM	0	0
4.78605	0	0.208941	0	1	9	FALSE	F12	5	0	1	0	0.900367	FALSE	0	F12	0	0
3.82326	0	0.261557	0	1	8	FALSE	PAX2	17	0	1	0	0.925704	FALSE	0	PAX2	0	0
3.51163	0	0.284768	0	1	8	FALSE	EPHA4	38	0	1	0	0.933905	FALSE	0	EPHA4	0	0
4.73953	0	0.210991	0	1	9	FALSE	FABP3	6	0	1	0	0.901591	FALSE	0	FABP3	0	0
4.78605	0	0.208941	0	1	8	FALSE	UGT1A1	3	0	1	0	0.900367	FALSE	0	UGT1A1	0	0
1.5	0	0.666667	0	1	2	FALSE	CYP11A1	2	0	1	0	0.75	FALSE	0	CYP11A1	0	0
4.4186	0	0.226316	0	1	9	FALSE	MIF	12	0	1	0	0.910037	FALSE	0	MIF	0	0
3.6186	0	0.27635	0	1	8	FALSE	KLF4	31	0	1	0	0.931089	FALSE	0	KLF4	0	0
3.6186	0	0.27635	0	1	8	FALSE	LGALS3	31	0	1	0	0.931089	FALSE	0	LGALS3	0	0
3.6186	0	0.27635	0	1	8	FALSE	SALL1	31	0	1	0	0.931089	FALSE	0	SALL1	0	0
5.93953	0	0.168363	0	1	9	FALSE	SLC25A13	12	0	1	0	0.870012	FALSE	0	SLC25A13	0	0
7.79535	0	0.128282	0	1	11	FALSE	CKMT2	3	0	1	0	0.821175	FALSE	0	CKMT2	0	0
7.79535	0	0.128282	0	1	11	FALSE	HRC	3	0	1	0	0.821175	FALSE	0	HRC	0	0
4.03721	0	0.247696	0	1	8	FALSE	CHRM2	10	0	1	0	0.920073	FALSE	0	CHRM2	0	0
4.03721	0	0.247696	0	1	8	FALSE	CHRM3	10	0	1	0	0.920073	FALSE	0	CHRM3	0	0
4.4186	0	0.226316	0	1	9	FALSE	CD34	12	0	1	0	0.910037	FALSE	0	CD34	0	0
3.93023	0	0.254438	0	1	7	FALSE	BAX	14	0	1	0	0.922889	FALSE	0	BAX	0	0
1	0	1	0	1	1	FALSE	AVPR1A	1	0	1	0	1	FALSE	0	AVPR1A	0	0
1	0	1	0	1	1	FALSE	AVP	1	0	1	0	1	FALSE	0	AVP	0	0
4.56744	0	0.218941	0	1	9	FALSE	ASCL1	4	0	1	0	0.90612	FALSE	0	ASCL1	0	0
4.9814	0	0.200747	0	1	9	FALSE	ALOX5AP	5	0	1	0	0.895226	FALSE	0	ALOX5AP	0	0
4.78605	0	0.208941	0	1	8	FALSE	ALDH1A2	3	0	1	0	0.900367	FALSE	0	ALDH1A2	0	0
4.59535	0	0.217611	0	1	8	FALSE	AHCY	3	0	1	0	0.905386	FALSE	0	AHCY	0	0
4.26977	0	0.234205	0	1	9	FALSE	PDE4D	9	0	1	0	0.913953	FALSE	0	PDE4D	0	0
1	0	1	0	1	1	FALSE	RGS2	1	0	1	0	1	FALSE	0	RGS2	0	0
1	0	1	0	1	1	FALSE	ADRA1A	1	0	1	0	1	FALSE	0	ADRA1A	0	0
1	0	1	0	1	1	FALSE	FADS2	1	0	1	0	1	FALSE	0	FADS2	0	0
1	0	1	0	1	1	FALSE	ACSL4	1	0	1	0	1	FALSE	0	ACSL4	0	0
5.85116	0	0.170906	0	1	9	FALSE	PHGDH	9	0	1	0	0.872338	FALSE	0	PHGDH	0	0
1	0	1	0	1	1	FALSE	CHKA	1	0	1	0	1	FALSE	0	CHKA	0	0
1	0	1	0	1	1	FALSE	ACHE	1	0	1	0	1	FALSE	0	ACHE	0	0
4.56279	0	0.219164	0	1	7	FALSE	ETFDH	3	0	1	0	0.906242	FALSE	0	ETFDH	0	0
4.79535	0	0.208535	0	1	8	FALSE	ABHD5	2	0	1	0	0.900122	FALSE	0	ABHD5	0	0
4.59535	0	0.217611	0	1	9	FALSE	ABCC2	3	0	1	0	0.905386	FALSE	0	ABCC2	0	0
4.51628	0	0.221421	0	1	8	FALSE	NR1H2	4	0	1	0	0.907466	FALSE	0	NR1H2	0	0

## Sheet: TableS7
Category	Term	Count	%	PValue	Genes	List Total	Pop Hits	Pop Total	Fold Enrichment	Bonferroni	Benjamini	FDR
GOTERM_MF_DIRECT	GO:0005248~voltage-gated sodium channel activity	15	5.6391	1.38607e-21	HCN4, PKD2, SCN10A, SCN8A, SCN9A, SCN4A, SCN5A, SCN2A, SCN3B, SCN3A, SCN4B, HCN2, SCN1B, SCN1A, SCN2B	266	20	16881	47.5968	9.91041e-19	9.91041e-19	9.09262e-19
GOTERM_MF_DIRECT	GO:0044325~ion channel binding	24	9.02256	1.91231e-19	RYR2, CAMK2D, CAV3, SRC, KCNE5, PDE4D, FMR1, HTT, NEDD4L, ANK2, PKD2, SLC8A1, SCN10A, ASPH, KCNQ1, HRC, PDE4B, TSPO, CTNNB1, GPD1L, NOS1, SCN5A, SCN3B, SCN4B	266	113	16881	13.4787	1.3673e-16	6.83652e-17	6.27239e-17
GOTERM_MF_DIRECT	GO:0019899~enzyme binding	28	10.5263	2.93051e-12	RYR2, DDC, NOTCH1, SRC, ITGB3, NOD2, PTGS2, PPP3CA, SCN5A, BCHE, JUN, TGFB1, UGT1A1, PDE4D, PRKCD, APOA1, PRKCA, ANK2, ESR1, SIRT1, ESR2, AR, TH, CYP1A1, CTNNB1, PPARG, PGR, P4HB	266	333	16881	5.33618	2.09534e-09	6.98439e-10	6.40806e-10
GOTERM_MF_DIRECT	GO:0003707~steroid hormone receptor activity	13	4.88722	5.28228e-11	VDR, NR1H2, NR1H4, ESRRG, NR0B1, NR3C1, ESR1, ESR2, AR, RARB, PGR, PPARG, PPARA	266	56	16881	14.7323	3.77683e-08	9.44207e-09	8.66294e-09
GOTERM_MF_DIRECT	GO:0008144~drug binding	14	5.26316	1.65984e-10	CHRM2, CHRM3, CHRM1, CHKA, PDE4D, SLC6A3, PPP3CA, CNR1, NAMPT, RARB, PPARG, DRD2, PPARA, DRD4	266	76	16881	11.6904	1.18679e-07	2.37358e-08	2.17771e-08
GOTERM_MF_DIRECT	GO:0005125~cytokine activity	19	7.14286	3.4254e-10	IL10, TGFB2, IL1RN, TGFB1, IL13, WNT5A, ADIPOQ, FASLG, MIF, FGF2, TNF, BMP4, IL4, IL6, IFNG, IL1B, NAMPT, TNFSF11, NODAL	266	176	16881	6.85106	2.44916e-07	4.08193e-08	3.7451e-08
GOTERM_MF_DIRECT	GO:0005496~steroid binding	9	3.38346	5.69094e-09	AR, UGT1A1, AKR1D1, ESRRG, PGR, NR3C1, SHBG, ESR1, ESR2	266	27	16881	21.1541	4.06901e-06	5.81289e-07	5.33322e-07
GOTERM_MF_DIRECT	GO:0042803~protein homodimerization activity	35	13.1579	1.37964e-08	ACHE, CAMK2D, KMT2A, FMR1, PDGFB, ADRB2, PLOD1, ASCL1, PTGS2, PKD2, SLC6A4, IKBKB, CCL5, NAMPT, DRD2, CAMK2G, MAP3K5, TGFB2, JUN, TGFB1, UGT1A1, CHKA, ADIPOQ, APOA2, NR0B1, TYR, ADRA2C, NFKB1, ADRB3, SP1, CASQ2, BAX, GPD1L, TCF3, FGFR2	266	730	16881	3.04272	9.86441e-06	1.23306e-06	1.13131e-06
GOTERM_MF_DIRECT	GO:0017080~sodium channel regulator activity	9	3.38346	2.51906e-08	CAV3, NEDD4L, GPD1L, NOS1, SCN5A, SCN3B, SCN4B, SCN1B, SCN2B	266	32	16881	17.8488	1.80111e-05	2.00125e-06	1.83611e-06
GOTERM_MF_DIRECT	GO:0008134~transcription factor binding	20	7.5188	1.2284e-07	JUN, HTT, HMGA2, NR0B1, GATA3, HDAC9, ESR1, SIRT1, PAX2, NFKB1, AR, SP1, MYOD1, MAPK1, CTNNB1, PPARG, TCF3, AGTR2, PPARA, CD34	266	284	16881	4.46918	8.7827e-05	8.78308e-06	8.05833e-06
GOTERM_MF_DIRECT	GO:0005088~Ras guanyl-nucleotide exchange factor activity	13	4.88722	2.56826e-07	RET, KL, CAMK2D, ANGPT1, PDGFB, ADRB1, FGF2, GRIN2B, JAK3, FGF23, CAMK2G, FGFR2, FGF10	266	115	16881	7.17401	0.000183614	1.66937e-05	1.53161e-05
GOTERM_MF_DIRECT	GO:0086006~voltage-gated sodium channel activity involved in cardiac muscle cell action potential	5	1.8797	2.93246e-07	SCN5A, SCN3B, SCN4B, SCN1B, SCN2B	266	5	16881	63.4624	0.000209649	1.74726e-05	1.60308e-05
GOTERM_MF_DIRECT	GO:0005515~protein binding	178	66.9173	6.66237e-07	CHRM3, IL1RN, EPO, FMR1, PLAT, NR3C1, FGF2, TNF, SLC8A1, LGALS3, RGS2, SALL1, NPPA, NAMPT, CAPN3, SOX9, SCN1B, MAP3K5, EPHA4, MAP2K1, CSNK2A1, PRKCB, TPM1, WNT5A, ADIPOQ, PRKCD, ANK2, PRKCA, MIF, SDHA, SDHB, AR, ADAM17, MYL2, SCN8A, KCNQ1, PGR, AGTR2, DNMT1, NOTCH1, FECH, KMT2A, KCNE5, MTTP, CACNA1B, PDGFB, CACNA1A, NEDD4L, ADRB1, GATA3, ADRB2, SLC9A1, C3, RRAS, PRDM16, RIPK1, DRD2, DRD4, SLC19A2…	266	8785	16881	1.28586	0.000476246	3.6643e-05	3.36193e-05
GOTERM_MF_DIRECT	GO:0005102~receptor binding	21	7.89474	8.1829e-07	ABCA1, TGFB2, EDA, SEMA4D, SRC, ADIPOQ, FASLG, PLAT, PLG, KCNA5, MIF, PKD2, SLC6A3, C3, AR, SIX3, NPPA, CCL2, PGR, AVP, JAK3	266	353	16881	3.77538	0.000584906	3.88271e-05	3.56232e-05
GOTERM_MF_DIRECT	GO:0042802~identical protein binding	32	12.0301	8.39027e-07	HCN4, RYR2, AHCY, KMT2A, FMR1, ITGB3, PDGFB, HTT, PKD2, TNF, INS, CDC42, PLN, MAPK1, RIPK1, ACADM, DRD2, DRD4, BCHE, EPHA4, JUN, ADIPOQ, APOA1, ESR1, SIRT1, NFKB1, COL1A1, BAX, FAS, PPARG, HCN2, TLR3	266	749	16881	2.71134	0.000599725	3.88271e-05	3.56232e-05
GOTERM_MF_DIRECT	GO:0051379~epinephrine binding	5	1.8797	8.68859e-07	ADRB3, ADRB1, ADRB2, ADRA2C, ADRA2B	266	6	16881	52.8853	0.000621041	3.88271e-05	3.56232e-05
GOTERM_MF_DIRECT	GO:0004879~RNA polymerase II transcription factor activity, ligand-activated sequence-specific DNA binding	8	3.00752	1.22774e-06	AR, NR1H2, NR1H4, PPARG, NR0B1, PPARA, ESR1, ESR2	266	36	16881	14.1028	0.000877449	5.08111e-05	4.66183e-05
GOTERM_MF_DIRECT	GO:0046982~protein heterodimerization activity	24	9.02256	1.27916e-06	TGFB2, JUN, TGFB1, NOTCH1, UGT1A1, FMR1, MTTP, PDGFB, APOA2, ADRB1, TYR, ADRA2C, ADRA1A, NFKB1, IKBKB, PPP3CA, MYOD1, BDKRB2, BAX, CTNNB1, SOX9, P4HB, TCF3, DRD2	266	465	16881	3.27548	0.000914181	5.08111e-05	4.66183e-05
GOTERM_MF_DIRECT	GO:0020037~heme binding	13	4.88722	1.70594e-06	PTGIS, SRC, SDHC, SDHD, PTGS2, MPO, PTGS1, CYP27A1, CYP27B1, CYP24A1, CYP11A1, CYP1A1, NOS1	266	137	16881	6.02198	0.001219	6.41972e-05	5.88998e-05
GOTERM_MF_DIRECT	GO:0051117~ATPase binding	10	3.7594	2.29293e-06	ABCA1, AR, PLN, NR1H2, PDE4D, HRC, PGR, ANK2, PKD2, ESR1	266	74	16881	8.576	0.0016381	8.19723e-05	7.52081e-05
GOTERM_MF_DIRECT	GO:0042056~chemoattractant activity	7	2.63158	3.17342e-06	BMP4, LGALS3, CCL5, PDGFB, MIF, FGF2, FGF10	266	27	16881	16.4532	0.00226643	0.000108047	9.91316e-05
GOTERM_MF_DIRECT	GO:0001046~core promoter sequence-specific DNA binding	8	3.00752	4.31521e-06	KMT2A, SP1, PPARG, GATA3, SOX9, ESR1, SIRT1, ESR2	266	43	16881	11.807	0.00308062	0.000140244	0.000128672
GOTERM_MF_DIRECT	GO:0005506~iron ion binding	13	4.88722	5.42475e-06	PTGIS, P3H1, PLOD1, CYP27A1, CYP27B1, CYP24A1, TH, CYP11A1, ALOX5, PAH, CYP1A1, NOS1, ACO2	266	153	16881	5.39223	0.0038712	0.000168639	0.000154723
GOTERM_MF_DIRECT	GO:0004129~cytochrome-c oxidase activity	7	2.63158	6.11897e-06	COX8A, COX7B, COX4I1, COX5A, COX7A1, COX6A2, COX6B1	266	30	16881	14.8079	0.00436552	0.000182294	0.000167252
GOTERM_MF_DIRECT	GO:0008083~growth factor activity	13	4.88722	9.75104e-06	IL10, TGFB2, TGFB1, PDGFB, IGF1, FGF2, BMP4, IL4, IL6, LEP, FGF23, NODAL, FGF10	266	162	16881	5.09266	0.00694778	0.00027888	0.000255867
GOTERM_MF_DIRECT	GO:0033265~choline binding	4	1.50376	1.51238e-05	CRP, SLC5A7, BCHE, CHKA	266	4	16881	63.4624	0.0107554	0.000400502	0.000367454
GOTERM_MF_DIRECT	GO:0000104~succinate dehydrogenase activity	4	1.50376	1.51238e-05	SDHC, SDHD, SDHA, SDHB	266	4	16881	63.4624	0.0107554	0.000400502	0.000367454
GOTERM_MF_DIRECT	GO:0044212~transcription regulatory region DNA binding	14	5.26316	3.30676e-05	JUN, KMT2A, WNT5A, GATA3, KLF4, TNF, PAX2, NFKB1, AR, WNT11, SALL1, SP1, CTNNB1, PPARG	266	213	16881	4.17124	0.0233664	0.000844406	0.000774728
GOTERM_MF_DIRECT	GO:0019871~sodium channel inhibitor activity	4	1.50376	3.73698e-05	CAMK2D, PCSK9, NEDD4L, SCN1B	266	5	16881	50.7699	0.0263661	0.000921358	0.00084533
GOTERM_MF_DIRECT	GO:0004672~protein kinase activity	18	6.76692	5.5862e-05	RET, EPHA4, MAP2K1, ROCK1, CSNK2A1, PRKCB, NPR1, SRC, PRKCD, PRKCA, PIK3CG, IKBKB, CCL5, CCL2, RIPK1, SOX9, AVP, MAP3K5	266	359	16881	3.18196	0.0391553	0.00133138	0.00122152
GOTERM_MF_DIRECT	GO:0046965~retinoid X receptor binding	5	1.8797	7.07086e-05	VDR, NR1H2, NR1H4, RARB, PPARG	266	15	16881	21.1541	0.0493016	0.00163086	0.00149628
GOTERM_MF_DIRECT	GO:0009055~electron carrier activity	9	3.38346	8.46624e-05	ASPH, ETFDH, PHGDH, SDHC, ACADM, SDHD, SDHA, COX5A, SDHB	266	90	16881	6.34624	0.0587403	0.00189167	0.00173558
GOTERM_MF_DIRECT	GO:0001190~transcriptional activator activity, RNA polymerase II transcription factor binding	5	1.8797	9.31178e-05	JUN, NOTCH1, NR1H4, KLF4, PPARA	266	16	16881	19.832	0.0644141	0.00201755	0.00185107
GOTERM_MF_DIRECT	GO:0097110~scaffold protein binding	7	2.63158	9.98249e-05	IKBKB, SRC, PDE4D, KCNQ1, KCNA5, NOS1, SCN5A	266	48	16881	9.25493	0.0688905	0.00209926	0.00192603
GOTERM_MF_DIRECT	GO:0043425~bHLH transcription factor binding	5	1.8797	0.000415509	SP1, TCF3, SOX9, ASCL1, SIRT1	266	23	16881	13.7962	0.257068	0.00817433	0.00749981
GOTERM_MF_DIRECT	GO:0046934~phosphatidylinositol-4,5-bisphosphate 3-kinase activity	7	2.63158	0.000416371	KL, PDGFB, FGF2, FGF23, FGFR2, PIK3CG, FGF10	266	62	16881	7.16511	0.257526	0.00817433	0.00749981
GOTERM_MF_DIRECT	GO:0035240~dopamine binding	4	1.50376	0.000423007	TH, DRD2, SLC6A3, DRD4	266	10	16881	25.385	0.261042	0.00817433	0.00749981
GOTERM_MF_DIRECT	GO:0030552~cAMP binding	5	1.8797	0.000492499	HCN4, PDE4D, PDE3A, PDE4B, HCN2	266	24	16881	13.2213	0.296877	0.00926676	0.00850209
GOTERM_MF_DIRECT	GO:0005216~ion channel activity	6	2.25564	0.000542666	SCN8A, CACNA1A, SCN5A, SCN2A, SCN3A, SCN1A	266	43	16881	8.85522	0.321663	0.00970015	0.00889972
GOTERM_MF_DIRECT	GO:0016303~1-phosphatidylinositol-3-kinase activity	6	2.25564	0.000542666	KL, FGF2, FGF23, FGFR2, PIK3CG, FGF10	266	43	16881	8.85522	0.321663	0.00970015	0.00889972
GOTERM_MF_DIRECT	GO:0005179~hormone activity	8	3.00752	0.000694937	FNDC5, KL, EDN2, EPO, LEP, ADIPOQ, IGF1, INS	266	94	16881	5.40106	0.391679	0.0118446	0.0108672
GOTERM_MF_DIRECT	GO:0008177~succinate dehydrogenase (ubiquinone) activity	3	1.12782	0.000728896	SDHD, SDHA, SDHB	266	3	16881	63.4624	0.406282	0.0118446	0.0108672
GOTERM_MF_DIRECT	GO:0004104~cholinesterase activity	3	1.12782	0.000728896	ACHE, BCHE, CHKA	266	3	16881	63.4624	0.406282	0.0118446	0.0108672
GOTERM_MF_DIRECT	GO:0034190~apolipoprotein receptor binding	3	1.12782	0.000728896	APOA2, PCSK9, APOA1	266	3	16881	63.4624	0.406282	0.0118446	0.0108672
GOTERM_MF_DIRECT	GO:0004713~protein tyrosine kinase activity	9	3.38346	0.00120111	RET, EPHA4, MAP2K1, SRC, JAK3, FGF2, FGF23, FGFR2, FGF10	266	133	16881	4.29445	0.576545	0.0190372	0.0174663
GOTERM_MF_DIRECT	GO:0050998~nitric-oxide synthase binding	4	1.50376	0.00122477	CAMK2D, CAV3, SCN5A, SLC6A4	266	14	16881	18.1321	0.583658	0.0190372	0.0174663
GOTERM_MF_DIRECT	GO:0001077~transcriptional activator activity, RNA polymerase II core promoter proximal region sequence-specific binding	12	4.51128	0.00129747	AR, JUN, NR1H2, NR1H4, HMGA2, PGR, GATA3, SOX9, KLF4, PPARA, NR3C1, ESR1	266	236	16881	3.2269	0.604773	0.0197381	0.0181094
GOTERM_MF_DIRECT	GO:0043565~sequence-specific DNA binding	19	7.14286	0.00143421	JUN, NOTCH1, IRX5, VDR, NR1H2, NR1H4, ESRRG, NR0B1, NR3C1, ESR1, ESR2, AR, SALL1, SP1, PRDM16, RARB, PGR, PPARG, PPARA	266	518	16881	2.32777	0.641632	0.0202256	0.0185567
GOTERM_MF_DIRECT	GO:0051380~norepinephrine binding	3	1.12782	0.00144267	ADRB3, ADRB1, ADRB2	266	4	16881	47.5968	0.643796	0.0202256	0.0185567
GOTERM_MF_DIRECT	GO:0034191~apolipoprotein A-I receptor binding	3	1.12782	0.00144267	CDC42, NR1H2, APOA1	266	4	16881	47.5968	0.643796	0.0202256	0.0185567
GOTERM_MF_DIRECT	GO:0005497~androgen binding	3	1.12782	0.00144267	AR, TSPO, SHBG	266	4	16881	47.5968	0.643796	0.0202256	0.0185567
GOTERM_MF_DIRECT	GO:0017127~cholesterol transporter activity	4	1.50376	0.00151329	ABCA1, STAR, APOA2, APOA1	266	15	16881	16.9233	0.66136	0.0208077	0.0190907
GOTERM_MF_DIRECT	GO:0048018~receptor agonist activity	4	1.50376	0.00184102	WNT10B, WNT5A, NODAL, WNT4	266	16	16881	15.8656	0.732207	0.0248363	0.0227869
GOTERM_MF_DIRECT	GO:0005499~vitamin D binding	3	1.12782	0.00237953	KL, IRX5, GC	266	5	16881	38.0774	0.817935	0.0315068	0.0289069
GOTERM_MF_DIRECT	GO:0005516~calmodulin binding	10	3.7594	0.00304058	RYR2, PPP3CA, CAMK2D, RGS2, KCNQ1, NOS1, SCN5A, CAMK2G, SLC8A1, SLC9A1	266	189	16881	3.3578	0.886656	0.0395276	0.0362659
GOTERM_MF_DIRECT	GO:0015459~potassium channel regulator activity	5	1.8797	0.00348026	KCNE5, NEDD4L, ADRB2, DRD2, DRD4	266	40	16881	7.9328	0.917316	0.0428075	0.0392751
GOTERM_MF_DIRECT	GO:0005245~voltage-gated calcium channel activity	5	1.8797	0.00348026	CACNA2D1, CACNA1B, CACNA1A, CACNA1D, PKD2	266	40	16881	7.9328	0.917316	0.0428075	0.0392751
GOTERM_MF_DIRECT	GO:0048039~ubiquinone binding	3	1.12782	0.00353237	ETFDH, SDHD, SDHB	266	6	16881	31.7312	0.92035	0.0428075	0.0392751
GOTERM_MF_DIRECT	GO:0004111~creatine kinase activity	3	1.12782	0.00353237	CKMT2, CKM, CKB	266	6	16881	31.7312	0.92035	0.0428075	0.0392751
GOTERM_MF_DIRECT	GO:0015485~cholesterol binding	5	1.8797	0.00380965	ABCA1, STAR, APOA2, TSPO, APOA1	266	41	16881	7.73932	0.934722	0.0453983	0.0416522
GOTERM_MF_DIRECT	GO:0008504~monoamine transmembrane transporter activity	3	1.12782	0.0048942	SLC6A2, SLC6A3, SLC6A4	266	7	16881	27.1982	0.970042	0.0548813	0.0503527
GOTERM_MF_DIRECT	GO:0019870~potassium channel inhibitor activity	3	1.12782	0.0048942	CAV3, NEDD4L, KCNA5	266	7	16881	27.1982	0.970042	0.0548813	0.0503527
GOTERM_MF_DIRECT	GO:0016907~G-protein coupled acetylcholine receptor activity	3	1.12782	0.0048942	CHRM2, CHRM3, CHRM1	266	7	16881	27.1982	0.970042	0.0548813	0.0503527
GOTERM_MF_DIRECT	GO:0016301~kinase activity	11	4.13534	0.00491245	CKMT2, RET, CSNK2A1, CKM, CHKA, SRC, MAPK1, PRKCA, CKB, FGFR2, PIK3CG	266	241	16881	2.89662	0.970432	0.0548813	0.0503527
GOTERM_MF_DIRECT	GO:0017134~fibroblast growth factor binding	4	1.50376	0.00536932	KL, ITGB3, SCN5A, FGFR2	266	23	16881	11.0369	0.978708	0.0590625	0.0541889
GOTERM_MF_DIRECT	GO:0004435~phosphatidylinositol phospholipase C activity	4	1.50376	0.00846873	CHRM3, CHRM1, CCL5, BDKRB2	266	27	16881	9.40184	0.997714	0.0917445	0.084174
GOTERM_MF_DIRECT	GO:0003682~chromatin binding	14	5.26316	0.00906509	JUN, DNMT1, KMT2A, PRKCB, FMR1, GATA3, ASCL1, MPO, ESR1, NFKB1, AR, MYOD1, PPARG, SOX9	266	391	16881	2.27231	0.998513	0.0967394	0.0887567
GOTERM_MF_DIRECT	GO:0005548~phospholipid transporter activity	3	1.12782	0.0101666	ABCA1, MTTP, APOA1	266	10	16881	19.0387	0.999329	0.105349	0.0966562
GOTERM_MF_DIRECT	GO:0008331~high voltage-gated calcium channel activity	3	1.12782	0.0101666	CACNA1B, CACNA1A, CACNA1D	266	10	16881	19.0387	0.999329	0.105349	0.0966562
GOTERM_MF_DIRECT	GO:0005164~tumor necrosis factor receptor binding	4	1.50376	0.010339	EDA, TNFSF11, FASLG, TNF	266	29	16881	8.75344	0.999407	0.105606	0.0968916
GOTERM_MF_DIRECT	GO:0070888~E-box binding	4	1.50376	0.0159891	MYOD1, GATA3, TCF3, ASCL1	266	34	16881	7.46617	0.99999	0.157385	0.144398
GOTERM_MF_DIRECT	GO:0001540~beta-amyloid binding	4	1.50376	0.0159891	ACHE, BCHE, TGFB2, APOA1	266	34	16881	7.46617	0.99999	0.157385	0.144398
GOTERM_MF_DIRECT	GO:0004674~protein serine/threonine kinase activity	13	4.88722	0.0160687	MAP2K1, CAMK2D, ROCK1, CSNK2A1, PRKCB, PRKCD, PRKCA, PIK3CG, IKBKB, MAPK1, RIPK1, CAMK2G, MAP3K5	266	376	16881	2.19418	0.999991	0.157385	0.144398
[truncated: 98 more rows]

## Sheet: TableS8
ID	Description	GeneRatio	BgRatio	pvalue	p.adjust	qvalue	geneID	Count
[truncated: 85 more rows]

[truncated: 6 more sheets: Figure 4A&B&D, Figure 5B&C&D&E, Figure 6A&B&C, Figure 7C&D, Figure 8, Figure 9]
